# Supplementary material for: Methamphetamine Induces Dopamine D1 Receptor-Dependent Endoplasmic Reticulum Stress-Related Molecular Events in the Rat Striatum
Source: PLoS One. 2009 Jun 30;4(6):e6092. doi: 10.1371/journal.pone.0006092 (PMC2699544; doi:10.1371/journal.pone.0006092)
Supplement: Table S1 — Raw data of all genes at 2 h after METH or control injections. (20.68 MB XLS) [file pone.0006092.s001.xls]

## Sheet: METH & SCH 2h Raw data indiv
All genes
SCH & METH 2h Final Report Correct
Treatment ()*S	Saline	Saline	Saline	Saline	Saline	Saline	SCH	SCH	SCH	SCH	SCH	SCH	METH	METH	METH	METH	METH	METH	SCH + METH	SCH + METH	SCH + METH	SCH + METH	SCH + METH	SCH + METH
Replicate # ()	1	2	3	4	5	6	1	2	3	4	5	6	1	2	3	4	5	6	1	2	3	4	5	6
Systematic	Raw	Raw	Raw	Raw	Raw	Raw	Raw	Raw	Raw	Raw	Raw	Raw	Raw	Raw	Raw	Raw	Raw	Raw	Raw	Raw	Raw	Raw	Raw	Raw	Common	Synonyms	Genbank	Gene Symbol	ProbeId	GID	Transcript	Probe Type	Probe_Sequence	Description	GO	DBid	RefSeq	UniGene	Entrez Gene ID	EC
ILMN_63264	566.172	344.586	277.451	477.036	418.589	444.099	375.877	409.17	369.028	438.841	482.305	421.269	307.382	398.63	447.31	386.772	374.743	365.265	530.779	310.954	389.305	295.416	467.335	288.381	Pedf; Dmrs91	Pedf; Dmrs91	NM_177927	Serpinf1	3170341	31342661	NM_177927.2	S	GCTCACCCAAGTGGAACACAGGGCAGCTTTTGAGTGGAATGAGGAGGGGG	serine (or cysteine) peptidase inhibitor, clade F, member 1	serine-type endopeptidase inhibitor activity [goid 4867] [evidence IEA]; extracellular space [goid 5615] [evidence IEA]	GeneID:287526; RGD:631369; GI:29293811	NM_177927	Rn.16993	287526
ILMN_64594	-17.9756	-20.6122	-10.746	-34.4447	-21.5444	-28.4517	-19.4432	-22.0533	-25.0871	-35.1652	-29.463	-28.5628	-20.7665	-18.6423	-15.0041	-36.724	-24.1888	-13.074	-18.471	-18.0422	-18.1727	-33.0603	-24.0658	-17.4996	Afp		NM_012493	Afp	780075	6978470	NM_012493.1	S	AGCACGCGGCTGTCACTGCTGATTTCTCTGGCCTCTTGGAGAAGTGCTGC	alpha-fetoprotein	transport [goid 6810] [evidence IEA]; progesterone metabolism [goid 42448] [evidence IEA]; immune response [goid 6955] [evidence IEA]; ovulation (sensu Mammalia) [goid 1542] [evidence IEA]; sexual reproduction [goid 19953] [evidence IEA]; carrier activity [goid 5386] [evidence IEA]; beta-glucuronidase activity [goid 4566] [evidence IEA]; nickel ion binding [goid 16151] [evidence IEA]; extracellul…	GeneID:24177; RATMAP:39; RGD:2065; GI:6978471	NM_012493	Rn.9174	24177
ILMN_68471	983.342	778.934	711.616	758.745	776.62	809.065	1009.94	872.645	907.117	1047.3	860.125	393.285	845.36	1030.49	915.788	1099.02	889.96	1104.05	989.382	642.086	724.439	647.529	1111.88	598.465	Dtymk_predicted		XM_217478	Dtymk_predicted	6380113	62655418	XM_217478.2	S	GGAGAGCGTAGAAGGCTCGCATCTCAACACTGTTCCGCAGGAGCTAGTTC	deoxythymidylate kinase (predicted)		GeneID:301622; RGD:1309614; GI:109486376	XM_001071259	Rn.95	301622
ILMN_51180	-2.8995	-4.82833	-13.4779	-11.9008	-10.2569	-10.2389	-4.75895	-4.14804	-2.2334	-9.20966	-11.636	-5.99542	-7.61876	-3.17593	-15.194	-10.3949	-15.3422	-9.17679	-11.5357	-10.2386	-13.0352	-8.56221	-10.2072	-8.93566			XM_344149	LOC364004	70403	62659506	XM_344149.2	S	CAGGAAGCAGAGGTGAATGCTGGTGAACAGGAAGCAGAGGTGAATGCTGG	PREDICTED: Rattus norvegicus similar to circumsporozoite protein (LOC364004), mRNA.
ILMN_52052	1804.76	1908.57	1208.97	1193.93	1299.89	1168.02	1946.29	1787.08	1741.23	2263.44	1723.51	710.841	1194.54	1272.7	1315.02	2247.86	1502.37	1813.32	1851.7	1270.79	1325.32	1186.06	1653.46	1097.29	Auh_predicted		XM_341497	Auh_predicted	5080600	62663274	XM_341497.2	S	GGTTCTCACTACACCTGGAGCAGGCCCGTCTATACTCAAGCCACTGTGCG	AU RNA binding protein/enoyl-coenzyme A hydratase (predicted)		GeneID:361215; RGD:1306087; GI:34873875	XM_001053439	Rn.50	361215
ILMN_63803	62.9593	61.2419	64.8391	69.1171	60.2325	53.0748	67.214	52.7214	50.715	65.8819	51.4177	55.967	58.1911	46.6023	45.9484	68.3475	52.8534	64.5159	75.4376	53.4033	63.7521	64.1236	63.8585	49.1674			XM_219592	LOC293745	3850465	62641893	XM_219592.3	S	CCCTTACTCCCAAGGACCTTCTGGTGGGGGGAGAGAATGTTAGAGCAACA	PREDICTED: Rattus norvegicus similar to hypothetical protein (LOC293745), mRNA.
ILMN_68879	53.0459	35.8624	28.3367	30.7475	16.2952	25.4625	24.9792	19.5031	28.1258	29.6734	28.2591	0.967383	18.7396	32.7504	24.8899	21.2658	24.1956	12.1052	28.6852	7.25867	14.2241	30.6968	16.8901	7.1068			XM_575087	LOC499752	4150593	62644728	XM_575087.1	S	GTACAGGCCAGAGACAAAGCAGGAGAAGAAACAAAAGCTGCTGGCCCGCG	PREDICTED: Rattus norvegicus similar to 60S ribosomal protein L7a (LOC499752), mRNA.
ILMN_58288	-6.01632	6.23301	1.24318	7.11796	3.44476	10.3701	-4.91446	6.71838	-4.51155	-0.503378	9.4391	5.33019	-0.861033	1.19906	1.04861	5.80785	8.95025	-5.15123	-7.17866	-2.44407	-2.71949	0.759716	4.93837	-1.95185			XM_578003	LOC502519	5670273	62643187	XM_578003.1	S	CTCACATTTACAAAAGAGATGGCGCAGCAGGAGGGAACGAGGCTGAAGCC	PREDICTED: Rattus norvegicus similar to RPL27 protein (LOC502519), mRNA.
ILMN_65974	24.8327	-6.02977	16.7313	18.7461	39.849	10.01	22.348	13.471	6.96124	2.96853	2.33466	19.9011	1.88481	10.5412	23.6542	12.225	-2.61685	6.65332	17.8704	-12.4954	19.3312	19.1274	4.8096	2.20008	Mocos_predicted		XM_341584	Mocos_predicted	6840148	62664148	XM_341584.2	S	TGGCGTGTACCTGATGCACTCGTCCTTGGATTTATCGTCTCCGTGTTTCC	molybdenum cofactor sulfurase (predicted)		GeneID:361300; RGD:1308496; GI:109506379	XM_001056788	Rn.51875	361300
ILMN_59188	24.7493	9.11979	13.2034	14.7952	4.75921	13.0836	17.9311	17.1369	4.35405	16.5541	16.1504	8.30754	13.2639	20.0683	17.4024	19.7161	14.5753	-10.6515	15.0699	3.90316	10.3893	10.0205	24.313	11.2102	Slc22a15_predicted		XM_227523	Slc22a15_predicted	1780154	62644099	XM_227523.3	S	CAAGGCCAGCAGCTTGGGGAGCGAGAGTGAGGAAGAGGAGGAAGAGTTCT	solute carrier family 22 (organic cation transporter), member 15 (predicted)		GeneID:310732; RGD:1311184; GI:109465357	XM_001066926	Rn.46389	310732
ILMN_69508	239.562	129.597	234.739	139.267	125.262	148.554	194.282	133.147	156.025	182.871	169.622	123.211	137.169	181.602	181.501	208.808	142.069	135.784	200.298	146.354	187.486	137.795	160.338	108.662	Etv1_predicted		XM_343055	Etv1_predicted	3290278	62650634	XM_343055.2	S	CCTGCTGAAGACGGACATGGAACGTCACATCAACGAAGAGGACACGGTGC	ets variant gene 1 (predicted)		GeneID:362733; RGD:1312007; GI:109478140	XM_001074388	Rn.76536	362733
ILMN_48557	421.367	232.72	188.885	335.866	397.9	293.6	372.672	311.187	354.405	352.186	326.502	299.449	241.54	311.691	348.917	245.912	247.167	242.579	398.486	220.413	284.52	235.976	377.546	160.171	Sema3F; SemaIV		XM_236623	Sema3f_predicted	6180414	62654265	XM_236623.3	S	GGTGATGGGTGTAAATAGCTCTGGTGGCAGTGGCGTAGATGGTTGGGGGG	sema domain, immunoglobulin domain (Ig), short basic domain, secreted, (semaphorin) 3 F (predicted)		GeneID:315996; RGD:1308514; GI:109483875	XM_001073412	Rn.205616	315996
ILMN_52348	179.342	277.705	291.42	174.507	258.597	281.489	291.099	197.666	171.58	232.83	305.089	106.355	219.149	210.329	172.385	182.801	228.842	225.808	188.132	161.388	182.178	188.23	222.125	225.27	Rlbp1_predicted		XM_214973	Rlbp1_predicted	3440152	62640745	XM_214973.3	S	AGCAGCTCTTCGGTCCCCGGGTTGAGGTTGAGAACACAGCCTTGTGAGGA	retinaldehyde binding protein 1 (predicted)		GeneID:293049; RGD:1309649; GI:109458941	XM_001064754	Rn.73355	293049
ILMN_63986	43.682	58.5238	10.8418	32.8713	42.6913	31.7209	21.1177	22.7466	11.3929	14.1857	38.3161	12.3198	22.3092	43.1248	24.5694	3.20554	35.4054	19.3861	27.9441	17.9156	24.3215	44.8106	26.0174	22.9977			XM_574448	Tulp2_predicted	3060315	62639739	XM_574448.1	S	CAACAGCGACAGCTATTTGAGAAGAAGCAGCGCCGGAAACGCCAGGAGCC	PREDICTED: Rattus norvegicus tubby-like protein 2 (predicted) (Tulp2_predicted), mRNA.
ILMN_51599	-17.3974	-11.0712	-14.208	1.61997	-8.1488	-4.53659	-13.4519	-4.71774	-17.9745	-6.99577	-9.34525	-7.26782	-9.63787	-6.99331	-12.8768	-8.4002	-8.01278	-7.33245	-7.07615	-5.4359	-14.7683	-3.23596	-6.79136	-8.68438	Olr637	Olr637	NM_001001126	Olr637_predicted	1980176	47577692	NM_001001126.1	S	CTCTGAGAAACCACAGCGCAGAAGGAAGACGAAAGGCCTTGTCTACATGC	olfactory receptor 637 (predicted)	detection of chemical stimulus during sensory perception of smell [goid 50911] [evidence ISS]; G-protein coupled receptor protein signaling pathway [goid 7186] [evidence ISS]; olfactory receptor activity [goid 4984] [evidence ISS]; integral to membrane [goid 16021] [evidence ISS]	GeneID:406053; RGD:1332956; GI:47577693	NM_001001126	Rn.142856	406053
ILMN_69623	96.9547	123.735	92.1017	69.5072	51.935	65.0902	126.378	129.871	102.655	121.734	135.082	87.4212	60.655	106.765	101.027	137.558	74.8568	108.018	119.68	54.3055	99.1639	68.3785	113.942	108.391	Nfh	Nfh	NM_012607	Nefh	2900653	29789025	NM_012607.1	S	GTCCTCTAGCACAGACCAAAAAGACAGCCAGCCCTCAGAGAAGGCCCCAG	neurofilament, heavy polypeptide	intermediate filament cytoskeleton organization and biogenesis [goid 45104] [evidence IEA]; neurogenesis [goid 7399] [evidence IEA]; nucleosome assembly [goid 6334] [evidence IEA]; structural molecule activity [goid 5198] [evidence IEA]; DNA binding [goid 3677] [evidence IEA]; protein binding [goid 5515] [pmid 2230956] [evidence IDA]; nucleosome [goid 786] [evidence IEA]; kinesin complex [goid 58…	GeneID:24587; RATMAP:34208; RGD:3159; GI:29789026	NM_012607	Rn.108194	24587
ILMN_54227	49.6691	25.1475	22.0871	19.7668	27.2151	42.509	27.9712	20.7189	29.4467	24.3953	40.0576	26.3868	39.2754	21.6545	17.2539	34.645	42.1249	16.8166	21.0982	17.8954	13.2689	30.6877	25.87	18.8965	RGD1562200_predicted		XM_343790	RGD1562200_predicted	6220373	62666883	XM_343790.2	S	CTGTTCCCACCAAGCAGGGGGATGATGGAGGCGATCTATGGCATGGGGAT	similar to GS2 gene (predicted)		GeneID:363471; RGD:1562200; GI:34880571	XM_001058636	Rn.16693	363471
ILMN_69689	435.466	723.944	547.757	469.614	362.431	371.116	611.409	475.465	221.002	434.232	422.972	312.883	205.047	323.88	350.813	421.689	299.135	400.687	356.105	391.228	383.762	444.118	199.518	159.98	Lrrc42		XM_216457	LOC298309	3360102	62649341	XM_216457.3	S	GAGCAAAAAGAGAGCTTTCGAGGAGTCAGAGCAGGAGCAGAGCTCGCCGC	leucine rich repeat containing 42; synonyms: MGC112649, RGD1308919; Rattus norvegicus leucine rich repeat containing 42 (Lrrc42), mRNA.		GeneID:298309; RGD:1308919; GI:71043758
ILMN_53876	387.262	328.212	252.537	280.553	302.772	228.515	432.555	431.303	384.694	399.6	358.158	157.949	263.569	291.299	326.159	410.463	275.143	386.806	360.881	288.501	297.245	283.351	458.118	221.346	Asf1a_predicted		XM_215389	Asf1a_predicted	1340333	62666011	XM_215389.3	S	GCACTGCCTTCAGCATCAAAGGGATGGGCGACGTCAGAAAACTCACTCAG	ASF1 anti-silencing function 1 homolog A (S. cerevisiae) (predicted)		GeneID:294408; RGD:1311941; GI:27705326	XM_001059946	Rn.163427	294408
ILMN_69190	10.7141	12.4504	-3.63069	-7.75651	5.25541	4.2789	19.1337	0.224578	-3.65026	-6.63678	8.82701	-6.39027	-0.0784481	23.343	11.3003	0.937311	-0.357954	4.84797	3.38727	1.76185	-2.36587	1.46735	20.5457	4.7298	LOC360932		XM_341209	LOC360932	460358	62660411	XM_341209.2	S	GAAGCTCTCAAGAGGTGGAGAGGGACTGCAAAGGTCAATCACGTGGCATC	similar to Probable phospholipid-transporting ATPase VD (ATPVD)		GeneID:360932; GI:109499638	XR_009136	Rn.8188	360932
ILMN_51796	2.64834	5.7352	6.68607	-2.2146	0.582098	9.93116	-1.98636	2.14003	3.26986	3.03395	-2.64161	5.42981	3.8962	5.68347	-0.403512	1.38619	2.94064	2.04614	0.520586	0.154179	-2.63958	-4.16751	-3.38881	8.4746			XM_574420	LOC499127	5220110	62639369	XM_574420.1	S	TCAGAGGTGCCCTTGCCAAGAAACCCACCAACCAAAAAACTGAACGTCCG	PREDICTED: Rattus norvegicus similar to RIKEN cDNA 4930479M11 (LOC499127), mRNA.
ILMN_67363	961.921	1037.13	983.951	779.17	930.043	936.812	1215.75	968.744	798.636	1142.99	987.222	736.52	898.202	865.59	905.638	1503.71	934.672	1262.97	985.124	820.542	973.223	940.498	1366.41	714.472	Usp10		XM_226528	LOC307905	2760020	62665347	XM_226528.3	S	GACATAGACATCGCGGGTCAGACATGTGGGTAGACGTCAGGCTGCAGAGG	ubiquitin specific protease 10; synonym: MGC124997; Rattus norvegicus ubiquitin specific protease 10 (Usp10), mRNA.		GeneID:307905; RGD:1561965; GI:77628029
ILMN_65658	199.156	222.853	195.661	171.96	196.82	233.59	197.353	167.757	180.541	244.416	219.315	92.2291	137.263	171.227	189.935	294.576	156.919	225.03	255.689	157.433	166.478	159.467	245.425	145.514	mizip; MGC108530	mizip; MGC108530	NM_198770	Zmynd19	6180242	56961655	NM_198770.2	S	CGATGACGGGCTGAAGAGCTGCCACTGCTGCGGGTTCACAGTTTCCAGCT	zinc finger, MYND domain containing 19	protein binding [goid 5515] [pmid 12208518] [evidence ISS]; internal side of plasma membrane [goid 9898] [pmid 12208518] [evidence ISS]; cytoplasm [goid 5737] [pmid 12208518] [evidence ISS]	GeneID:311791; RGD:735079; GI:38454278	NM_198770	Rn.40409	311791
ILMN_55230	23.9121	20.2418	33.4781	13.853	13.6279	19.9043	28.8916	24.3286	25.0354	31.5813	22.5011	33.133	57.6051	22.6674	32.1636	31.744	27.5508	11.8648	25.6908	35.7403	32.6788	53.4109	25.0641	20.038			XM_576976	LOC501572	6860671	62666902	XM_576976.1	S	CATCGTAGCCTTATTTATAATAGCCAGAAGCTGGAAAGAACCCAGGTGCC	PREDICTED: Rattus norvegicus similar to LRRG00116 (LOC501572), mRNA.
ILMN_48981	-4.59988	-3.98197	-14.0255	5.17586	-3.23687	-2.88616	-11.0689	-6.01222	-4.69354	-1.09434	-5.44588	-1.82336	3.29416	-5.5801	-6.08459	-3.11075	-0.704352	-6.0665	2.34786	-8.88266	-0.26169	-2.67646	-1.01707	-5.26477			XM_240449	Gpr124_predicted	4850040	62662817	XM_240449.3	S	AGCCTATGCTTACGCCGTCGGAGGGCAGCGACACAAGCGCCGCACAGATT	PREDICTED: Rattus norvegicus G protein-coupled receptor 124 (predicted) (Gpr124_predicted), mRNA.
ILMN_59327	-13.4062	-16.4244	-5.98433	-17.245	-15.8261	-14.419	-21.1564	-14.7904	-3.93159	-11.2984	-16.4285	-11.2032	-15.6141	-22.8275	-22.9318	-23.166	-20.4263	-12.7168	-11.2657	-10.2084	-13.865	-19.232	-13.9195	-9.28644	V1rg6		NM_001008957	V1rg6	1240746	57113822	NM_001008957.1	S	GTGTTATTACTGTGCTTCTCTGATGCTGTGTGTCTGGGTCTCATGGCCTG	vomeronasal 1 receptor, G6	response to pheromone [goid 19236] [evidence IEA]; G-protein coupled receptor protein signaling pathway [goid 7186] [evidence IEA]; pheromone binding [goid 5550] [evidence IEA]; G-protein coupled receptor activity [goid 4930] [evidence IEA]; rhodopsin-like receptor activity [goid 1584] [evidence IEA]; pheromone receptor activity [goid 16503] [evidence IEA]; receptor activity [goid 4872] [evidence…	GeneID:299649; RGD:1305257; GI:57113823	NM_001008957	Rn.129736	299649
ILMN_62401	219.661	211.735	176.019	180.853	191.283	165.281	284.739	195.883	143.297	173.567	175.611	136.679	163.495	148.721	155.012	179.73	147.965	137.985	186.863	106.067	163.742	161.728	129.397	130.071	Dus3l		XM_217318	LOC301122	3780458	62718039	XM_217318.3	S	TGGGCCTGCTGGAACGACTGCCACAGAGGATCAATGAAAGGCCACCCTAC	dihydrouridine synthase 3-like (S. cerevisiae); synonym: MGC124806; Rattus norvegicus dihydrouridine synthase 3-like (S. cerevisiae) (Dus3l), mRNA.		GeneID:301122; RGD:1563228; GI:77917548
ILMN_55358	833.391	787.197	671.113	794.292	644.23	695.468	887.763	638.01	730.778	924.177	793.028	392.957	653.452	590.431	550.196	808.639	676.754	799.151	778.399	496.564	825.67	578.462	726.77	540.406			XM_579060	Znf313	4280446	62646311	XM_579060.1	S	GGAGGGAGGTTTGGTGAGACCTTGCCCTGAGGAACTGAGAAAAGCACAGC	PREDICTED: Rattus norvegicus zinc finger protein 313 (Znf313), mRNA.
ILMN_50860	538.588	713.996	477.181	401.339	366.567	405.714	473.223	415.679	333.262	418.73	638.259	425.464	396.391	558.278	343.698	423.631	339.509	434.703	528.073	245.728	457.425	400.226	460.902	236.327	Facl6; Lacsl	Facl6; Lacsl	NM_130739	Acsl6	5550706	18543340	NM_130739.1	S	GCTGTACTCAATCTCCATGTGAAGCTCAAGGAGGCCCTTCTCAGCCCAGC	acyl-CoA synthetase long-chain family member 6	metabolism [goid 8152] [evidence IEA]; neuroblast proliferation [goid 7405] [evidence IEA]; long-chain fatty acid metabolism [goid 1676] [pmid 1569043] [evidence IDA]; lipid metabolism [goid 6629] [evidence IEA]; fatty acid metabolism [goid 6631] [evidence IEA]; magnesium ion binding [goid 287] [evidence IEA]; catalytic activity [goid 3824] [evidence IEA]; long-chain-fatty-acid-CoA ligase activit…	GeneID:117243; RGD:69403; GI:18543341	NM_130739	Rn.33697	117243
ILMN_50677	147.692	132.332	136.184	117.161	122.75	91.7976	198.803	166.597	158.473	186.794	94.7638	60.1437	116.569	66.7404	141.832	134.824	94.9288	121.27	132.786	85.4355	82.9087	93.453	122.227	97.7409	MAGI	MAGI	NM_022693	Sh3bp4	1780075	37497104	NM_022693.2	S	CATTTACCAGCCATGCCCAGGAGGGACTGAGGACTTTGACTCTCTTCCCC	SH3-domain binding protein 4	endocytosis [goid 6897] [evidence IEA]; cell cycle [goid 7049] [evidence IEA]; signal transducer activity [goid 4871] [evidence IEA]; nucleus [goid 5634] [evidence IEA]	GeneID:64634; RGD:620219; GI:37497105	NM_022693	Rn.36062	64634
ILMN_63603	384.75	344.698	261.085	260.423	276.744	272.695	355.532	257.103	208.731	301.358	295.718	171.345	298.706	253.574	230.688	270.575	203.67	225.506	407.321	172.623	275.909	270.557	240.433	149.584	MGC93312	MGC93312	NM_053331	Txn2	1450672	16758037	NM_053331.1	S	CTAGGGCTTGTTGCTATTCCCCTAGATGCTAGACAAAGCCTGGGCCAGCC	thioredoxin 2	electron transport [goid 6118] [evidence IEA]; electron transporter activity [goid 5489] [evidence IEA]; thiol-disulfide exchange intermediate activity [goid 30508] [pmid 9006939] [evidence IDA]; mitochondrion [goid 5739] [evidence IEA]	GeneID:79462; RGD:71040; GI:16758038	NM_053331	Rn.55043	79462
ILMN_67808	1.20251	-4.8519	0.352165	1.45941	5.36623	-4.51983	10.984	-4.24224	-7.1171	-9.08324	4.41456	-3.37946	-4.88315	-8.63322	6.27655	-1.3009	2.0786	-4.46309	-5.02069	-2.17318	1.8534	-8.094	2.85518	-5.15546	Hsd17b9; MGC108559	MGC108559	NM_173305	Hsd17b6	1580338	27545383	NM_173305.1	S	GCCTAAACCACGTATGGGCTGTCTTTTCCTCTTCTACACCCACAGGCACC	hydroxysteroid (17-beta) dehydrogenase 6	androgen metabolism [goid 8209] [pmid 9188497] [evidence TAS]; 3-alpha(17-beta)-hydroxysteroid dehydrogenase (NAD+) activity [goid 47035] [pmid 9188497] [evidence TAS]	GeneID:286964; RGD:708343; GI:27545384	NM_173305	Rn.10857	286964
ILMN_63358	1433.88	1201.15	1036.03	1099.16	1143.89	899.536	1442.69	1234.08	1114.83	1746.83	1368.02	975.228	1008.68	1149.55	1039.56	1422.83	1165.21	1764.05	1356.18	894.039	1016.22	1183.55	1553.94	800.407	LOC362154; MGC95079	MGC95079	NM_001010963	LOC362154	1410292	58219527	NM_001010963.1	S	CCACTCATGTAGGAAGTGTAACCGCTTTTCCAGCTTTTGTTTTCTTTGGG	brain zinc finger protein		GeneID:362154; RGD:1359234; GI:58219528	NM_001010963	Rn.129005	362154
ILMN_66359	1617.78	1485.39	2121.59	1253.26	1157.37	1698.52	1908.42	1608.68	1791.5	2178.17	1547.06	1053.73	2500.1	2342.82	1586.31	2429.57	1612.37	2013.26	3028.12	2112.66	1750.46	2287.51	2257.61	1263.12			XM_342182	LOC361885	50097	62662624	XM_342182.2	S	AAAGCAACCCTAAGAGAACACAAATGCCAGCCCAGGTTACTGTATCCTGC	PREDICTED: Rattus norvegicus similar to LRRGT00194 (LOC361885), mRNA.
ILMN_57033	-2.54487	-12.8928	8.85381	20.1058	32.5133	19.4425	51.0271	47.9977	31.9177	85.8243	24.4506	3.5117	30.0872	1.42867	30.6322	51.6046	40.0402	48.4275	53.0968	32.2402	10.7969	15.9074	47.619	17.8978			XM_342968	LOC362651	540088	62649972	XM_342968.2	S	GCAGCCACGATCACTTGACTCTCTTCCTGACCTTGGTGTCTGGGTTGGAG	PREDICTED: Rattus norvegicus similar to mKIAA0842 protein (LOC362651), mRNA.
ILMN_52394	583.537	696.901	643.24	405.599	347.797	469.117	760.499	604.278	431.036	689.383	504.186	259.066	493.111	480.855	432.881	686.139	411.658	540.202	601.476	312.742	520.835	449.288	410.711	322.372	Gyg	Gyg	NM_031043	Gyg1	840692	13591968	NM_031043.1	S	CCAGCTAGTGTTAGTTCACCAGTTTTCTATGCACCATGAAGGCGGCATGC	glycogenin 1	glycogen biosynthesis [goid 5978] [evidence ISS]; carbohydrate biosynthesis [goid 16051] [evidence IEA]; transferase activity [goid 16740] [evidence IEA]; transferase activity, transferring hexosyl groups [goid 16758] [evidence IEA]; glycogenin glucosyltransferase activity [goid 8466] [evidence IEA]	GeneID:81675; RGD:621785; GI:13591969	NM_031043	Rn.3661	81675
ILMN_66319	142.263	208.998	142.216	138.865	125.744	141.132	142.474	119.609	123.831	158.35	182.009	74.1656	103.162	147.277	94.8379	149.999	124.136	131.242	135.884	78.4837	115.644	126.86	120.382	99.4038	LOC288978		XM_213864	LOC288978	6420056	62718526	XM_213864.3	S	GCTGGGCTTGGAGGACGACGACACACTCCTGCTAAAGGAAGACAGAACGC	hypothetical LOC288978		GeneID:288978; GI:109513727	XM_001054392	Rn.32209	288978
ILMN_58960	-17.0315	-10.8862	-10.247	-9.01628	-15.6869	-13.7799	-2.678	-3.16675	-18.9562	-13.4803	0.523702	-6.19165	-11.9319	-7.28677	-10.7495	-17.6283	-15.0063	-8.01742	-13.7662	-1.78454	-15.3779	-17.3314	-8.75937	-9.59285	RGD1563974_predicted		XM_573869	RGD1563974_predicted	4560551	62662262	XM_573869.1	S	GAGATGGAGGCAACACACTATGGACACCAGAGAGGCTCCATGCCCCCTAC	similar to 54 kDa nuclear RNA- and DNA-binding protein (p54nrb; Non-POU domain-containing octamer-binding protein) (predicted)		GeneID:364519; RGD:1563974; GI:109503119	XM_001064480		364519
ILMN_57370	17.4805	11.2873	-5.10216	8.51372	-1.94775	-1.10041	5.92493	5.05366	10.326	14.5219	10.5767	-1.78221	6.40817	0.158863	-2.72134	0.809786	-1.26327	10.6541	3.80104	-2.57875	12.7714	8.52249	-13.9992	-7.64954			XM_219521	LOC309173	3870528	62641768	XM_219521.2	S	CCTGTCCCGGATGCAGATGGATGGGCTGAAGGGGAGAAAGTATGGAGGGA	PREDICTED: Rattus norvegicus similar to expressed sequence AW491445 (predicted) (LOC309173), mRNA.
ILMN_49066	6.78908	-4.59859	7.61453	9.84415	10.1788	-0.717007	10.3395	1.47935	8.55483	24.2836	14.0766	0.200507	5.71426	1.76992	9.4821	9.38151	18.6841	-0.739949	22.5376	3.76777	12.913	13.0416	12.3025	-0.237044	BK2; NGK1	BK2; NGK1	NM_012970	Kcna2	4570154	25742771	NM_012970.1	S	CACCGACTTACAGGTTTCCAAAGATGAGAGTCACCCATGGAGCCAGCATC	potassium voltage-gated channel, shaker-related subfamily, member 2	cation transport [goid 6812] [evidence IEA]; transport [goid 6810] [evidence IEA]; potassium ion transport [goid 6813] [evidence IEA]; ion transport [goid 6811] [evidence IEA]; voltage-gated ion channel activity [goid 5244] [evidence IEA]; cation channel activity [goid 5261] [evidence IEA]; voltage-gated potassium channel activity [goid 5249] [evidence IEA]; ion channel activity [goid 5216] [evid…	GeneID:25468; RATMAP:41353; RGD:2950; GI:25742772	NM_012970	Rn.10298	25468
ILMN_66483	-2.38178	-12.3729	-11.9915	-11.4822	-10.1761	-11.4804	-21.0192	-15.2217	-4.36519	-15.0348	-19.4065	-7.35076	-2.1654	-10.6254	-5.87386	-11.771	-5.85834	-5.89061	-13.0081	-8.80324	-8.17887	-21.4248	-0.191319	-7.77923	Fpr1_predicted		XM_218012	Fpr1_predicted	1340180	62638781	XM_218012.3	S	CCACAGGCAAGGTCTTATCAAATCCAGCCGTCCCTTGCGAGTTCTCTCTT	formyl peptide receptor 1 (predicted)		GeneID:292409; RGD:1310883; GI:109457928	XM_001057934		292409
ILMN_48664	30.6567	21.9756	12.5125	25.5302	34.8022	17.6311	23.2563	19.1722	18.1685	35.7323	30.104	19.1784	24.7215	26.1866	25.9115	28.103	22.2126	26.5839	24.6374	15.8515	33.3256	34.7264	26.501	27.6348			XM_579230	RT1-CE12	580082	62666374	XM_579230.1	S	AGAGAAACACAGGTGGGGAAGGAGGAGACTACACCCCTGCTCCAGACAGG	PREDICTED: Rattus norvegicus RT1 class I, CE12 (RT1-CE12), mRNA.
ILMN_59684	120.891	96.6839	205.543	87.5829	83.1075	122.015	138.308	143.082	131.932	164.152	91.4287	79.1418	119.775	135.709	104.027	151.78	136.456	123.85	171.228	105.155	149.023	135.535	123.436	60.4049	beta-PAK	beta-PAK	NM_019210	Pak3	6420484	9506946	NM_019210.1	S	TTTGTAAGCCTGAACCGCAGCCCACACAGGCCAGCAATGTCGAAGTAGCC	p21 (CDKN1A)-activated kinase 3	protein kinase cascade [goid 7243] [pmid 9779826] [evidence TAS]; protein amino acid phosphorylation [goid 6468] [pmid 9779826] [evidence TAS]; protein-tyrosine kinase activity [goid 4713] [evidence IEA]; transferase activity [goid 16740] [evidence IEA]; protein kinase activity [goid 4672] [pmid 7559638] [evidence IDA]; kinase activity [goid 16301] [evidence IEA]; ATP binding [goid 5524] [evidenc…	GeneID:29433; RGD:3251; GI:9506947	NM_019210	Rn.10128	29433
ILMN_66132	-10.3226	-4.40377	2.76025	-10.4832	0.43978	-7.79819	-2.41422	-0.875215	3.03503	-10.2636	-6.35894	-1.87788	-9.01415	-11.1923	-6.39922	-4.96713	-8.00864	-6.31364	-4.74634	-9.70679	-10.0731	-2.49566	-6.31495	-2.35762			XM_580131	LOC500866	780152	62652376	XM_580131.1	S	CAGGAGGAAACCCTGAGAGCCACATTCCTCTACCAGGAGGTCTGCTTGGC	PREDICTED: Rattus norvegicus LOC500866 (LOC500866), mRNA.
ILMN_48946	37.186	16.5743	33.526	44.1485	33.6595	38.3171	33.4967	30.5127	37.8352	53.6299	52.3468	32.7905	40.3865	30.2507	43.7946	35.4731	42.9896	35.417	40.9955	29.9955	48.7935	31.5752	36.284	31.0449	RGD1561636_predicted		XM_578241	RGD1561636_predicted	1190066	62647068	XM_578241.1	S	TACATCTTCAACATACACAGAAGCACCGGGGTTGGGGGGAGAGCCGAGCG	similar to 60S ribosomal protein L38 (predicted)		GeneID:502741; RGD:1561636; GI:109471884	XM_001065958		502741
ILMN_49735	16.066	22.0256	15.0016	29.0604	26.9128	24.3186	17.6441	-2.05841	32.5312	35.2553	40.402	20.5316	25.514	33.3494	24.4727	18.5997	30.6983	19.9506	24.0126	17.5486	15.4201	15.824	28.7046	23.6069	rper3; period3	rper3; period3	NM_023978	Per3	5570082	29789248	NM_023978.1	S	ATGACATACCAGGTGCCGGAGAGGGGTAGAGACACCGTGCTGAGGGAAGA	period homolog 3 (Drosophila)	rhythmic behavior [goid 7622] [evidence IEA]; rhythmic process [goid 48511] [evidence IEA]; regulation of transcription, DNA-dependent [goid 6355] [evidence IEA]; signal transduction [goid 7165] [evidence IEA]; circadian rhythm [goid 7623] [evidence IEA]; signal transducer activity [goid 4871] [evidence IEA]; nucleus [goid 5634] [evidence IEA]	GeneID:78962; RGD:621581; GI:29789249	NM_023978	Rn.63521	78962
ILMN_64339	2.584	16.7379	28.9046	5.01871	3.24972	11.3659	9.62346	26.8598	15.4343	5.8514	20.8339	15.0312	12.9021	23.8564	13.9786	6.2534	33.7861	19.4644	15.1065	6.79048	28.1965	18.2354	27.7203	15.7047	Chrne		NM_017194	Chrne	6940309	8393128	NM_017194.1	S	GCCCCTGAAGTCCGCTGCTGTGTGGATGCTGTGAACTTTGTGGCTGAGAG	cholinergic receptor, nicotinic, epsilon polypeptide	transport [goid 6810] [evidence IEA]; synaptic transmission [goid 7268] [evidence IEA]; ion transport [goid 6811] [evidence IEA]; extracellular ligand-gated ion channel activity [goid 5230] [evidence IEA]; nicotinic acetylcholine-activated cation-selective channel activity [goid 4889] [evidence IEA]; receptor activity [goid 4872] [evidence IEA]; neurotransmitter receptor activity [goid 30594] [ev…	GeneID:29422; RGD:2353; GI:8393129	NM_017194	Rn.10301	29422
ILMN_49530	31.1728	41.9677	25.569	39.432	26.3831	31.07	22.899	27.1845	45.7862	32.0749	47.3062	26.7254	22.7552	25.0724	29.2589	35.8977	32.6536	22.9543	45.9349	27.18	26.3283	27.2447	33.7742	18.2573			XM_573097	LOC363609	1780736	62656123	XM_573097.1	S	GCTGCCAAGGCTACGGGCAAGGTCATTCCAGAGCTAAACAGGAATCTTAT	PREDICTED: Rattus norvegicus similar to glyceraldehyde-3-phosphate dehydrogenase (phosphorylating) (EC 1.2.1.12) - mouse (LOC363609), mRNA.
ILMN_54773	-14.0209	-1.76309	-14.7243	1.91102	1.5031	-1.32788	-8.63755	-6.9897	-10.9162	4.33791	-8.54186	-0.302766	-14.9824	-6.63086	-12.7055	-8.06207	10.669	-7.87405	-10.3741	-6.64302	-7.32636	1.9395	-4.36342	-6.88326	Olr1705	Olr1705	NM_001000887	Olr1705_predicted	940020	47576684	NM_001000887.1	S	GTACTTGGGCTGTGGCAGCTGTGTGGCTATGTGGAAGCATCCCAGGAACA	olfactory receptor 1705 (predicted)	detection of chemical stimulus during sensory perception of smell [goid 50911] [evidence ISS]; G-protein coupled receptor protein signaling pathway [goid 7186] [evidence ISS]; olfactory receptor activity [goid 4984] [evidence ISS]; integral to membrane [goid 16021] [evidence ISS]	GeneID:405188; RGD:1333667; GI:47576685	NM_001000887	Rn.215181	405188
ILMN_62687	33.8715	23.491	53.1546	41.2338	17.844	24.4725	57.1022	51.938	27.3415	71.8245	35.0261	37.1735	39.4916	32.6146	26.9757	58.8697	29.9078	29.8317	35.1513	17.7167	32.5941	24.5017	18.3559	20.3522	Nnmt_predicted		XM_217138	Nnmt_predicted	3130605	62653627	XM_217138.2	S	GAAGGACTCTTCTCCCTTGTGGGGCGAAAGCCGGTGGGATCTGAATGACG	nicotinamide N-methyltransferase (predicted)		GeneID:300691; RGD:1309606; GI:27720095	XM_001066533	Rn.15755	300691
ILMN_52165	13520.3	10412.4	10383.8	10212.1	9967.93	8505.31	13121.3	10937.1	9854.86	14341.7	9987.43	6215.78	9332.42	8848.04	9438.77	13455.5	10528.7	11585.4	10420.1	8620.26	9171.18	7810.91	10194	7468.9	MGC94644	MGC94644	NM_001006963	Itm2b	1660341	55741680	NM_001006963.1	S	GCCGATAGCCCTGCTGCCTAGCCTGTTAGCATTTGCGGTCACCTTCTCAT	integral membrane protein 2B		GeneID:290364; RGD:620727; GI:55741681	NM_001006963	Rn.107335	290364
ILMN_67380	-2.59713	7.23618	0.521842	7.37103	5.86138	9.46498	19.5003	14.1866	10.7036	20.251	12.3953	0.721609	-7.77703	0.468975	8.21345	14.2966	16.5333	-4.93145	9.4764	-0.0066715	46.5781	-1.43549	0.896427	14.8336	Cd14		NM_021744	Cd14	1850039	11120687	NM_021744.1	S	CTTTCACCCGGATCAGCGGGCTTGTCAGGAACTTTGGCTTTGCTCCTAGG	CD14 antigen	immune response [goid 6955] [pmid 12046090] [evidence IEP]; inflammatory response [goid 6954] [pmid 12218159] [evidence IDA]; lipopolysaccharide receptor complex [goid 46696] [pmid 12218159] [evidence TAS]; plasma membrane [goid 5886] [evidence IEA]; extracellular space [goid 5615] [evidence IEA]	GeneID:60350; RGD:620588; GI:11120688	NM_021744	Rn.42942	60350
ILMN_67506	1513.25	1371.94	2392.36	1201.87	1221.78	1294.84	1828.94	1160.03	1464.69	2576.38	1423.61	1016.26	1687.41	1227.38	1472.18	2580.51	2007.96	1965.7	1524.57	1306.24	2071.22	1114.38	1527.5	1149.97	LOC501091		XM_576506	LOC501091	3840411	62654631	XM_576506.1	S	CAAGACACAGACCAGGACAAGATCTCCCTTGGAGAGAAGAACTACAGGAG	similar to Discs large homolog 5 (Placenta and prostate DLG) (Discs large protein P-dlg)		GeneID:501091; GI:62654632	XM_576506	Rn.145712	501091
ILMN_49377	-11.1719	-5.5017	-7.10749	-3.59099	-3.22522	-8.19555	-16.4772	-12.5629	-5.33661	-3.2081	-17.5941	-7.35004	-1.9669	-10.294	-13.1132	-14.5331	-10.2193	-8.20105	-10.7899	-7.50113	-3.84444	4.42336	-4.39847	-8.2478	LOC498438		XM_344284	LOC498438	540072	62660990	XM_344284.2	S	CTGCCAGCTAGGCTCCGGCCTTCTGTACACAGCTCCTTTCTGGGATCGTA	similar to potassium large conductance calcium-activated channel, subfamily M, alpha member 1		GeneID:498438; GI:109501153	XM_344284		498438
ILMN_55716	-17.3588	-11.0534	-14.6853	-3.65174	-13.8966	-16.7034	-20.3851	-3.47056	-14.8225	-12.46	-13.3242	-10.9248	-9.78397	-12.19	-14.5539	-17.3547	-16.773	-12.978	-10.8977	-9.72961	-8.35318	-20.1076	-7.8918	-15.8189	Crx		NM_021855	Crx	7100092	11177895	NM_021855.1	S	GGACCCTACAGGCACCTGGAAATTCACCTACAATCCCATGGACCCTCTGG	cone-rod homeobox protein	regulation of transcription, DNA-dependent [goid 6355] [evidence IEA]; development [goid 7275] [evidence IEA]; transcription factor activity [goid 3700] [pmid 10081937] [evidence ISS]; DNA binding [goid 3677] [evidence IEA]; transcription factor complex [goid 5667] [evidence IEA]; nucleus [goid 5634] [evidence IEA]	GeneID:60446; RGD:620511; GI:11177896	NM_021855	Rn.44287	60446
ILMN_67888	-7.49022	1.32716	-0.0246816	4.64924	1.89922	4.42683	-2.32843	-2.94827	-5.09317	-8.78805	11.1627	9.07331	0.113629	-0.783901	-0.390924	7.54864	-0.286475	-6.19817	-6.99934	-5.01206	-9.80088	0.626797	5.1116	6.6064	Plpc; Plpcv; Prlpc; Prlpc1	Plpc; Plpcv; Prlpc	NM_020079	Prl8a3	6200072	9910511	NM_020079.1	S	GAGGTGGGATGAGACTGTTGTCAAAACTGGAACTTACTGCCATTCAACTC	prolactin family 8, subfamily a, member 3		GeneID:24658; RATMAP:34302; RGD:3406; GI:9910512	NM_020079	Rn.202972	24658
ILMN_61403	65.5424	99.8795	64.2722	48.8267	52.0558	38.9989	85.3587	69.7306	64.2277	49.4797	64.8362	43.7879	69.4142	55.7433	65.4811	92.8331	50.368	46.507	85.2619	46.1658	77.1129	66.8242	44.528	62.5252	KShIIID	KShIIID	NM_053997	Kcnc3	3780427	57113838	NM_053997.3	S	CAGAAGCTGCCGCATGTCAACCCTCCCCCCAACAAAGAAACAGTGTCATG	potassium voltage gated channel, Shaw-related subfamily, member 3	cation transport [goid 6812] [evidence IEA]; transport [goid 6810] [evidence IEA]; potassium ion transport [goid 6813] [evidence IEA]; ion transport [goid 6811] [evidence IEA]; voltage-gated ion channel activity [goid 5244] [evidence IEA]; cation channel activity [goid 5261] [evidence IEA]; voltage-gated potassium channel activity [goid 5249] [evidence IEA]; ion channel activity [goid 5216] [evid…	GeneID:117101; RGD:621358; GI:57113839	NM_053997	Rn.9885	117101
ILMN_47895	44.6749	39.924	55.6802	69.9151	73.22	53.6468	72.2868	38.2672	44.4277	38.3059	49.8806	42.8152	77.5088	59.2842	74.5377	86.6127	65.4609	68.3173	62.4624	55.0547	65.5487	64.419	68.116	52.8759	ASCT1	ASCT1	NM_198763	Slc1a4	6220630	38454263	NM_198763.1	S	GATTCACCTTGACTCTGTTTGTGAACCCCCTTGAGCTGCCAGACCTCAGG	solute carrier family 1 (glutamate/neutral amino acid transporter), member 4	L-serine transport [goid 15825] [pmid 15099708] [evidence IMP]; L-serine transporter activity [goid 15194] [pmid 15099708] [evidence IMP]	GeneID:305540; RGD:735146; GI:38454264	NM_198763	Rn.214724	305540
ILMN_66168	-4.59275	-5.07088	-0.561722	9.37465	1.49777	-5.51378	1.51226	-5.87514	-5.19119	-3.75145	6.15469	-4.19119	-5.17296	9.77652	3.15028	-11.2752	-7.48047	-4.77205	-4.1428	0.423291	-0.160387	-4.48771	-1.77477	0.19893			XM_579882	LOC498913	1990446	62664878	XM_579882.1	S	TTCCGAGCAACGGGAACCATGACTCAGCGAAAACAGACCTCGGGACCGTG	PREDICTED: Rattus norvegicus LOC498913 (LOC498913), mRNA.
ILMN_57124	53.2719	41.5122	27.0973	26.3639	57.4968	48.4016	47.6516	30.6385	33.4558	43.0897	47.1429	36.0707	22.7294	60.2989	25.7528	33.0282	30.4551	41.7931	69.1049	28.1768	29.2962	41.852	53.4184	25.4432	RGD1308557_predicted		XM_232664	RGD1308557_predicted	6180471	34866298	XM_232664.2	S	GGCTGGCAGACGGAAGTCGTCTCATACAGAGATTCAACAGCACACACCGG	similar to homolog of rat p47 (predicted)		GeneID:312965; RGD:1308557; GI:34866299	XM_001070358	Rn.213813	312965
ILMN_61988	2.78405	7.03675	-7.25212	-0.569896	1.74943	0.0694847	15.0723	1.65482	1.94165	-5.72858	0.418546	8.01947	11.4964	-1.45848	1.86212	8.13064	-3.60132	8.79808	7.60003	10.4329	19.4199	-0.0583915	-10.3628	-2.45515	RGD1566310_predicted		XM_573451	RGD1566310_predicted	3390450	62659323	XM_573451.1	S	CAGCTAGGGCTGGACGCAACATCCCCACCCTGACTTTATGCAGGAGAGTG	similar to RIKEN cDNA 0610012C01 (predicted)		GeneID:498230; RGD:1566310; GI:62659324	XM_001060774	Rn.13207	498230
ILMN_64690	9167.74	8083.62	8180.8	7399.01	6913.78	9972.56	8398.24	6490.24	8154.17	9509.07	8361.21	4243.5	6606.63	6379.6	5487.19	10967.6	6398.03	8929.69	9852.15	7620.34	7853.27	6841.28	7559.66	5189.74	Basp2; MGC156666	Basp2	NM_017195	Gap43	5670114	8393414	NM_017195.1	S	CTTGCACTGTACCCCGGTTTTTTGATCTGGTGCGTGTGGCCCTGTGGGAG	growth associated protein 43	glial cell differentiation [goid 10001] [evidence IEA]; tissue regeneration [goid 42246] [evidence IEP]; response to wounding [goid 9611] [evidence IEA]; protein kinase C activation [goid 7205] [evidence IEA]; regulation of cell growth [goid 1558] [evidence IEA]; neurogenesis [goid 7399] [evidence IEP]; cell fate commitment [goid 45165] [evidence IEA]; cell differentiation [goid 30154] [evidence …	GeneID:29423; RGD:62071; GI:8393415	NM_017195	Rn.10928	29423
ILMN_52590	-17.2733	-16.3423	-14.9103	-21.5751	-15.3789	-8.51335	-15.3378	-8.38422	-13.073	-16.2421	-15.7153	-7.3395	-6.15711	-13.7553	-11.3364	-20.6001	-6.67908	-17.3088	-7.74561	-8.55041	-20.4757	-20.0636	-21.2096	-10.9876	Olr239	Olr239	NM_001000211	Olr239_predicted	3170022	47576918	NM_001000211.1	S	CCTGGGTGTCTATCTCACCACCGTATTGGGCAATGCCAGCATAATTATGT	olfactory receptor 239 (predicted)	detection of chemical stimulus during sensory perception of smell [goid 50911] [evidence ISS]; G-protein coupled receptor protein signaling pathway [goid 7186] [evidence ISS]; olfactory receptor activity [goid 4984] [evidence ISS]; integral to membrane [goid 16021] [evidence ISS]	GeneID:293383; RGD:1334219; GI:47576919	NM_001000211	Rn.141782	293383
ILMN_63896	-10.0779	5.70279	-8.53278	-8.21606	-2.62012	-6.42952	-2.63898	-11.6007	-9.71058	-5.96419	-6.29047	-6.22269	-7.16849	-6.46822	-12.1134	-10.1708	-13.9034	-13.9163	-5.3474	-6.2266	-6.71582	-0.526638	-5.24997	-5.65355	RGD1563534_predicted		XM_219281	RGD1563534_predicted	3780373	62641450	XM_219281.3	S	CCTAGGCACCCCCCAGCATGTCAGAAAGAGGTTTGGTCAAGTATACACTC	similar to ATP-binding cassette transporter sub-family A member 16 (predicted)		GeneID:293444; RGD:1563534; GI:109459335	XM_001079201	Rn.104888	293444
ILMN_67771	85.1315	94.906	46.4768	69.8935	61.0147	48.3525	78.0003	52.0294	31.005	85.1894	84.3503	78.4065	43.2009	73.1468	72.1116	65.4109	50.4214	117.657	74.2852	53.7278	64.709	50.6514	114.247	53.4261			XM_573082	LOC497897	6130170	62656032	XM_573082.1	S	GGTCTGTGGAAAGCATTTCACTGGAAGATCATCCCTCACTGTACACCAAG	PREDICTED: Rattus norvegicus similar to multifinger protein mKr2 (LOC497897), mRNA.
ILMN_49592	4.28313	-0.120296	12.8489	-1.0109	12.1756	7.88156	-4.25764	-1.29534	9.36569	2.3497	6.90021	5.49304	6.39144	-0.25108	7.03423	15.7827	3.16488	12.4737	4.51586	18.4518	9.48697	8.86081	1.61531	9.27013			XM_230710	LOC311527	6020373	62646188	XM_230710.3	S	CTGGGCTGCAGTCCCGGAATAGCTATGGCCCAGTACAGTGCTTTTCATAG	PREDICTED: Rattus norvegicus similar to hypothetical protein 4930509O22 (predicted) (LOC311527), mRNA.
ILMN_61531	15.8448	2.56081	17.1723	7.4893	9.99788	18.8075	14.3929	3.45853	3.54106	30.4499	6.37853	0.497992	-1.08652	-3.34479	3.77118	7.43853	10.5551	9.04223	11.797	4.73549	6.48218	13.6802	3.33078	3.93119	RGD1565158_predicted		XM_222529	RGD1565158_predicted	3990438	62655604	XM_222529.2	S	GCAGCAACGGGCAAAAAATGAGCTCCGAGAAAGGAGGTTCACAAGCAGCC	similar to RIKEN cDNA 4921537P18 (predicted)		GeneID:288959; RGD:1565158; GI:109487690	XM_001077736		288959
ILMN_69173	31.2531	-8.3105	8.69331	24.778	36.74	12.3141	24.2163	27.0595	24.3349	36.7595	26.4771	27.9209	26.3054	52.2583	46.1395	49.5018	31.84	20.3303	28.1547	25.5203	31.8309	23.8441	37.3101	21.185	RGD1309983_predicted		XM_235571	RGD1309983_predicted	4540170	62652889	XM_235571.3	S	ACCGAGACCGGAAGATGCCCACGGACTACATCAGGAACGGGGTTCTGTAT	similar to hypothetical protein 9930016O13 (predicted)		GeneID:315203; RGD:1309983; GI:109481142	XM_001078454	Rn.207175	315203
ILMN_66825	1.62706	3.17373	2.16133	4.80413	9.99792	-2.97365	4.24549	4.64471	5.74447	11.1356	9.16486	1.7317	16.1349	-2.92311	0.845061	6.18186	6.00604	7.60854	6.78221	3.92883	7.26293	22.8383	3.80806	2.93555	H2b	H2b	NM_022647	Hist1h2bl	4150440	12025525	NM_022647.1	S	CTCCAAGAAGGCTGTGACCAAGGCCCAGAAGAAGGACGGCAAGGAACGCA	histone cluster 1, H2bl		GeneID:64647; RGD:621439; GI:12025526	NM_022647	Rn.112590	64647
ILMN_67772	9.16783	12.9608	22.6632	7.42708	6.05628	13.5114	18.9966	10.3891	5.90745	28.3181	0.807126	9.57367	7.3566	6.24005	7.36095	8.90604	3.94279	-1.7062	12.1841	-0.574756	4.95566	13.5113	3.85525	-0.0828926			XM_577108	LOC363626	2320722	62656462	XM_577108.1	S	GCTGCTTCTCGGGGACCTGGGGAGGGGCACGGGTGAATTATCACACAGGT	PREDICTED: Rattus norvegicus similar to glyceraldehyde-3-phosphate dehydrogenase (LOC363626), mRNA.
ILMN_49416	201.412	231.568	141.143	166.316	176.93	195.001	293.944	310.491	239.985	303.744	187.743	209.865	171.25	171.631	209.819	221.59	160.777	272.967	195.474	198.889	152.889	160.306	284.723	160.777			XM_218469	Znf383_predicted	5910594	62639321	XM_218469.3	S	TGCTCAAACCTTACTCGGCATCTGAGAACTCACCGTGACGACAAGCCCTG	PREDICTED: Rattus norvegicus zinc finger protein 383 (predicted) (Znf383_predicted), mRNA.
ILMN_63330	32.5068	21.2035	20.3712	12.8829	18.418	6.78357	21.8768	9.56418	12.6251	18.6508	22.7112	12.8073	27.4956	31.5721	13.6151	18.2708	9.53508	16.629	10.3231	11.5018	28.7897	22.643	5.82736	16.0526	RGD1562056_predicted		XM_574239	RGD1562056_predicted	6840731	62665268	XM_574239.1	S	CCCTGTATCAGAGCAAAGGTTACAGTGGCTTCAACTGCGGTCTCCACGGG	similar to MARVEL (membrane-associating) domain containing 3 isoform a (predicted)		GeneID:498950; RGD:1562056; GI:109508104	XM_001075442	Rn.102273	498950
ILMN_68061	629.847	712.076	490.491	601.257	658.221	589.943	678.977	537.198	619.28	745.03	697.148	473.733	472.585	558.028	560.169	511.161	624.028	652.11	633.021	493.509	499.727	412.697	720.06	417.102	Catnb	Catnb	NM_053357	Ctnnb1	2360253	46048608	NM_053357.2	S	CATATGCGGCTGCTGTTCTATTCCGAATGTCTGAGGACAAGCCACAGGAC	catenin (cadherin associated protein), beta 1	regulation of osteoblast differentiation [goid 45667] [evidence IEA]; dorsal/ventral axis specification [goid 9950] [evidence IEA]; cellular physiological process [goid 50875] [evidence IEA]; synapse organization and biogenesis [goid 50808] [evidence IEA]; cell adhesion [goid 7155] [evidence IEA]; patterning of blood vessels [goid 1569] [evidence IEA]; regulation of transcription, DNA-dependent […	GeneID:84353; RGD:70487; GI:46048609	NM_053357	Rn.112601	84353
ILMN_64874	620.282	645.308	458.82	513.917	567.103	491.461	420.725	438.04	483.698	520.464	567.484	171.111	342.841	398.191	414.178	608.115	435.452	556.02	522.101	373.241	417.475	395.109	558.935	398.655	RGD1565105_predicted		XM_577983	RGD1565105_predicted	5290204	62642865	XM_577983.1	S	CTCCGGCTAGTGGTCAGCATGGCCCGTGGAAATCAAAGAGAAATTGCCCG	similar to small EDRK-rich factor 1 (predicted)		GeneID:502503; RGD:1565105; GI:62642866	XM_001070716	Rn.67679	502503
ILMN_50800	113.869	85.9619	98.2164	104.271	88.5971	99.314	97.1904	76.3093	111.135	106.69	80.8381	90.08	106.898	103.144	95.018	108.129	100.397	89.018	101.021	84.3902	98.5515	111.897	91.0231	74.6596	Clec14a		XM_234194	RGD1306232_predicted	6200014	62650719	XM_234194.2	S	GCCCTATTTAATCCATGAGGGTGGGGGTGGGGACACTTGAATGTCAACCC	C-type lectin domain family 14, member a; synonym: RGD1306232; Rattus norvegicus C-type lectin domain family 14, member a (Clec14a), mRNA.		GeneID:314148; RGD:1306232; GI:62078887
ILMN_60935	106.821	102.604	70.6644	104.522	101.379	109.499	156.405	139.47	167.274	172.918	132.389	97.1395	89.1848	86.7188	81.8233	246.859	108.801	107.013	163.125	138.672	55.0797	111.835	95.8575	66.8221			XM_226204	Car7_predicted	3130041	62664770	XM_226204.3	S	CATGCACCTCACTGCCAGGCCATTACTATAGCACCCAGATGCTGGAGGCG	PREDICTED: Rattus norvegicus carbonic anhydrase 7 (predicted) (Car7_predicted), mRNA.
ILMN_60067	32.5883	34.6317	2.13018	14.1181	30.915	23.3616	60.8379	45.7076	20.8227	8.89028	36.7487	15.7809	19.7713	11.0423	23.0231	49.9858	33.4831	43.2992	24.6693	31.7239	22.066	19.825	27.4578	26.0838	Ab1-133		XM_230878	RGD1306344	2320075	62646396	XM_230878.3	S	CTGGCCTGGGCATCTCAGAGGAGGAACGTGTGCAGATTGTCACTGCCTTG	similar to Ab1-133		GeneID:296384; RGD:1306344; GI:114145712	NM_001047860		296384
ILMN_68195	-17.6437	-10.3637	-5.62907	-14.0192	-9.38046	-16.7697	-8.28252	-7.97088	-19.5049	-4.40251	-7.55162	-1.42824	-9.8241	-5.46329	-9.35349	-11.1882	-9.1908	-10.9151	-12.5901	-12.9674	-16.3893	-8.7471	-10.4431	-8.56073	LOC499924; RYA3		XM_575268	LOC499924	610450	62646096	XM_575268.1	S	GGATGTCATTGAGAATGCGGTCGTGCTCACAGTGGCTCCATGAGGCAGTA	Long palate, lung and nasal epithelium carcinoma associated protein 3		GeneID:499924; RGD:1565613; GI:62646097	XM_001063849		499924
ILMN_55193	25.4605	27.1921	19.4897	32.7859	25.8764	20.4667	19.6633	22.8699	11.7283	24.7828	34.4051	19.0698	22.135	19.6105	35.8203	26.2356	10.8545	19.0347	19.4228	23.494	32.0423	22.4781	29.7495	15.3923	Card12_predicted		XM_216640	Card12_predicted	2350735	62650351	XM_216640.3	S	GATGTACCCCAAGCCACCAAATACTCCGGGGACTCTGCCACTTTCAGCGG	caspase recruitment domain family, member 12 (predicted)		GeneID:298784; RGD:1309831; GI:109477948	XM_001065561	Rn.144882	298784
ILMN_63352	137.656	162.045	109.272	137.807	105.292	124.256	147.609	143.438	96.9097	168.939	129.414	63.3041	84.1192	107.449	131.676	139.82	94.6378	177.29	124.287	83.1733	91.9457	85.3346	186.679	103.846	Pex7		XM_218778	Pex7_predicted	2470685	62638260	XM_218778.3	S	ACAATGAGAACTTGCTGGTGACAGGTGCGGTAGACTGTAGCCTGAGAGGC	peroxisome biogenesis factor 7; synonym: MGC112795; Rattus norvegicus peroxisome biogenesis factor 7 (Pex7), mRNA.		GeneID:308718; RGD:1308483; GI:77628037
ILMN_62738	3875.26	2776.01	3034.45	2734.02	3159.42	3604.71	3774.01	3004.29	3053.12	4635.6	2826.95	1438.35	2825.59	2976.1	2987.75	4494.89	3542.48	4029.17	3777.94	3080.89	2577.78	3099.14	3765.87	2217.93	Rda288; Pairbp1; MGC94773; Pai-Rbp1	Rda288; MGC94773; Pai-Rbp1	NM_145086	Serbp1	5080672	57977274	NM_145086.1	S	TGGTGGACGTGGGCGTGGTGGTCGTCCTAATCGTGGCAGCAGGACTGATA	Serpine1 mRNA binding protein 1	RNA binding [goid 3723] [evidence IEA]; nucleus [goid 5634] [evidence IEA]	GeneID:246303; RGD:619907; GI:57977275	NM_145086	Rn.203108	246303
ILMN_56072	16.4229	9.08144	12.5955	20.2832	27.6494	12.6448	11.7959	7.79743	14.1341	24.6812	9.39374	10.0131	13.9468	9.56858	15.2422	20.5738	21.4635	4.08521	12.132	10.0619	6.75148	10.1594	14.2343	3.95953	LOC367830		XM_346316	LOC367830	5220040	62666918	XM_346316.2	S	CGCCTTAGTACTGCGCAAACTGGTCTCCTTAACACTGGTGGGGCCAGAGG	similar to FAM48A protein; synonym: MGC114387; Rattus norvegicus similar to FAM48A protein (LOC367830), mRNA.		GeneID:367830; RGD:1563909; GI:81295365
ILMN_69311	353.022	456.308	502.044	318.521	296.249	519.521	502.834	590.455	512.739	658.5	430.018	311.713	417.33	787.921	563.652	792.918	681.889	894.435	1028.42	593.272	653.279	605.393	697.144	394.175			XM_218226	Peg3_predicted	630397	62638838	XM_218226.3	S	CGCTAGATCACAGTAGTGCCTAATGAAGGGTTGGGAGCCACAGGAGAGGC	PREDICTED: Rattus norvegicus paternally expressed 3 (predicted) (Peg3_predicted), mRNA.
ILMN_59707	-4.85533	-6.16044	-4.60612	-5.62051	-4.52506	-4.82313	-1.67556	-9.34875	-5.3525	2.45964	-1.44227	-14.2325	-7.30257	-1.03859	-3.34824	1.71225	-2.65278	-8.90852	-3.6991	-3.19265	0.669249	-0.988819	-10.8374	-4.15134			XM_229422	LOC301926	6200184	62717992	XM_229422.3	S	GAATTCACTCAACACCTGCGCAGGACTCACCGAGCTTTCCTATAGACCAC	PREDICTED: Rattus norvegicus similar to spermiogenesis specific transcript on the Y 2 (LOC301926), mRNA.
ILMN_57038	-6.42883	11.3791	6.63269	-0.286868	4.30122	7.38942	6.00054	11.0998	0.214116	19.0072	3.16407	0.0939239	-2.57238	6.82297	6.03659	-3.97755	-1.42392	-0.267247	4.34741	3.75744	-1.56627	-2.11866	5.84844	3.58578	Irak3_predicted		XM_235183	Irak3_predicted	2450671	62652194	XM_235183.3	S	GCAACATGCCCAGTTCTTCTTGTGAGGAATGCTGGTGCCCAGAGCTTGCG	interleukin-1 receptor-associated kinase 3 (predicted)		GeneID:314870; RGD:1308846; GI:109480604	XM_001079164	Rn.161928	314870
ILMN_50037	21.5109	27.0419	24.4692	11.9749	4.71126	23.0637	24.6804	13.2178	22.292	15.8471	21.3577	12.6203	24.0218	15.6737	29.9081	37.0161	17.8626	23.1454	27.9308	16.2679	15.2716	4.08617	34.0937	12.4694	Rgl1_predicted		XM_222717	Rgl1_predicted	2810064	62659480	XM_222717.3	S	AGGACAGCTAAGCGGGGCTGCTGGAGTAACAGACACAGCAAGGTCACCCT	ral guanine nucleotide dissociation stimulator,-like 1 (predicted)		GeneID:289080; RGD:1308947; GI:109498018	XM_001070966	Rn.28005	289080
ILMN_59792	15.6083	36.345	17.7303	9.99833	17.0265	19.3938	26.1742	17.5187	21.3656	17.8783	24.043	14.4378	43.1427	45.9683	48.2241	33.8541	21.1231	48.0528	16.0486	14.2315	9.86203	37.2656	49.7604	21.9796	RGD1309969		XM_342471	RGD1309969	2850427	62645454	XM_342471.2	S	CTTGGCTTCTAGGGAAGGCTGTGCTGGGGTCAGGAAACTGCCTCTTCAGC	similar to RIKEN cDNA 2600010E01		GeneID:362171; RGD:1309969; GI:121949754	XM_001071179		362171
ILMN_48517	-11.136	-13.1556	-11.2734	-8.66037	-2.95554	-13.062	-4.48722	-7.78495	-9.42708	-11.9579	-1.13704	-10.0278	-8.31974	-3.89576	-7.33707	-1.32019	-5.16136	-11.575	-8.60654	-4.272	-6.80486	-7.80057	-9.66139	-6.84627	Olr259; ratchr1-165882706-165881765_ORF	Olr259; ratchr1-165882706-165881765_ORF	NM_001000222	Olr259_predicted	6130411	47576960	NM_001000222.1	S	TCAAGATGCGCTCCACTGAGGGTCGCCAGAAAGCTTTCTCAACCTGCACC	olfactory receptor 259 (predicted)	detection of chemical stimulus during sensory perception of smell [goid 50911] [evidence ISS]; G-protein coupled receptor protein signaling pathway [goid 7186] [evidence ISS]; olfactory receptor activity [goid 4984] [evidence ISS]; integral to membrane [goid 16021] [evidence ISS]	GeneID:293402; RGD:1333441; GI:47576961	NM_001000222	Rn.141772	293402
ILMN_68177	30.0813	-5.96687	-1.156	-0.908236	-0.320062	0.678684	-6.13486	2.07397	18.2284	5.77132	5.12963	-5.5275	-1.00717	-2.64219	6.08233	0.931245	2.11144	-1.94181	-0.778273	7.0506	2.86416	8.0426	2.80862	5.35416	C6		NM_176074	C6	940427	31340794	NM_176074.2	S	GCCTATTGCCCCCACAATGCCCCAAGGATGAAAACCAACTCCACTGTGTC	complement component 6		GeneID:24237; RATMAP:125; RGD:2238; GI:28570180	NM_176074	Rn.16145	24237
ILMN_50228	-9.63791	-1.76191	-9.28865	-5.14717	0.371893	-5.78315	-11.1265	-3.69091	-12.1261	-18.0501	-7.17224	-9.66088	-5.63271	-0.58305	-6.36734	-13.773	-1.77909	-5.02918	-13.5677	-5.18853	-11.8414	-10.0488	-0.835003	-10.7251	Dat1	Dat1	NM_012694	Slc6a3	540288	7106412	NM_012694.1	S	GGCCTGTTGGCTTTGAGACTGTAGTATGGCAGAGAAGGCTCCGGTTTACC	solute carrier family 6 (neurotransmitter transporter, dopamine), member 3	dopamine biosynthesis [goid 42416] [evidence IEA]; dopamine transport [goid 15872] [pmid 1765147] [evidence IDA]; transport [goid 6810] [evidence IEA]; dopamine catabolism [goid 42420] [evidence IEA]; neurotransmitter transport [goid 6836] [evidence IEA]; regulation of dopamine metabolism [goid 42053] [evidence IEA]; neurotransmitter:sodium symporter activity [goid 5328] [evidence IEA]; dopamine …	GeneID:24898; RATMAP:34585; RGD:3715; GI:7106413	NM_012694	Rn.10093	24898
ILMN_60339	200.934	133.068	142.897	117.394	113.73	124.722	205.549	196.462	161.005	232.732	151.164	76.8968	137.062	99.7115	138.487	213.775	151.232	145.817	153.899	132.396	119.841	109.781	137.044	98.8856	Txnrd3_predicted		XM_216204	Txnrd3_predicted	2450010	62647784	XM_216204.3	S	CAGAAACCTGACTCATACCGCACTCCTTGCACAGCTTCTAGGGGAGAACC	thioredoxin reductase 3 (predicted)		GeneID:297437; RGD:1308363; GI:109472347	XM_001075644	Rn.48039	297437
ILMN_61441	14.7371	26.4846	8.5076	4.39712	39.5896	22.012	10.8008	12.7019	11.648	-0.314451	22.9983	10.2338	5.21849	0.232647	1.15691	16.2468	8.47889	4.38133	12.154	14.5364	17.1076	7.74164	13.1363	12.9084			XM_217130	LOC300684	4810097	62653603	XM_217130.3	S	TGCCATGGGACTTGGCTATGCTGGGCCCGTGCCTCTTTCTGATACCTCAG	PREDICTED: Rattus norvegicus similar to KIAA1052 protein (LOC300684), mRNA.
ILMN_64530	69.9013	48.804	49.1619	47.4293	37.215	42.537	79.9421	56.8779	53.2053	41.3721	48.0379	27.8976	51.5363	48.0128	51.8152	33.5921	50.623	58.3396	54.6482	41.075	41.126	42.833	64.2152	26.2536	RGD1564868_predicted		XM_342788	RGD1564868_predicted	6650458	62648350	XM_342788.2	S	ATTGGTGGTGAAGAGAGCATTGGTAGAGCCTGTGGAGTGCAGGGGAGCAG	similar to ARG99 homolog (predicted)		GeneID:362465; RGD:1564868; GI:109472802	XM_001075561	Rn.214691	362465
ILMN_60796	1599.06	1729.52	1383	1255.45	1326.15	1431.34	1574.3	1458.86	1124.8	1272.99	1508.57	797.318	1172.26	1193.21	1468.1	1126.31	1203.62	1231.99	1240.59	879.159	1276.64	1286.17	1273.73	1219.16	Pon2		XM_216094	Pon2_predicted	5360162	62646834	XM_216094.3	S	CACCTCCGTGCCACCAACCTCTAGGAGTCCACTGAAACAGGGAGTGTTAT	paraoxonase 2; Rattus norvegicus paraoxonase 2 (Pon2), mRNA.		GeneID:296851; RGD:1309954; GI:61556888
ILMN_66576	87.8073	142.314	121.797	89.5919	87.1623	76.4326	87.9985	73.8465	93.9992	78.0853	122.643	40.801	78.9691	121.53	69.9697	86.7632	89.6715	78.685	100.851	57.5868	98.8793	73.266	91.8142	71.8264	RGD1311634_predicted		XM_215003	RGD1311634_predicted	3140551	62641039	XM_215003.3	S	GACTGACTCCAGACCACCTCAGCCTATTTTGCATCCACAGCCTCAGCCCC	similar to RIKEN cDNA 3200002M19 (predicted)		GeneID:293155; RGD:1311634; GI:109459145	XM_001067917	Rn.6268	293155
ILMN_60664	367.059	377.332	321.132	344.626	350.988	312.977	449.248	395.724	232.715	351.031	440.654	261.019	427.997	332.757	392.448	489.009	373.919	439.397	478.744	296.514	322.562	395.46	401.255	261.488	MGC93621	MGC93621	NM_013057	F3	2850368	52138594	NM_013057.2	S	GCCAGTGGTCAGATGCCTTTCCTATAACCTGGGTGGGCTTTTGGAGAACC	coagulation factor III	blood coagulation [goid 7596] [evidence IEA]; immune response [goid 6955] [evidence IEA]; hematopoietin/interferon-class (D200-domain) cytokine receptor activity [goid 4896] [evidence IEA]; plasma membrane [goid 5886] [evidence IEA]; integral to membrane [goid 16021] [evidence IEA]; extracellular space [goid 5615] [evidence IEA]; membrane [goid 16020] [evidence IEA]	GeneID:25584; RATMAP:44320; RGD:2587; GI:52138595	NM_013057	Rn.9980	25584
ILMN_52536	4116.3	3723.8	2840.27	3155.96	2758.27	2439.7	3877.81	2717.5	2875.3	3953.48	3770.78	2099.01	2804.48	3179.78	2380.96	4209.07	2910.93	3647.49	4126.49	2055.7	3334.83	2987.37	3351.02	2046.36	Fkbp3_predicted		XM_216717	Fkbp3_predicted	1990671	62650748	XM_216717.3	S	CCAGAATGGGCCTATGGAAAGAAAGGACAGCCGGACGCCAAAATTCCACC	FK506 binding protein 3 (predicted)		GeneID:299104; RGD:1304992; GI:27664664	XM_001080093	Rn.1464	299104
ILMN_51098	-13.8968	-15.1498	-9.35377	-10.807	-7.71708	-5.96081	-12.5252	-17.4922	-12.1925	-11.5188	-8.96543	-22.476	-10.1286	-5.72432	-21.0794	-9.49469	-3.24102	-8.9545	-24.4441	-15.1821	-18.2247	-20.0715	-15.8204	-17.9267	RGD1565615_predicted		XM_224468	RGD1565615_predicted	1410017	62662018	XM_224468.3	S	ACACCCCCACGATGGCCACCAATACCATCACTATGGCCGATACCGACACC	similar to tripartite motif-containing 52 (predicted)		GeneID:290458; RGD:1565615; GI:62662019	XM_001077454		290458
ILMN_57685	442.383	434.321	372.935	384.808	359.581	334.853	339.946	297.961	297.173	330.843	371.562	122.932	221.177	265.939	268.368	484.06	294.077	403.999	364.937	210.595	347.254	244.8	369.572	213.317	Mrps34_predicted		XM_213234	Mrps34_predicted	3850541	62655845	XM_213234.3	S	GGACTCGAATGCGCCCCTGGGACTACCCTGCAAAACAGGAGACTAAAGGG	mitochondrial ribosomal protein S34 (predicted)		GeneID:287126; RGD:1305623; GI:34870537	XM_001057977	Rn.11777	287126
ILMN_69436	13.193	20.171	19.5014	19.4704	10.986	11.9675	15.5282	10.4229	2.89232	29.4741	0.664518	22.5773	11.6676	23.6107	10.6689	15.1502	13.7277	10.0877	15.9688	9.52154	4.63074	14.9611	16.56	5.41608	LOC501189		XM_576617	LOC501189	5900541	62655435	XM_576617.1	S	CCCACGATCTGCATAGCCTCCTGCCTGAAGTTTCACCAATGAAAAACCGC	similar to CMP-N-acetylneuraminate-poly-alpha-2,8-sialyltransferase (Alpha-2,8-sialyltransferase 8D) (ST8Sia IV) (Polysialyltransferase-1)		GeneID:501189; GI:62655436	XM_576617		501189
ILMN_69341	-14.4594	-8.31478	-15.8837	-13.1555	-10.5032	-11.2267	-13.1078	-10.8016	-14.7674	-14.1159	-14.4939	-6.45293	-10.72	-6.83509	-14.19	-13.8743	-9.02086	-20.4777	-13.0613	-5.87606	-13.6843	-12.5728	-12.8302	-6.55415	RGD1304605		XM_235317	RGD1304605_predicted	70113	62652439	XM_235317.3	S	CTGTGGAGTCCTACCCATAGTGGCAACAATCAACATCTACTTTCTGCCAG	hypothetical LOC299944; Rattus norvegicus hypothetical LOC299944 (RGD1304605), mRNA.		GeneID:299944; RGD:1304605; GI:62078623
ILMN_56029	2218.35	1852.66	1360.11	1407.32	1686.3	1457.8	2205.51	1372.65	1423.53	1961.99	1876.39	869.815	1296.52	1583.12	1340.09	1536.12	1526.05	1572.18	1441.25	1073.02	1561.21	1392.88	1531.8	1071.02	RGD1565002_predicted		XM_216735	RGD1565002_predicted	5860450	62650818	XM_216735.3	S	CATTGTGGAAGCCAAAGAGGGATTGAAAGAGCCACCAGGGATGACTGAGC	similar to Dehydrogenase/reductase SDR family member 7 precursor (Retinal short-chain dehydrogenase/reductase 4) (predicted)		GeneID:299135; RGD:1565002; GI:109478347	XM_001080634	Rn.27771	299135
ILMN_55321	52.9578	59.3992	47.2291	46.41	48.0204	36.9387	76.3821	83.6508	49.1483	67.9288	56.6934	37.2844	60.1839	80.345	66.8133	61.5051	40.7699	71.218	65.7009	37.1128	47.9647	55.0291	73.2383	18.0821	Sart2_predicted		XM_345110	Sart2_predicted	1850100	62666042	XM_345110.2	S	AGCTTTGGCTGACCCCTCGTGCTTCTTTCTGGGAATGTTTGGCTTGACTG	squamous cell carcinoma antigen recognized by T cells 2 (predicted)		GeneID:365583; RGD:1305079; GI:109509516	XM_001053297	Rn.100430	365583
ILMN_53632	7.57977	1.20167	-4.05898	12.2211	2.36285	-3.22539	3.19346	7.01364	-1.95029	-2.295	-6.16918	6.03601	2.10095	1.43291	2.91302	-6.21413	-2.17654	-1.30623	1.08553	-1.27294	0.322752	-12.1277	13.2725	6.59386	Cabp4_predicted		XM_344981	Cabp4_predicted	4150519	34861796	XM_344981.1	S	CGCCTTCCGAGAGTTTGACAAGGACAGAGATGGACGGATCACAGTGGCGG	calcium binding protein 4 (predicted)		GeneID:365394; RGD:1306083; GI:34861797	XM_001068353		365394
ILMN_56310	312.294	433.279	363.936	290.526	341.241	339.948	333.593	312.927	266.096	317.978	391.883	249.707	292.229	269.454	287.187	272.045	302.579	355.578	306.906	216.24	285.001	334.067	350.602	278.238			XM_576384	LOC500974	6420242	62653504	XM_576384.1	S	CACATCCAGATGCTGCCGTTGGACTCTTCCTGGGAGCTCTTTCCACGATG	PREDICTED: Rattus norvegicus similar to CDNA sequence BC024479 (LOC500974), mRNA.
ILMN_67010	-3.36804	-8.43325	0.564041	-8.60791	-10.8717	-10.6885	-11.4173	-8.09732	-11.4541	-17.069	-7.0643	-7.50139	-13.5111	-9.97477	-5.90681	-10.5767	-8.47211	-6.10912	-13.1203	-12.4284	-8.96067	-15.6927	-15.7066	-1.8855	RGD1560821_predicted		XM_346332	RGD1560821_predicted	630253	62667110	XM_346332.2	S	GGCTCCTTTACCTGGTGTGAGACCATCCATTGGCCGACATCTGTCACCAT	similar to small nuclear ribonucleoparticle-associated protein (predicted)		GeneID:367865; RGD:1560821; GI:109510986	XM_001058994	Rn.145374	367865
ILMN_61955	-2.46534	-1.64579	1.44733	-4.95252	7.71657	-0.396153	8.92813	-0.683244	4.54587	10.5403	3.3604	5.69562	-3.08816	6.6623	2.70694	6.58124	-2.39107	-4.86976	7.63055	5.53431	13.3016	1.66635	-0.272717	6.5577	LOC365972		XM_345307	LOC365972	6200408	62644614	XM_345307.2	S	CATGGGTGATACTAGAAGCTATCCCAGAGAACAGGGAGGAAGGCCCATGG	similar to betaine-homocysteine methyltransferase 2; Rattus norvegicus similar to betaine-homocysteine methyltransferase 2 (LOC365972), mRNA.		GeneID:365972; RGD:1359418; GI:62079243
ILMN_50682	1558.52	2148.08	1629.35	972.813	1286.03	1613.36	1469.74	1539.65	1186.04	1422.15	1998.84	722.552	816.689	1790.05	1202.97	1464.67	1602.15	1801.47	1816.18	1137.05	1591.26	1374.85	1762	1254.09	Capns1		XM_341824	Capns1	2120280	62639348	XM_341824.2	S	GTCGGAGCATGGTGGCTGTTATGGATAGTGACACCACAGGCAAGCTGGGC	calpain, small subunit 1; synonym: Capn4; calpain 4; Rattus norvegicus calpain, small subunit 1 (Capns1), mRNA.		GeneID:29156; RGD:2270; GI:67514516
ILMN_62535	714.716	645.278	523.624	511.365	587.641	536.016	840.346	597.01	541.004	818.074	766.369	380.365	483.099	516.752	518.861	586.376	543.26	563.106	663.538	404.476	632.053	545.182	620.798	429.112	MGC95141	MGC95141	NM_001009653	Mccc1	3120403	57528263	NM_001009653.1	S	GTGAACTGTGTCCCCAGAGAAATGGTCTACTGCACAGCGCCTTACCTGTC	methylcrotonoyl-Coenzyme A carboxylase 1 (alpha)	metabolism [goid 8152] [evidence IEA]; leucine catabolism [goid 6552] [evidence IEA]; biotin metabolism [goid 6768] [evidence IEA]; ligase activity [goid 16874] [evidence IEA]; methylcrotonoyl-CoA carboxylase activity [goid 4485] [evidence IEA]; biotin binding [goid 9374] [evidence IEA]; ATP binding [goid 5524] [evidence IEA]; mitochondrial matrix [goid 5759] [evidence IEA]; mitochondrion [goid 5…	GeneID:294972; RGD:1310615; GI:57528264	NM_001009653	Rn.15587	294972
ILMN_60147	21.0783	11.1404	15.6329	27.8229	3.45348	11.031	33.355	30.0506	18.3489	17.7058	21.458	18.8269	8.32497	13.3194	6.39273	16.8465	17.1771	15.4586	29.8103	9.22314	11.6645	8.95605	5.62968	0.75644			XM_575066	Cryz_predicted	870195	62644579	XM_575066.1	S	TCTCAGTCTGTAAGCCCTGGGGAAGGGCAAAAATGAGCAACACCTACGGG	PREDICTED: Rattus norvegicus crystallin, zeta (predicted) (Cryz_predicted), mRNA.
ILMN_56277	-11.8111	-16.8621	-14.243	-7.32862	-11.5742	-15.6186	-8.24273	-7.57267	-12.9234	-2.86167	-9.14653	-6.75822	-15.4608	-6.59868	-13.7332	-2.82328	-11.5379	-15.6083	-8.0832	-8.95134	-11.3531	-0.371151	-6.67294	-11.809			XM_218001	LOC308211	4780068	62638572	XM_218001.3	S	CTACTTTTTGGAAAAGCAGGCTCTTCAAGAGTGTGACATCCCAACCCGGC	PREDICTED: Rattus norvegicus similar to putative protein kinase (LOC308211), mRNA.
ILMN_56612	1.16612	6.42675	1.54285	7.80298	9.12811	4.12599	6.7423	10.8724	11.7932	9.85315	13.6133	-5.08442	16.5429	12.4032	9.8379	10.5439	17.3778	12.9641	0.355898	10.0147	2.34435	4.08032	-3.14839	2.31551			XM_574718	LOC499402	5220152	62665588	XM_574718.1	S	CGAGTGGGAGCAGGATGGTGTAGCTGAGGAATACAAGGCCTACCTGGAGG	PREDICTED: Rattus norvegicus similar to class I histocompatibility antigen alpha chain - cotton-top tamarin (LOC499402), mRNA.
ILMN_56371	4.3845	-1.91625	7.23978	11.5837	14.7454	-4.22753	-7.89982	2.93325	1.30474	6.7654	-2.6107	3.31358	-3.73318	1.31358	-2.78218	6.29866	4.04953	0.839321	4.97187	-2.72853	4.78026	9.74698	5.6474	12.0888	FBPase	FBPase	NM_053716	Fbp2	5270072	16758953	NM_053716.1	S	TGTAAAGCCTGAGAGCATTCACCAGCGAGTCCCCCTCATTCTGGGGTCCC	fructose-1,6-bisphosphatase 2	gluconeogenesis [goid 6094] [evidence IEA]; carbohydrate metabolism [goid 5975] [evidence IEA]; fructose metabolism [goid 6000] [evidence IEA]; phosphoric ester hydrolase activity [goid 42578] [evidence IEA]; fructose-2,6-bisphosphate 2-phosphatase activity [goid 4331] [evidence IEA]; hydrolase activity [goid 16787] [evidence IEA]; fructose-bisphosphatase activity [goid 42132] [pmid 8570009] [evi…	GeneID:114508; RGD:620930; GI:16758954	NM_053716	Rn.15319	114508	3.1.3.11
ILMN_57663	50.0772	19.3379	14.1589	57.2544	41.5928	25.8216	30.3749	29.7622	20.8928	69.358	49.3369	32.1624	36.8409	36.9665	34.3094	36.9403	46.5323	35.5136	40.3543	6.06646	46.7418	15.8723	71.7749	18.978	Btnl8		NM_212489	Btnl8	5670746	47059098	NM_212489.1	S	GGGGTTAGCTTTGCTTCCTTTGAAGGAGTCTCTGAGTCCCACAGGGGAGG	butyrophilin-like 8		GeneID:406160; RGD:1303010; GI:47059099	NM_212489	Rn.198088	406160
ILMN_56484	35.1895	58.9637	55.3561	32.9581	36.6175	40.0404	63.6726	51.8865	31.1833	44.5088	69.8012	33.2741	53.343	45.6653	51.5894	62.6534	41.4924	57.51	38.3461	49.02	40.0334	50.954	59.2195	32.7165			XM_229813	LOC317106	1990008	62718380	XM_229813.3	S	CGAGGTTCAGGAGCACTTGGAAGAAGTGCTGGGTGGGGAGGGTCTTCTGA	PREDICTED: Rattus norvegicus similar to glutamate receptor, ionotropic, N-methyl D-aspartate-like 1A (LOC317106), mRNA.
ILMN_63730	841.411	642.367	887.122	583.685	479.138	771.533	803.54	753.217	845.63	1065.95	630.612	643.73	1155.68	1000.49	677.358	998.089	819.066	1034.37	1272.59	823.1	827.128	945.886	893.157	579.075			XM_575859	LOC500495	3060112	62649221	XM_575859.1	S	CCTGCACTGATGTCATACAGACCCTAAGAGAACACAAATGCCAGCCCAGG	PREDICTED: Rattus norvegicus similar to LRRGT00176 (LOC500495), mRNA.
ILMN_55191	164.219	144.716	161.595	119.333	99.3113	97.0992	164.85	156.109	91.7835	145.725	102.31	77.572	130.221	103.073	110.594	167.525	104.832	77.1282	125.999	92.4869	135.263	138.371	104.594	106.836	RGD1307977		XM_342962	Atp13a2_predicted	5910440	62649939	XM_342962.2	S	GCTGCGGCCTAAACGGGCCTCCAAGAAGCAATTCAAGCAGCTACAACGGG	ATPase type 13A2 (predicted)		GeneID:362645; RGD:1307977; GI:109475697	XM_001072145	Rn.19659	362645
ILMN_59068	66.4282	48.4348	28.4952	59.9176	37.2137	40.058	60.9419	49.3013	39.0778	56.1589	31.7045	30.116	26.5749	31.7179	39.8245	42.2073	42.8375	34.6238	30.4294	24.0759	28.9476	38.7318	43.4356	39.8415	Itgb4		NM_013180	Itgb4	4200402	6981107	NM_013180.1	S	GGGGGTAGGTGCTGTCTGGGAGGCATGAAGTGGGTAGAGGTGACACAAGA	integrin beta 4	cell adhesion [goid 7155] [pmid 8026337] [evidence TAS]; cell-matrix adhesion [goid 7160] [evidence IEA]; integrin-mediated signaling pathway [goid 7229] [pmid 8026337] [evidence TAS]; development [goid 7275] [evidence IEA]; receptor activity [goid 4872] [evidence IEA]; cell adhesion molecule binding [goid 50839] [pmid 8026337] [evidence TAS]; protein binding [goid 5515] [evidence IEA]; cytoplasm…	GeneID:25724; RATMAP:44461; RGD:2928; GI:6981108	NM_013180	Rn.198908	25724
ILMN_70326	-11.0735	-11.4884	-8.9808	-15.9839	-23.3946	-21.6268	-4.59086	-9.04268	-11.732	-18.3877	-16.4046	-25.4119	-9.79448	-4.8355	-10.0178	-23.542	-18.377	-15.8323	-21.0744	-6.96143	-17.3783	-25.3339	-19.5257	-23.1026	Spire2_predicted		XM_226553	Spire2_predicted	780577	62665412	XM_226553.3	S	TCCTGGAGGCCCAGCACCCGAGACCAGGGTAAATACTGCCTTTTCCAGCA	spire homolog 2 (Drosophila) (predicted)		GeneID:307925; RGD:1305837; GI:109508177	XM_001078003	Rn.46963	307925
ILMN_58580	4.43428	4.96309	0.355834	-5.19919	5.37702	-1.87294	3.83779	6.27341	4.38797	6.36379	-6.33094	-3.20567	-2.8584	2.91122	8.87006	3.6414	4.46199	3.94926	0.0448627	0.171131	7.19972	0.41077	5.81159	-3.14254			XM_578877	LOC367536	6860458	62718411	XM_578877.1	S	CAGGTCAATGTGTGCAGTTCACCAGAAGCGACATTTCCAAAAAGACCGGC	PREDICTED: Rattus norvegicus similar to Spindlin-like protein 2 (SPIN-2) (LOC367536), mRNA.
ILMN_50255	-4.20478	2.70714	4.82893	3.89884	3.12623	1.59549	7.62038	10.125	7.74693	3.87148	11.9485	6.30553	-1.10657	8.95991	6.14915	5.78771	4.00148	1.21031	5.8927	9.51598	-0.953287	7.69934	-2.10604	5.54395	Brsk2		XM_219498	LOC293631	2640139	62641631	XM_219498.3	S	GTGCTTCGAAATATCCTGAGCATTGCTGGTCTCCAGGTCCAGGCATGGGC	brain serine/threonine kinase 2		GeneID:293631; RGD:1566256; GI:109459630	XM_001063734	Rn.198531	293631
ILMN_67835	3.65551	-2.5429	-2.83925	8.86928	-1.34952	3.53587	2.36792	-3.24175	0.408078	2.53722	3.86706	10.9973	0.720624	-9.8637	-3.16149	-5.52489	9.38545	-1.69229	3.81038	4.44823	3.26906	9.74768	-2.45577	-3.3789			XM_580000	LOC499664	360541	62643843	XM_580000.1	S	AGACAAATGGTGCTGGAGTAGCACATGCTCAGAAGACACCCCGATGCCTG	PREDICTED: Rattus norvegicus LOC499664 (LOC499664), mRNA.
ILMN_66203	112.46	86.6658	96.855	78.6806	81.8233	70.5756	109.023	82.2289	68.1273	100.88	96.5619	75.2311	81.0995	98.5544	74.9667	81.1306	71.2238	93.4756	89.1652	50.2462	107.951	74.0266	92.3171	64.3479	RGD1563167_predicted		XM_574454	RGD1563167_predicted	4210088	62639811	XM_574454.1	S	CCTCTGGGGTACTTTTGGATGTTGCCTGTGCAGCCCCTTAGGAGTAGCCA	similar to growth arrest-specific protein 2 - mouse (predicted)		GeneID:499156; RGD:1563167; GI:62639812	XM_001080336	Rn.19800	499156
ILMN_62980	26.7394	19.8386	15.9884	28.6703	17.1966	15.5693	19.5624	22.8592	5.22488	5.83052	22.8626	19.9547	13.4997	24.1006	27.3537	26.895	8.63113	19.1061	14.4352	17.8556	14.8118	13.7302	13.0575	9.67449	Katnb1		XM_214635	Katnb1_predicted	6100546	62664812	XM_214635.3	S	AGTGAGTTCTGTAGACTGGGAGGAAGCAGCGGTGGAGCTGGCAAACCTGG	katanin p80 (WD40-containing) subunit B 1; Rattus norvegicus katanin p80 (WD40-containing) subunit B 1 (Katnb1), mRNA.		GeneID:291852; RGD:1311256; GI:67078524
ILMN_56578	63.0968	106.598	76.3503	89.3121	96.9715	73.7071	90.1644	66.9666	71.7335	85.8757	85.1489	54.041	115.067	53.923	91.5637	77.5254	70.916	62.5274	62.1636	68.6917	91.6756	67.8698	97.8206	81.5903	LOC362792		XM_576106	LOC362792	2570592	62651296	XM_576106.1	S	CGTGCAGGAGCAGCTGAGGCAACTCTTTGAACGGGACTGGAGTTCCCACT	similar to phospholipase D family, member 4		GeneID:362792; GI:109478781	XM_001072894	Rn.6379	362792
ILMN_58059	11.0046	-0.126193	6.66406	7.01722	16.7263	5.27234	0.161777	10.1731	3.15161	10.6748	15.7637	6.5022	5.04538	5.23842	4.14052	7.45526	9.63532	-1.68425	6.39842	17.3162	2.37569	15.9809	8.7435	9.68324			XM_573862	LOC498586	4850538	62662248	XM_573862.1	S	GCCCAAGAATCAGGGGACAGGGTGGTGAAGGAGGTCACTGAGAAGGTCAC	PREDICTED: Rattus norvegicus similar to RIKEN cDNA 2200001I15 (LOC498586), mRNA.
ILMN_57538	4.47346	25.6138	18.2513	6.0403	0.375746	11.0376	-3.53494	18.4458	-2.63624	15.1885	16.4333	12.3588	11.1853	21.3148	4.25061	6.13239	22.839	6.8309	5.03546	8.76761	26.1937	-0.393932	17.6695	12.0597	Pctp		NM_017225	Pctp	2340736	8393921	NM_017225.1	S	CTGCAAGCCCCAGGTTTCCGAAGACAGCGTGTGTGTAGTATGCTGACTGT	phosphatidylcholine transfer protein	lipid transport [goid 6869] [evidence IEA]; phospholipid transport [goid 15914] [pmid 10415339] [evidence TAS]; transport [goid 6810] [evidence IEA]; lipid binding [goid 8289] [evidence IEA]; phosphatidylcholine transporter activity [goid 8525] [pmid 10415339] [evidence TAS]; cytosol [goid 5829] [pmid 10415339] [evidence TAS]	GeneID:29510; RGD:3276; GI:8393922	NM_017225	Rn.9487	29510
ILMN_160502	-19.0304	-11.2509	-16.9161	-8.35524	-12.6437	-12.3763	-18.5134	-7.86131	-17.8871	-20.6845	-9.32516	-11.9656	-4.90517	-16.1931	-18.7672	-22.4143	-13.7554	-6.15414	-18.5326	-6.3147	-9.71	-11.0463	-5.32203	-8.01681	MGC94385		NM_001004085	Crat	4560377	54020749	Rn.6249	S	TTCAACATCACACCTGAGATCAAGAATGACATAGAGAAGGCCAAACAGAA	carnitine acetyltransferase		GeneID:311849; RGD:1303031; GI:51854229	NM_001004085	Rn.6249	311849
ILMN_49314	44.91	91.0317	57.3998	39.6579	54.029	51.8115	68.6332	46.293	41.9399	63.7533	47.6422	56.0127	46.5377	25.8039	46.5058	29.9994	44.5987	44.2911	41.3186	41.7695	48.564	42.8512	56.5556	38.4029	Pold1		NM_021662	Pold1	430403	11067380	NM_021662.1	S	GGCCTTCACCAAGCGCCGAAACTCTTGTATTGGCTGCCGCTCCGTAATCG	polymerase (DNA directed), delta 1, catalytic subunit	DNA replication [goid 6260] [evidence IEA]; DNA replication proofreading [goid 45004] [evidence IEA]; zeta DNA polymerase activity [goid 3894] [evidence IEA]; theta DNA polymerase activity [goid 16452] [evidence IEA]; sigma DNA polymerase activity [goid 19984] [evidence IEA]; epsilon DNA polymerase activity [goid 3893] [evidence IEA]; 3'-5' exonuclease activity [goid 8408] [evidence IEA]; kappa D…	GeneID:59294; RGD:621839; GI:11067381	NM_021662	Rn.88690	59294
ILMN_56092	-8.61301	0.791524	1.31508	-2.27277	-1.65424	-2.77398	-6.05021	1.94121	-3.83783	-3.16707	-6.35688	1.21968	7.64453	-13.9969	-1.34706	-3.67171	1.34167	-7.60717	-17.4424	-2.16778	-3.33123	2.27147	-9.10473	-4.14243	RGD1565233_predicted		XM_217877	RGD1565233_predicted	4590053	62638568	XM_217877.3	S	CCGCTACTCCGAAGGCAAATTGTGTTAGGGACGTACGTTGTCCCACCTGG	similar to putative protein kinase (predicted)		GeneID:292316; RGD:1565233; GI:109457789	XM_217877	Rn.145181	292316
ILMN_47881	-10.2874	-1.83369	7.46158	7.30755	6.27959	8.89881	-4.72889	5.28545	0.315465	10.5437	8.70487	6.16259	2.78226	-10.4075	5.81551	10.8296	8.16121	10.3884	7.17384	-5.00509	6.63296	0.434841	-3.21863	4.80013	Olr361; ratchr1-216570414-216571346_ORF	Olr361; ratchr1-216570414-216571346_ORF	NM_001000556	Olr361_predicted	4280372	47577206	NM_001000556.1	S	GCAGCCAAGCTCTCGACATGCAATGGACACTGATAAAGTGGTATCTGTCT	olfactory receptor 361 (predicted)	detection of chemical stimulus during sensory perception of smell [goid 50911] [evidence ISS]; G-protein coupled receptor protein signaling pathway [goid 7186] [evidence ISS]; olfactory receptor activity [goid 4984] [evidence ISS]; integral to membrane [goid 16021] [evidence ISS]	GeneID:365413; RGD:1333423; GI:47577207	NM_001000556	Rn.138177	365413
ILMN_48746	20.0572	1.9679	1.94581	6.1911	0.332953	6.91114	8.62529	7.56466	2.77649	-5.72391	1.84864	8.89996	4.83989	7.55206	0.736007	3.15177	10.0114	4.29353	1.56014	5.49785	12.2029	-2.01705	5.57127	-3.19865	RGD1559982_predicted		XM_219714	RGD1559982_predicted	3440286	62667601	XM_219714.3	S	GCAGCTCTGGCTGAAAATGCAGAAGCCCAGGAGGGGGAAGGAGTGGAAGT	similar to paraneoplastic antigen like 6A (predicted)		GeneID:293850; RGD:1559982; GI:109511403	XM_001058237		293850
ILMN_69220	11.544	-3.0676	3.01136	-6.41722	-9.76174	-0.433697	7.12084	-0.970483	1.16124	-2.52733	-9.79837	-1.04019	12.9649	1.76144	-2.55335	-12.5416	0.333345	-10.1081	5.98631	-2.94213	-11.0834	-8.51468	-8.93641	0.232522	Olr27	Olr27	NM_001000936	Olr27_predicted	2450113	47577008	NM_001000936.1	S	GAGTGTTTTCTGTGCTGTACATTGTGTTGCCTCCAGCACTTAATCCTGTG	olfactory receptor 27 (predicted)	detection of chemical stimulus during sensory perception of smell [goid 50911] [evidence ISS]; G-protein coupled receptor protein signaling pathway [goid 7186] [evidence ISS]; olfactory receptor activity [goid 4984] [evidence ISS]; integral to membrane [goid 16021] [evidence ISS]	GeneID:405258; RGD:1332768; GI:47577009	NM_001000936	Rn.141944	405258
ILMN_57167	21.5395	19.7256	12.3419	24.5053	25.4771	14.507	34.0703	17.7246	36.2611	18.4805	37.266	17.2816	3.09055	35.1434	14.1639	28.3514	17.8192	21.3738	34.6885	15.744	22.2102	21.2873	27.1444	18.4465	RGD1565481		XM_228424	Utx_predicted	3870341	62666511	XM_228424.3	S	CTGCTTCTAGTTAGCCACAGACCCAGTCCTCAGATCATACCATCAGTGTC	ubiquitously transcribed tetratricopeptide repeat gene, X chromosome (predicted)		GeneID:317178; RGD:1565481; GI:109510421	XM_001055391	Rn.105636	317178
ILMN_57141	-11.4564	-10.4682	-10.575	-3.6725	-0.828752	-0.290684	-3.74963	-7.19571	-3.05202	-11.976	1.76452	-5.51492	-13.6262	-15.4103	-9.91044	-9.49732	7.21756	-8.2644	-15.3024	-20.3651	-7.08294	4.34413	0.409893	-2.03892			XM_213337	LOC287413	1940632	62656265	XM_213337.2	S	GTCGCCTTGGACTGTGCCATAAGGCTGAAAACAGAGACGGCTGTCCCAGG	PREDICTED: Rattus norvegicus similar to Expressed sequence BB220380 (LOC287413), mRNA.
ILMN_67853	31.8233	23.877	39.0071	29.0908	30.3475	37.7373	32.8462	25.3103	27.5171	34.5654	36.8901	33.6596	35.2447	22.5851	28.0648	29.5388	36.7607	41.1472	22.0255	31.4395	23.8217	37.0028	32.8067	22.873			XM_578599	LOC503079	2340746	62651515	XM_578599.1	S	TCTGTGCTCCGACATTGTTGATCCCAACTCAGGGGGCAGTCAGCCAGCAG	PREDICTED: Rattus norvegicus similar to immunoglobulin heavy chain (LOC503079), mRNA.
ILMN_65278	309.95	281.1	267.595	257.441	256.683	276.63	307.8	249.122	282.94	275	274.021	120.147	203.293	245.424	215.977	306.169	245.621	279.921	265.113	224.584	233.593	229.155	226.746	205.163			XM_344770	LOC365006	450093	62665307	XM_344770.2	S	GTCTGCGTGAAGACCAAGGCGCTGGTGCCAGACGAGGGTTCAGACCTCTT	PREDICTED: Rattus norvegicus similar to Cell division cycle 34 homolog (LOC365006), mRNA.
ILMN_49295	-15.6309	-28.6752	-19.6899	-26.7466	-19.7979	-25.497	-18.4535	-26.2355	-21.375	-29.9703	-20.3341	-11.4285	-12.0465	-17.7722	-21.9271	-30.1079	-21.0905	-13.7477	-20.8972	-20.7041	-24.7573	-21.2421	-26.1498	-13.6649	Sap18		XM_214170	Sap18_predicted	6180551	62661559	XM_214170.2	S	TGTTTTAAGCCCTTCTGTAAAATATGAAGAAAAAAGTGCTCTTAGCATTC	sin3-associated polypeptide, 18kDa; synonym: MGC125107; Rattus norvegicus sin3-associated polypeptide, 18kDa (Sap18), mRNA.		GeneID:290284; RGD:1310388; GI:76096316
ILMN_61828	1.92617	-1.88305	5.6854	0.623586	-2.73636	3.90236	9.39331	6.62234	1.89846	9.60863	9.7418	7.84789	5.23306	17.2689	3.66173	17.0405	9.03958	8.29966	12.6392	12.0264	15.6102	5.20355	-6.17212	0.253335			XM_574722	LOC499405	2370110	62665697	XM_574722.1	S	CTTCGCTCACACGACATACAAGGGCTCCTGGAACGAGCGCACCACTTACG	PREDICTED: Rattus norvegicus similar to hypothetical protein D830007E07 (LOC499405), mRNA.
ILMN_68780	127.618	82.2958	70.1436	122.152	125.334	95.6541	73.7694	95.6397	96.9055	120.918	151.533	86.4248	87.4579	63.7838	91.4422	90.7143	75.5648	85.5547	110.569	45.2564	108.038	126.338	135.537	77.2897	Rhcg		NM_183053	Rhcg	3520711	34013519	NM_183053.1	S	TCCTGTGAAAAGCACCATGAAGAGAGGCTGAGGTTGGGGGTGGGATGGGG	Rhesus blood group-associated C glycoprotein	ammonium transport [goid 15696] [evidence ISS]; transport [goid 6810] [evidence IEA]; ammonium transporter activity [goid 8519] [evidence ISS]; ankyrin binding [goid 30506] [evidence IEA]; transporter activity [goid 5215] [evidence IEA]; integral to plasma membrane [goid 5887] [evidence IEA]; integral to membrane [goid 16021] [evidence IEA]; membrane [goid 16020] [evidence IEA]	GeneID:293048; RGD:727859; GI:34013520	NM_183053	Rn.18789	293048
ILMN_63983	-25.2238	-14.5857	-19.2257	-28.2351	-7.13719	-22.9233	-13.8381	-9.39331	-17.7884	-30.7145	-18.4706	-20.4596	-21.3271	-10.2014	-18.1207	-20.4638	-16.8355	-15.6165	-15.4167	-21.9549	-17.4148	-10.8705	-23.1278	-14.4016	RGD1564110_predicted		XM_218106	RGD1564110_predicted	780373	62638273	XM_218106.3	S	GAAGATCCATTAGGGATGGCTCTAGGATGCATGGCCCTGTCCTTCTCAGC	similar to putative pheromone receptor (predicted)		GeneID:308248; RGD:1564110; GI:109457498	XM_001067385		308248
ILMN_58954	29.2696	26.5804	23.127	19.1276	28.8813	13.3014	31.1164	30.1333	40.4914	27.7072	17.239	17.4836	39.219	32.596	32.5593	45.2138	24.6158	25.3067	27.55	22.8446	21.8823	8.04572	20.6233	15.6166	RGD1564063_predicted		XM_573447	RGD1564063_predicted	2650128	62659289	XM_573447.1	S	CCTATCTGACGCCCCTTTCCCTACCCCCAACACAGCCATTCATCCGGGAA	similar to hypothetical protein FLJ32569 (predicted)		GeneID:498226; RGD:1564063; GI:109497850	XM_001059366	Rn.144044	498226
ILMN_56546	23.7792	9.06997	130.454	67.6648	24.3211	81.9025	109.472	68.8507	159.604	141.752	65.1487	63.8383	27.9304	53.4346	22.4189	264.926	68.8435	205.364	193.873	146.558	36.589	35.0818	86.3583	25.5739	MGC105254	MGC105254	NM_012513	Bdnf	3390672	46195817	NM_012513.2	S	CCCTCCGCAACTGTGTGGTCAGTGGCTGGCTCTCATACCCACTAAGATAC	brain derived neurotrophic factor	dendrite morphogenesis [goid 16358] [evidence IEA]; regulation of short-term neuronal synaptic plasticity [goid 48172] [evidence IDA]; regulation of metabolism [goid 19222] [evidence IEA]; negative regulation of neuroblast proliferation [goid 7406] [evidence IEA]; mitochondrial electron transport, NADH to ubiquinone [goid 6120] [evidence IMP]; neuron differentiation [goid 30182] [evidence TAS]; n…	GeneID:24225; RATMAP:102; RGD:2202; GI:6978569	NM_012513	Rn.11266	24225
ILMN_52502	18.3883	18.0493	9.93579	19.5642	14.0874	15.6689	32.4117	13.3646	14.9543	16.8505	21.0672	34.9204	12.1814	8.58741	16.0106	25.8434	26.5269	12.3962	30.8284	17.8804	22.1752	20.2732	30.0636	9.97868	Olr1609	Olr1609	NM_001000973	Olr1609_predicted	1170706	47576482	NM_001000973.1	S	TCTGCTCTTGCTCACCTCCTACATTGTGGTGCTTGTCACCATCAGGGGCC	olfactory receptor 1609 (predicted)	detection of chemical stimulus during sensory perception of smell [goid 50911] [evidence ISS]; G-protein coupled receptor protein signaling pathway [goid 7186] [evidence ISS]; olfactory receptor activity [goid 4984] [evidence ISS]; integral to membrane [goid 16021] [evidence ISS]	GeneID:405328; RGD:1333849; GI:47576483	NM_001000973	Rn.142456	405328
ILMN_69028	-13.2269	-10.4085	15.0804	-7.83206	-7.60665	-7.61195	4.9485	-1.04283	-10.4192	-1.87851	-1.81387	-2.87828	-9.54389	1.66491	-13.6374	-10.8095	0.791452	-10.894	-11.5812	-7.54992	-2.7906	-7.30747	-3.20171	2.68275	RGD1560798		XM_228452	Pof1b_predicted	5390301	62667146	XM_228452.3	S	CCATGTAGTTACTCAATGCAAATTCTGGTGGCCTCAGGTGAAGATGTCTG	premature ovarian failure 1B (predicted)		GeneID:302328; RGD:1560798; GI:62667147	XM_001062157	Rn.141102	302328
ILMN_58660	56.0804	70.1827	46.4567	56.2413	28.2898	48.9699	44.3864	46.9591	59.5797	44.198	55.0853	23.4997	41.1565	41.9235	48.2066	49.0422	32.3258	36.0178	42.0711	34.6785	63.5418	58.4928	43.5578	28.1535			XM_580025	LOC499840	4730538	62645433	XM_580025.1	S	GTGAAGGAGCACGCCAAGGAGCACCAAGGACCAAGAGGAGACCAGATGAG	PREDICTED: Rattus norvegicus LOC499840 (LOC499840), mRNA.
ILMN_55165	34.1938	24.757	33.8849	37.0182	27.6333	14.7416	39.9802	46.9664	31.5769	42.6823	34.7476	27.1147	36.7402	27.0806	38.2411	20.4022	24.5086	35.705	58.6934	31.315	19.328	33.2583	29.1554	14.6468	Zfp84_predicted		XM_218463	Zfp84_predicted	2360672	62639436	XM_218463.3	S	GGCTCTTACAGGTGAAGAAGCACCAGAGAGTGCACACAGTGGGGGAGATC	zinc finger protein 84 (predicted)		GeneID:308482; RGD:1309815; GI:109458486	XM_001078745	Rn.213001	308482
ILMN_67129	3.06332	-4.41455	-5.94189	9.85486	0.439352	10.3268	0.0555379	0.300009	-1.30186	1.4502	-5.40992	-0.168009	1.13952	-3.66966	-12.2769	0.936258	-9.77	4.75235	-6.23837	-1.05186	2.64764	-3.98088	-1.46761	4.32278			XM_341813	Znf626_predicted	2630091	62639224	XM_341813.2	S	CCGGAAGTAACGAATCCAATTCCGGTGTCGTGCGTGGGCACCGCGGAAAT	PREDICTED: Rattus norvegicus zinc finger protein 626 (predicted) (Znf626_predicted), mRNA.
ILMN_48133	28.6224	10.4803	-6.15308	4.86978	3.68581	0.368359	8.79341	14.3856	2.94972	12.3751	9.40745	-4.08721	1.63519	17.4262	-9.42577	4.09894	3.07319	14.3337	14.6326	4.79992	1.84412	-1.77454	-6.75937	9.75876	RGD1310137		XM_223400	LOC305339	6100167	62660441	XM_223400.3	S	GGACGACGATATCCTAATGGTCAACACAGGCTCATGGTACACAGTTGCCC	similar to NOL1R protein; Williams-Beuren syndrome critical region protein 20; Rattus norvegicus similar to NOL1R protein; Williams-Beuren syndrome critical region protein 20 (RGD1310137), mRNA.		GeneID:305339; RGD:1310137; GI:62945260
ILMN_66447	10.0849	12.2219	11.9383	14.1722	4.02802	21.8309	21.9054	18.7306	19.3207	24.5025	19.0318	7.39682	17.7878	2.81051	20.1146	7.96456	10.7874	10.8881	5.63097	17.2364	6.63686	-2.94963	10.5217	13.0085			XM_577416	LOC501988	4280504	62661888	XM_577416.1	S	GCAGCCTGTACACAAACATTCAGCTGGGAGGAAGCAATGGAGACTCGGTG	PREDICTED: Rattus norvegicus similar to TRAV6-5 (LOC501988), mRNA.
ILMN_51601	39.261	46.604	87.4679	55.1792	39.347	76.0661	107.841	86.5526	131.399	142.247	56.7571	65.0086	36.2473	66.407	65.8293	191.835	74.8901	106.001	157.481	88.6589	84.9329	76.0811	86.3366	49.8841	Kv3.2; KShIIIA	Kv3.2; KShIIIA	NM_139217	Kcnc2	4040403	21217558	NM_139217.1	A	GTTGACGACAGGTGATTACACGTGCGCTTCTGATGGAGGAATCAGGAAAG	potassium voltage gated channel, Shaw-related subfamily, member 2	cation transport [goid 6812] [evidence IEA]; transport [goid 6810] [evidence IEA]; potassium ion transport [goid 6813] [evidence IEA]; ion transport [goid 6811] [evidence IEA]; voltage-gated ion channel activity [goid 5244] [evidence IEA]; cation channel activity [goid 5261] [evidence IEA]; voltage-gated potassium channel activity [goid 5249] [evidence IEA]; ion channel activity [goid 5216] [evid…	GeneID:246153; RGD:628829; GI:21217559	NM_139216	Rn.9733	246153
ILMN_62339	9.52162	6.74591	0.253036	10.5627	6.1832	6.54808	11.8478	10.6324	9.88081	1.33171	4.36137	12.2831	8.24687	18.5239	4.14583	10.4078	4.2535	14.1094	13.507	12.4525	9.29551	5.14608	7.74662	8.5033			XM_573194	LOC497998	5860195	62657044	XM_573194.1	S	AGTCTAAATTGGCCTTGCAGAAGCAACTCACCAAGACGCTGGCAGCCCGC	PREDICTED: Rattus norvegicus similar to hypothetical protein A930006D11 (LOC497998), mRNA.
ILMN_64268	495.981	425.48	396.128	275.263	229.331	235.747	410	435.017	280.268	308.245	378.678	195.872	445.764	424.776	352.688	338.741	311.611	317.691	383.857	202.68	549.28	318.817	265.38	234.694			XM_578896	LOC367566	3520403	62718494	XM_578896.1	S	CCTCAAACTGAAGGCAGACGAGGCCCGCAAGAAGCTACAGGCTGACCAGC	PREDICTED: Rattus norvegicus similar to Y-linked testis-specific protein (LOC367566), mRNA.
ILMN_49056	295.968	339.812	238.448	206.087	239.288	240.118	308.104	281.45	217.5	279.307	327.682	190.233	185.53	195.434	208.579	234.674	223.942	261.512	274.327	161.142	272.059	245.862	254.736	177.072	Tpr		XM_222745	Tpr	1740424	62659460	XM_222745.3	S	CCTCAACCAGCCAAGACCCCCCTTCCAGCTCCTCCGTAGATACCAGTAGT	translocated promoter region		GeneID:304862; RGD:1310664; GI:109498005	XM_001070158	Rn.58980	304862
ILMN_52206	9.7519	20.7984	12.0069	16.4364	8.98472	4.74764	18.6061	8.87012	17.8168	27.7101	2.79171	9.97194	17.0163	21.2516	26.0517	6.76303	12.9883	9.78934	8.49395	9.19516	6.50038	6.32061	6.71669	3.31266	Slc39a5_predicted		XM_343140	Slc39a5_predicted	1940022	62651645	XM_343140.2	S	CACCACAGGAACGGAGGCGGGACACAGGGCCAGTAGGAGCAATAGGATTT	solute carrier family 39 (metal ion transporter), member 5 (predicted)		GeneID:362812; RGD:1310322; GI:109480094	XM_001067058	Rn.23867	362812
ILMN_61856	12.9503	6.82596	12.7079	4.54084	-0.20453	14.5434	6.30999	2.76117	7.49964	8.74971	13.3244	20.5101	11.9434	5.81599	7.88251	9.66509	0.962793	6.19365	8.12272	8.82689	7.98422	9.373	6.31016	9.75155	RGD1563626_predicted		XM_344827	RGD1563626_predicted	460129	62638686	XM_344827.2	S	ACACTGTGGCTGGTCGTCTCAGGCCTCTACCGATGACACCTACAAAGGAC	similar to putative protein kinase (predicted)		GeneID:365125; RGD:1563626; GI:109457840	XM_344827		365125
ILMN_67960	-2.48065	-2.30847	3.61358	-5.93502	-1.48873	-0.438007	-13.3833	-2.87737	-2.64022	9.14716	-1.16593	2.89584	7.28984	-0.275524	3.11209	10.4168	2.21163	7.59889	2.14517	-2.75894	2.11052	7.87303	7.6214	4.10511	RGD1310573_predicted		XM_343916	RGD1310573_predicted	6370551	34871614	XM_343916.1	S	CTGCCTAGCCTGCCCCGAGAGTCACAGATTTTCATCATCAGTCGCCACGG	similar to RIKEN cDNA 9930039A11 gene (predicted)		GeneID:363627; RGD:1310573; GI:34871615	XM_001079113		363627
ILMN_62731	-2.03427	-4.2923	3.84532	-1.99077	2.96834	10.1774	-2.49157	-0.407182	-1.51947	3.4695	6.04074	-2.34531	3.15469	12.8838	0.192412	4.74839	5.22336	1.3791	-7.91494	11.1104	8.23302	1.26082	0.00780062	-3.84925	Ahch; DAX-1	Ahch	NM_053317	Nr0b1	1500309	16758011	NM_053317.1	S	GCTGGAGATGCTCTGTGCAAAGCTGTGAAGGCATGCAGCCACTCAAGTGC	nuclear receptor subfamily 0, group B, member 1	regulation of transcription, DNA-dependent [goid 6355] [evidence IEA]; negative regulation of transcription [goid 16481] [evidence IEA]; steroid hormone receptor activity [goid 3707] [evidence IEA]; transcription factor activity [goid 3700] [evidence IEA]; transcriptional repressor activity [goid 16564] [evidence IEA]; ligand-dependent nuclear receptor activity [goid 4879] [evidence IEA]; recepto…	GeneID:58850; RGD:62028; GI:16758012	NM_053317	Rn.10596	58850
ILMN_48519	4670.66	3819.79	3254.72	3174.11	2844.11	3462.27	4097.23	3229.05	3657.74	2995.9	3548.44	1172.96	3210.08	3288.56	3013.81	4552.56	3166.43	3532.78	4020.44	2276.68	3559.85	3182.55	3096.61	2655.46	Cox5b		NM_053586	Cox5b	7050064	16758361	NM_053586.1	S	GCTGCACCAAGGCGAGAGCCAGCGATGCCCCAACTGTGGAACACATTACA	cytochrome c oxidase subunit Vb	respiratory gaseous exchange [goid 7585] [evidence IEA]; electron transport [goid 6118] [evidence IEA]; cytochrome-c oxidase activity [goid 4129] [pmid 8206867] [evidence TAS]; oxidoreductase activity [goid 16491] [evidence IEA]; extracellular space [goid 5615] [evidence IEA]; mitochondrial membrane [goid 5740] [evidence IEA]; mitochondrion [goid 5739] [evidence IEA]; inner membrane [goid 19866] …	GeneID:94194; RGD:620608; GI:16758362	NM_053586	Rn.6686	94194
ILMN_62800	2.00232	-3.39398	-1.03201	9.64705	20.0019	5.81547	7.3712	5.00813	3.21841	5.77113	0.110685	14.8579	-0.474009	3.10851	23.3242	12.0481	9.32014	14.6235	-0.195776	11.256	10.808	-4.63299	8.01395	7.7428	ddx5-ps1		XM_225474	Armc4_predicted	2630377	62663684	XM_225474.3	S	TCAAAAACCCACACCCAGATGTGAAGGCCAGTGCAGCGTGGGCGCTCTGT	armadillo repeat containing 4 (predicted)		GeneID:307036; RGD:1306933; GI:109505075	XM_001064097	Rn.28582	307036
ILMN_61699	-18.3931	-14.1634	-18.739	-16.7769	-7.33408	-19.4987	-12.9745	-16.7221	-15.3915	-3.69481	-9.23429	-10.321	-13.975	-15.7582	-11.8814	-13.0158	-15.7127	-14.9537	-16.2303	-10.8931	-16.0424	-14.1054	-17.0331	-14.8015	RGD1565225_predicted		XM_575856	RGD1565225_predicted	6840204	62649181	XM_575856.1	S	CGTGATGAGCTATTGTAGATCAACCTGCTGTCTAGGATGTGACCTGCCTC	similar to Interferon alpha-1 precursor (predicted)		GeneID:500491; RGD:1565225; GI:62649182	XM_001053250		500491
ILMN_56789	-1.94043	4.61778	2.74419	15.2444	7.82546	5.56007	12.471	11.0191	2.11576	16.1104	11.9753	4.938	13.1477	17.9566	11.8897	11.4731	16.5067	15.2456	12.7623	9.16713	9.77945	20.2242	28.3184	8.72662	LOC306346		XM_224724	LOC306346	1580575	62662529	XM_224724.3	S	GGTTCAGGCCATGTGGAGGGGACATTATACTCGAAGCTGCCTCACCACGG	similar to KIAA1683		GeneID:306346; GI:109503208	XM_001070347		306346
ILMN_51082	2377.39	2233.01	1665.84	2006.27	2171.72	1929.3	2961.39	2325.35	2014.35	2577.12	2291.92	1526.75	1698.9	1969.33	1989.97	2394.41	1807.43	2244.19	2079.51	1852.45	1757.7	1674.24	2286.18	1372.12	RGD1310450		XM_343594	RGD1310450_predicted	6450458	62655231	XM_343594.2	S	CTCCCCCAGTTCTGCTCGGCTGTGGAAGGTAAACTTATGCCGAAGGTGGC	similar to hypothetical protein; synonym: MGC105908; Rattus norvegicus similar to hypothetical protein (RGD1310450), mRNA.		GeneID:363254; RGD:1310450; GI:62079163
ILMN_63388	-5.91492	-6.00593	-5.01644	-15.9608	-11.9894	-13.7446	-9.00563	-7.98726	-9.7804	-17.8848	-20.2973	-19.8201	-11.2546	-9.57133	-10.1342	-15.6728	-2.21223	1.05047	-16.3037	-5.3703	-12.2902	-2.27736	-7.20861	-8.87399			XM_237751	LOC287036	1410100	62655626	XM_237751.2	S	CGATAGGCGGAACCCGAGGTGGTCACACGGAAAGGGGTGAGCGACCGCAA	PREDICTED: Rattus norvegicus hypothetical LOC287036 (LOC287036), mRNA.
ILMN_52874	13.245	-0.993175	17.6852	-2.27795	8.47134	9.85225	23.5734	7.15605	3.87193	14.6909	1.63341	3.10259	26.3083	25.0598	17.3234	10.561	7.01394	8.57048	29.4294	23.1322	10.2552	1.54379	34.2223	2.33204			XM_575563	LOC500211	360450	62647635	XM_575563.1	S	CCCCTGCACCTGAGACACCGCCAGAACCTGAAGGAAACAGACCTGATAGC	PREDICTED: Rattus norvegicus similar to LRRGT00176 (LOC500211), mRNA.
ILMN_68434	61.9508	36.9473	33.2085	29.7175	38.79	35.5974	67.2431	35.7077	33.2789	44.2593	38.221	39.4173	22.0241	12.3326	23.7486	38.6382	32.4607	25.4879	24.9724	20.4259	19.4391	30.8243	39.2786	8.90531	Cnot3_predicted		XM_218187	Cnot3_predicted	6040072	62638822	XM_218187.3	S	CATGGGACACCCTCCCGCCCCAGGAAGCAGAGAAGGGATAGGGAAGTTTT	CCR4-NOT transcription complex, subunit 3 (predicted)		GeneID:308311; RGD:1304771; GI:34854462	XM_001066271	Rn.212216	308311
ILMN_49965	955.589	477.571	598.086	654.46	555.256	492.526	804.947	761.516	785.136	924.822	522.929	310.69	804.015	450.126	537.356	769.326	596.131	476.499	460.79	433.93	533.381	463.564	534.427	375.627	Gadd45gip1		XM_213842	Gadd45gip1	2940601	62665013	XM_213842.3	S	CGCAAGCGCCTAAAGGAAGAAAGGCAGCGACAGAAGAAGGAGGCTCGAAT	growth arrest and DNA-damage-inducible, gamma interacting protein 1		GeneID:288916; RGD:1309249; GI:34851433	XM_001071308	Rn.161715	288916
ILMN_50536	28.0662	16.6728	19.0444	29.6022	40.1022	3.83567	20.89	9.27531	28.8103	14.0616	13.3265	21.4265	8.93679	12.8443	26.1573	29.7929	22.5437	21.8308	34.058	20.1381	26.4749	21.858	29.5431	19.9903	RGD1307871		XM_235099	Mgat4c_predicted	2570403	62652068	XM_235099.3	S	GTAGTGTTGATGAGTACTTTTGGGGAAAGCCACCTTCAACGGGGGATACG	mannosyl (alpha-1,3-)-glycoprotein beta-1,4-N-acetylglucosaminyltransferase, isozyme C (predicted)		GeneID:299756; RGD:1307871; GI:109480536	XM_001080664	Rn.144889	299756
ILMN_50896	6.53245	3.12846	-1.93037	4.98137	9.81384	3.1381	-0.37537	8.37213	-1.72407	14.3076	13.322	2.26633	-0.767909	4.15102	5.18275	7.90756	5.88635	7.34042	2.50426	-5.11277	12.9599	6.3591	-8.33438	0.528969	XRG9		XM_575746	XRG9	4920040	62648523	XM_575746.1	S	TGTGTTGCCAAGGATTAGGCCCTGTGCATGTTATCCCACCACTGAGTTGC	XK-related protein 9; Rattus norvegicus XK-related protein 9 (XRG9), mRNA.		GeneID:497099; RGD:1359260; GI:58866032
ILMN_47735	55.2835	38.2933	59.3077	33.7428	25.2787	37.6955	65.3487	46.3582	46.7565	61.6444	25.9801	28.3863	41.9511	46.2699	30.757	41.7972	40.7054	42.156	51.9957	32.5695	32.6236	34.3133	23.2242	32.8361			XM_576843	LOC501433	4070026	62718592	XM_576843.1	S	ACATGTTGTCTCTGCACATAGCTCCACATGTACTGTGGGGTCAGACTTCG	PREDICTED: Rattus norvegicus similar to GTPase activating protein testicular GAP1 (LOC501433), mRNA.
ILMN_58956	763.747	883.665	605.397	611.754	573.914	631.706	849.074	684.401	624.317	817.258	767.078	520.227	673.423	690.945	605.86	831.429	581.629	991.221	779.855	486.553	625.352	632.995	807.234	484.485	Ugp2		XM_214108	Ugp2_predicted	6660402	62660857	XM_214108.3	S	TCCCCCCAGGAGCAGTGTTAGAGAACAAGATTGTATCTGGGAACCTTCGG	UDP-glucose pyrophosphorylase 2; Rattus norvegicus UDP-glucose pyrophosphorylase 2 (Ugp2), mRNA.		GeneID:289827; RGD:1310210; GI:67078526
ILMN_58757	-29.3832	-16.2305	-24.2335	-20.3897	-14.8653	-16.0178	-25.3452	-20.5914	-31.983	-17.7771	-22.1065	-23.2874	-27.904	-18.7315	-25.7963	-10.962	-17.2667	-17.0326	-29.0052	-20.4599	-14.8632	-22.1018	-10.6321	-15.9557			XM_578550	LOC503030	2100056	62650873	XM_578550.1	S	GACATATTTATGAGGCACTCTCTCAGCATCCCTGTGAGGCACTCAGCCGC	PREDICTED: Rattus norvegicus LOC503030 (LOC503030), mRNA.
ILMN_61414	235.331	198.956	231.102	163.213	166.532	184.462	327.595	216.898	211.394	270.169	184.902	165.825	183.597	175.429	194.979	231.449	231.54	194.555	177.13	142.773	200.857	170.47	238.054	126.963	Sema4g_predicted		XM_342055	Sema4g_predicted	1940019	62642376	XM_342055.2	S	GAGAATGGCTGTACTTCTTCAGGAATGCCCCCCACTCATCACCCAGGTGG	sema domain, immunoglobulin domain (Ig), transmembrane domain (TM) and short cytoplasmic domain, (semaphorin) 4G (predicted)		GeneID:361764; RGD:1310436; GI:62642377	XM_001063153	Rn.1645	361764
ILMN_56019	0.11588	0.262425	-0.639161	1.39375	2.8651	-2.32891	11.0728	-2.3407	4.10233	5.93005	13.1553	1.6583	-7.29962	4.14833	3.04054	1.22184	3.21392	5.62352	-8.08449	-6.77783	1.6004	2.51408	-0.745282	-2.63184	LOC501383		XM_576796	LOC501383	3140373	62718370	XM_576796.1	S	GAAAGTGCAAGAGAGCTGGAATTAGGCACACACCAGTAGAGAGCTTCCTG	hypothetical gene supported by BC082068		GeneID:501383; GI:109513563	XM_001081029		501383
ILMN_49298	9.74232	5.84957	1.59719	3.6128	-3.45785	-0.39835	-5.81344	10.177	9.89949	-1.29198	1.06856	-2.30289	2.44385	-4.78192	0.98857	-2.19432	6.80952	-0.0680966	-5.86173	-1.41522	2.61923	9.33338	6.28722	-9.1193	Ugb; CC10; CCSP; PCBB	Ugb; CC10; CCSP; PCBB	NM_013051	Scgb1a1	5390487	6981693	NM_013051.1	S	GCAAAATGCAGGAACCCAGCTGAAGAGGCTGGTGGATACCCTCCCACAGG	secretoglobin, family 1A, member 1 (uteroglobin)	organ morphogenesis [goid 9887] [evidence IEA]; embryo implantation [goid 7566] [evidence IEA]; signal transduction [goid 7165] [evidence IEA]; phospholipase A2 inhibitor activity [goid 19834] [evidence IEA]; cytokine activity [goid 5125] [evidence IEA]; steroid binding [goid 5496] [evidence IEA]; extracellular space [goid 5615] [evidence IEA]	GeneID:25575; RATMAP:41460; RGD:3934; GI:6981694	NM_013051	Rn.2206	25575
ILMN_66357	-1.24289	4.47304	-9.06877	-0.313403	2.77334	2.94133	1.22033	2.40323	-16.0462	4.1906	3.52633	3.7027	5.76465	7.97197	6.81775	-8.6914	-5.87491	2.39822	3.2231	8.34211	0.171286	2.68251	7.59069	-3.80575			XM_577472	LOC364500	4010400	62662128	XM_577472.1	S	TGACATCACATTACTCACCAGAGAGTCAGCGAGTGACCTAAGGGAAGGAC	PREDICTED: Rattus norvegicus similar to DUF729 domain containing 1 (LOC364500), mRNA.
ILMN_62181	13.5201	17.3352	3.48805	9.97156	10.0199	6.9977	9.55825	10.0073	5.28866	6.90978	24.5641	13.4621	6.54081	6.00148	6.38407	20.2135	16.4726	8.41852	9.11926	3.57827	3.53027	12.2667	16.1264	13.5041	RGD1564596_predicted		XM_217593	RGD1564596_predicted	4070048	62666595	XM_217593.2	S	CTGGGGACTTGTCTAGGGCATGAGTTCTCTGAGACTTTTGGAGGTCTGGG	similar to RIKEN cDNA 2010001H14 (predicted)		GeneID:302554; RGD:1564596; GI:27707896	XM_001063416	Rn.19978	302554
ILMN_52033	15.0247	22.1965	15.7558	19.879	10.7258	13.7604	16.8705	11.5341	19.8217	45.4769	26.6796	30.2351	23.3901	36.6237	20.8317	54.1096	21.6944	34.5615	16.2077	9.06862	27.9432	30.4535	10.9591	21.045	RGD1311456_predicted		XM_343420	RGD1311456_predicted	2680504	62653880	XM_343420.2	S	GGAGTTTAATACTGGGGAGGGGCAGCAGGAATAATGACCCTTCATTGTGC	similar to RIKEN cDNA B230380D07 (predicted)		GeneID:363089; RGD:1311456; GI:62653881	XM_001054973	Rn.15746	363089
ILMN_54188	-2.95514	-9.25485	-16.4502	-3.20277	-17.015	-8.76199	-6.42775	-9.40594	-10.9016	-7.81714	-10.6636	-9.31243	-17.478	-1.84506	-4.7694	-17.6432	-6.78673	-11.711	-9.21786	-14.0731	-1.69526	-18.797	-11.9938	-3.95593			XM_237497	LOC316717	5290632	62650330	XM_237497.3	S	CGGGCCAACAGGAGGGAAAGTGGGCTGTCAATAGCCCTCAAGTTACGTAG	PREDICTED: Rattus norvegicus protein serine-threonine phosphatase catalytic subunit PP-1c (LOC316717), mRNA.
ILMN_58050	969.557	983.461	1319.64	678.491	631.215	1055.91	1114.91	1161.43	1181.48	1047.88	1047.94	590.445	1423.26	1392.03	800.876	1517.77	1024.43	1189.91	1945.59	1255.35	1092.53	1222.46	1398.5	923.032			XM_573278	LOC498076	130053	62657858	XM_573278.1	S	GACTACCTGGCATCATCGGAGCCCAATTCTCCCACCAAAGAAAGCACAGA	PREDICTED: Rattus norvegicus similar to RIKEN cDNA 2410116I05 (LOC498076), mRNA.
ILMN_57868	5.21621	12.1155	5.63548	3.53749	3.3566	6.75903	7.80326	5.43394	6.13066	7.99355	9.84509	17.6583	11.9769	18.3869	7.66385	9.37465	9.9821	7.44413	2.71514	29.0907	10.4695	6.95283	7.644	4.31873	Lph		XM_341115	Lct	450605	62659267	XM_341115.2	S	GCAGCCTGGCATTTCTGACCTACAAATACTGCCGGCGCTCCAAGCAAGGG	lactase		GeneID:116569; RGD:620823; GI:109497830	XM_001055600	Rn.92376	116569
ILMN_54877	404.4	410.599	540.948	396.318	331.763	485.133	525.877	423.862	439.773	580.795	528.09	247.5	399.985	614.041	469.121	973.367	565.249	808.647	590.284	436.823	496.066	394.86	597.68	295.817	Tpm5; TM30nm	Tpm5; TM30nm	NM_057208	Tpm3	4540102	52353307	NM_057208.2	S	CTGCAGCCCTCTCACCTGTATACTGACTGTAGGGTTTGCTCACCTGCATG	tropomyosin 3, gamma	muscle development [goid 7517] [evidence IEA]; regulation of muscle contraction [goid 6937] [evidence IEA]; actin binding [goid 3779] [evidence IEA]; muscle thin filament tropomyosin [goid 5862] [evidence IEA]; cytoskeleton [goid 5856] [evidence IEA]	GeneID:117557; RGD:621546; GI:52353308	NM_057208	Rn.37575	117557
ILMN_51616	-8.90592	-4.84649	-0.732132	-4.48757	0.602629	-3.18924	6.2235	-4.75607	-5.12773	-9.82683	-11.5654	-4.94666	-0.898707	-8.43011	-2.3709	-18.4189	-1.32915	-8.69692	-18.7889	-9.60373	-7.02506	-8.92044	-1.19639	-7.79864	RGD1309391		XM_219798	Trpd52l3_predicted	1090458	62642158	XM_219798.3	S	AAGTCAAGAGTCGCGGGTGGCAGAGAGCTCGGCAGTGGCCTTCTTCCTTC	tumor protein D52-like 3 (predicted)		GeneID:293894; RGD:1309391; GI:109460025	XM_001079669		293894
ILMN_70299	604.456	597.271	463.765	498.921	511.669	491.873	530.53	508.882	444.639	451.277	613.618	280.565	351.03	435.334	336.254	404.588	398.789	392.304	579.201	304.458	503.873	410.311	388.985	313.896	MGC94654	MGC94654	NM_001006973	mrpl11	3190040	55742211	NM_001006973.1	S	GGCCGTGTTTTTGGCTGCTCAGAAGAGGCGGATTTGGCAGCTCAGGCAGA	mitochondrial ribosomal protein L11		GeneID:293666; RGD:1359665; GI:55742212	NM_001006973	Rn.3762	293666
ILMN_67082	5.98013	-3.76911	18.3794	5.61357	4.0405	1.37234	14.4528	-3.39511	3.52183	11.6782	8.64016	9.0095	3.64842	3.66349	-3.45615	1.88729	7.62508	11.8859	-1.6184	-3.64436	3.99835	6.09712	7.21121	7.29608	RGD1565681_predicted		XM_577104	RGD1565681_predicted	450008	62656448	XM_577104.1	S	TGGAAAATATCTTGCTGTCGGTCATCCATGGTGCTGAGAGCATAACCACC	similar to Prr6 protein (predicted)		GeneID:501702; RGD:1565681; GI:109488271	XR_009193	Rn.3337	501702
ILMN_61877	13.3559	29.0968	17.8591	15.4573	26.229	18.0022	15.059	8.36278	23.9812	9.82726	8.84649	9.31128	10.2523	31.6767	22.3556	18.4298	28.196	21.8798	38.2035	18.3758	23.125	19.2144	30.1458	16.3441			XM_575709	LOC500355	6290402	62648295	XM_575709.1	S	GCTGTGGGGCACATCAGCAGATTCATTTTCGGTTTATCCTTCTTACGCTG	PREDICTED: Rattus norvegicus similar to Deoxyribose-phosphate aldolase-like (LOC500355), mRNA.
ILMN_53223	26.3	15.0542	10.0104	23.5319	9.74877	3.43074	-0.969456	13.0536	5.72722	19.0957	12.0904	2.13298	13.3877	10.6395	15.2772	11.8142	11.3715	6.14695	16.6854	3.68511	21.9126	-0.182079	14.8149	2.89168	RGD1563550_predicted		XM_236408	RGD1563550_predicted	1050519	62653905	XM_236408.3	S	GCCAAGGTGGAGCAGGCCGAAGAATTAGAGCTACAGTGTGTGGGAACGTC	similar to hypothetical protein FLJ38736 (predicted)		GeneID:300834; RGD:1563550; GI:109483698	XM_001057115	Rn.95019	300834
ILMN_53014	1.53297	27.48	5.21544	5.2878	-2.9687	7.77766	12.9539	10.0465	11.7668	-4.08063	4.57261	9.97062	6.85499	2.62635	13.4088	15.0362	4.21842	8.84768	9.90765	7.33871	10.1213	-2.55177	-2.08758	7.8209	RGD1560439_predicted		XM_228962	RGD1560439_predicted	770685	62666860	XM_228962.3	S	ATAGGCTGTGTGCTACCCTGGGCATGGAGTGGCCTTCGGTGTGCAGTGTT	similar to hypothetical protein FLJ34960 (predicted)		GeneID:302703; RGD:1560439; GI:34880604	XM_001055437		302703
ILMN_50625	175.5	134.686	122.164	170.835	133.062	148.969	161.105	131.467	129.908	178.251	159.321	119.933	148.651	151.615	160.343	147.986	119.57	128.061	201.773	116.365	118.708	145.769	182.887	102.24			XM_216764	LOC299264	5360647	62651175	XM_216764.2	S	TCAAAAGAAGTCAGCGCAGTAGTCCAGGCTCTTAGGGGAGGCTGAGGCGG	PREDICTED: Rattus norvegicus similar to ENSANGP00000002892 (predicted) (LOC299264), mRNA.
ILMN_57487	66.2598	83.579	74.3463	53.627	54.7207	51.4349	79.9192	77.315	67.3344	70.6242	66.8807	30.7222	49.0618	61.1007	76.8288	53.5888	35.3243	56.5527	71.4267	21.9457	64.9646	44.4123	48.9668	31.9066			XM_579542	Khk	2680435	62650394	XM_579542.1	S	GTGGCTTGCAGGGGTTTGATGGCATTGTGTGAGAGATGAGCGGTGGGAGG	PREDICTED: Rattus norvegicus ketohexokinase (Khk), mRNA.
ILMN_70361	2.68162	7.29399	-4.28907	-8.17514	5.12948	-6.95268	0.501865	-1.01251	8.78804	3.01188	-3.27806	-3.31389	-3.32879	4.54486	6.18875	7.53534	-4.05278	-6.51755	-6.57723	-1.01361	-2.659	0.360348	-0.527066	-2.65226	RGD1565045_predicted		XM_212849	RGD1565045_predicted	2120161	34864822	XM_212849.2	S	TGGGAACCCCAACAGCGAAGATCTACCTTACTGGCCTGTGTTGGACCATA	similar to carboxylesterase isoenzyme gene (predicted)		GeneID:292152; RGD:1565045; GI:109460298	XM_001074128		292152
ILMN_47999	195.393	188.889	169.295	129.398	168.336	180.757	218.31	194.875	150.304	230.198	198.028	117.921	156.465	225.015	251.494	225.893	158.671	249.467	234.594	151.917	171.975	227.39	257.858	143.476	Prpf3_predicted		XM_342295	Prpf3_predicted	6900433	62643901	XM_342295.2	S	GTGATCTCAGAACCGTGCCAGGCTGATACTGGGGCAAAGAGACTACCAAG	PRP3 pre-mRNA processing factor 3 homolog (yeast) (predicted)		GeneID:361995; RGD:1310555; GI:62643902	XM_001057756	Rn.116267	361995
ILMN_61286	-18.9622	-14.3736	-12.1325	-8.78993	-6.86019	-5.02023	1.11332	-8.88345	-7.45605	-9.59788	-0.539248	-8.91876	5.18434	-14.3537	-5.23388	-2.68273	-9.00513	-12.8053	-4.35576	-10.8324	-12.7007	1.79602	-10.6953	-5.01489	RGD1564499_predicted		XM_574083	RGD1564499_predicted	1050577	62663921	XM_574083.1	S	TTCTCATGTGGTCTGACACTGTTGAAATGGTGCGTGTGGCTGGGCACCCA	similar to signal transducing adaptor - mouse (predicted)		GeneID:498798; RGD:1564499; GI:109505246	XM_001067909	Rn.211748	498798
ILMN_47947	140.35	69.6581	131.732	146.021	138.719	134.288	207.148	121.466	176.807	131.467	138.549	121.353	109.396	89.839	163.49	157.981	101.848	163.798	147.85	113.679	122.252	108.666	133.644	94.9697			XM_573550	LOC498326	3120672	62660105	XM_573550.1	S	GCTGCCACAGCCACCAGAAGGACAGTGTTACAGCAATTAAACAAAAAGAA	PREDICTED: Rattus norvegicus similar to ubiquitin-conjugating enzyme E2 variant 1 (LOC498326), mRNA.
ILMN_56669	10.5205	4.73826	6.29838	7.75769	-1.37201	2.04703	-2.50544	2.54796	-1.42047	-3.44011	7.14713	-0.178377	4.43921	4.33794	5.67909	6.24257	-6.64473	4.65726	11.2647	-2.31804	-0.337015	2.83388	3.48148	-0.00772021			XM_235687	LOC315324	5340537	62653091	XM_235687.3	S	CTCTGAGTTCAGGGCAAGCTGGAGGAGGGAGAAGGGGTTGCCAGAGATCT	PREDICTED: Rattus norvegicus similar to keratin Kb40 (LOC315324), mRNA.
ILMN_60531	47.1729	20.1937	35.5406	29.7196	47.3886	34.6047	51.999	45.5062	32.3099	49.6302	34.4116	22.8238	32.739	25.7561	41.8808	37.9841	48.4327	46.965	30.1026	18.1534	19.8227	33.1262	46.2448	44.221	RGD1309019_predicted		XM_234839	RGD1309019_predicted	6400086	62651803	XM_234839.3	S	AGGGGACAGAGTGGGAGGTGTCAATCACTCTGGTAACTGTGAGGTTGCCC	similar to Ras GTPase-activating protein nGAP (RAS protein activator like 1) (predicted)		GeneID:314596; RGD:1309019; GI:109480298	XM_001077947	Rn.43302	314596
ILMN_68243	4.85937	-4.36001	2.82115	10.5239	2.88402	-2.09047	6.68827	-1.79421	2.92767	9.63025	-2.62609	-0.656999	15.6654	-2.16008	11.9219	1.03448	-1.45621	-5.08848	-12.8945	0.870289	6.38018	4.9124	5.72709	2.13054	Col6a2		XM_342115	Col6a2	3940324	62665834	XM_342115.2	S	GTCCAGAACTTCCCTGCCAAACAGATGAACCATGGCCCGGGAACAAGCCC	procollagen, type VI, alpha 2		GeneID:361821; RGD:1305585; GI:109509328	XM_001079642	Rn.128903	361821
ILMN_53299	191.386	205.533	143.648	222.991	218.802	199.254	276.584	187.387	193.986	260.442	170.289	123.394	125.451	60.5125	86.2668	58.6681	145.86	68.7194	97.1723	83.3075	126.525	102.818	92.0901	97.0245	Sox17_predicted		XM_232640	Sox17_predicted	1500110	62648574	XM_232640.3	S	TGCCTCGAGGGGTTTGCTCCCCACCATCACTGTCCAGTTTTAGCCAGTTT	SRY-box containing gene 17 (predicted)		GeneID:312936; RGD:1305371; GI:62648575	XM_001068621	Rn.7884	312936
ILMN_66207	570.871	689.31	526.54	405.909	504.389	435.786	522.873	409.689	335.058	454.107	458.675	321.114	446.486	479.486	460.251	378.063	328.058	402.615	461.04	365.671	437.245	343.286	401.129	360.679	Mpzl1; MGC93692	MGC93692	NM_001007728	Mpzl1	3610242	56090308	NM_001007728.1	S	AGGACAGCGTGCAAACCTCAGGGTCTAACTCCACACCCCACCTCCTTGGA	myelin protein zero-like 1		GeneID:360871; RGD:1359140; GI:56090309	NM_001007728	Rn.8087	360871
ILMN_66436	-18.449	-18.3787	-20.7546	-12.6978	-9.16203	-8.97152	-21.1882	-1.06665	-12.463	-10.0112	-7.85151	-10.3233	-10.3391	-19.1561	-16.6122	-9.09068	-9.6197	-9.85991	-10.8092	-6.72339	-19.1805	-2.02856	-11.6078	-13.7899	Dppa1_predicted		XM_221795	Dppa1_predicted	2480086	27691595	XM_221795.1	S	GGAATAATCACACCGAAGTGGTCCCAACACAATCGCCCCTGAAGATCTCC	developmental pluripotency associated 1 (predicted)		GeneID:288393; RGD:1307656; GI:27691596	XM_001065655		288393
ILMN_62803	2947.58	2907.44	2507.69	2134.45	2303.21	2582.53	3418.77	2608.35	2492.78	3314.04	2824.67	2112.26	2667.83	2219.47	2299.81	3731.38	2334.29	3321.88	2784.33	2212.48	2725.65	2099.1	2883.83	1861.27	Nars		XM_214554	Nars_predicted	3360138	62664528	XM_214554.3	S	TAGCCACCGTAGACAGCTAAGTCATCCCTGCCTTTTCCGTGGGTGCCGTC	asparaginyl-tRNA synthetase; synonyms: MGC116236, LRRGT00113; Rattus norvegicus asparaginyl-tRNA synthetase (Nars), mRNA.		GeneID:291556; RGD:1307238; GI:71043734
ILMN_56985	23.6792	14.9121	18.1822	22.9525	28.8963	13.5105	23.7355	20.3512	19.1073	22.5504	11.4042	10.2596	23.0219	15.8498	19.2365	14.0575	17.7776	17.6536	22.5166	20.776	15.6509	24.5063	27.0965	16.2359	RGD1559731_predicted		XM_576913	RGD1559731_predicted	770040	62666507	XM_576913.1	S	CCCATGTGTTGGTAGCCTGGTGGAGATAAAAGGCCAGGTGAAGGCAGGGC	similar to RIKEN cDNA 4930578C19 (predicted)		GeneID:501512; RGD:1559731; GI:62666508	XM_001057862		501512
ILMN_65751	40.757	62.8209	57.695	58.3034	51.9936	58.4072	60.236	58.2991	42.6607	56.5798	45.3128	43.8122	60.036	49.6447	48.8964	44.9983	40.2002	40.1877	49.1022	44.1536	50.0802	39.7122	47.0205	34.6003	Trpm6		XM_219747	Trpm6	730056	62641932	XM_219747.3	S	TGCGTCAGCTGCCCACTTGGAGTAGAATGCTGTGTACTAAAGAACCAGGG	transient receptor potential cation channel, subfamily M, member 6		GeneID:293874; RGD:1309942; GI:109459952	XM_001078158	Rn.104760	293874
ILMN_53778	-5.59113	-4.99794	-5.19701	1.55464	-6.91849	-2.81912	-19.8632	-8.60107	-6.54342	-10.4614	1.82093	0.543722	3.15439	-1.7226	-6.26556	-0.767256	3.7255	-2.37597	-9.92894	2.70842	-1.16484	0.994671	-1.66243	0.31141			XM_344531	LOC364618	2970576	62662899	XM_344531.2	S	AGGGCGTGGAAGAGGAGCGAATCCTGAGAGGAGCTTGGAGCATGGGGACA	PREDICTED: Rattus norvegicus similar to netrin receptor Unc5h4 (LOC364618), mRNA.
ILMN_63090	160.675	114.439	130.244	124.591	146.785	181.367	213.919	218.073	183.27	179.625	140.255	133.574	148.722	98.2174	140.358	230.827	153.768	176.891	176.346	139.541	134.221	79.1282	202.272	114.826	Sel1l	Sel1l	NM_177933	Sel1h	3780070	29336094	NM_177933.1	S	CACTGCTCAGCGGCCATGCTGCCACCCTTCTGTTGTAAACGCTAGGAAAC	Sel1 (suppressor of lin-12) 1 homolog (C. elegans)		GeneID:314352; RGD:620147; GI:29336095	NM_177933	Rn.204906	314352
ILMN_160506	-10.3517	-13.7517	-5.77571	-10.019	-17.4998	-16.6116	-16.2369	-16.2129	-10.4295	-7.23359	-20.4403	-2.84908	-9.21936	-14.5847	-15.8269	-14.1564	-7.01435	-2.67772	-11.3571	-5.48335	-17.8751	-9.34616	-18.2901	-10.3108	sgigsf		AB114443	Igsf4a	5860059	47846863	Rn.19928	S	TTCATAAAAGGAAAACCAGCACAGTTTAGATTTCATAGTTCAGAATTTAG	immunoglobulin superfamily, member 4A		GI:47846864	NM_001012201	Rn.19928	363058
ILMN_57703	12.1913	18.4766	15.4373	6.2812	18.1447	-1.49777	18.1413	6.37978	25.8953	-10.8669	0.854299	1.53322	1.81386	9.10592	16.2968	13.3874	11.8722	12.8592	33.1645	5.2741	0.0475524	7.09938	15.8431	8.15046	Anxa8		XM_224698	Anxa8_predicted	780309	62662243	XM_224698.3	S	TCAGGCAGCCAGTGAGCAAGTGGGAGAGCACGGCTATGAGAGAACACAGC	annexin A8; synonym: MGC116246; Rattus norvegicus annexin A8 (Anxa8), mRNA.		GeneID:306283; RGD:1307719; GI:72255533
ILMN_56625	5419.24	4778.87	3456.31	4052.14	3459.23	3548.17	5276.91	4473.69	4233.23	5447.19	4911.19	2655.72	3549.42	3842.08	3963.92	5561.78	4229.35	4874.75	4703.56	3602.72	4273.88	3301.77	4517.88	3073.47	Vdac2		NM_031354	Vdac2	1500053	13786201	NM_031354.1	S	GTTGGATGGTTATCTCGTTATCAGTGCTGCCGTCGTGCGGCCTCCTCTAC	voltage-dependent anion channel 2		GeneID:83531; RGD:621576; GI:13786202	NM_031354	Rn.162037	83531
ILMN_69592	78.6697	103.954	73.5301	44.0329	77.2073	55.2019	68.6329	117.248	64.7333	46.641	73.7839	43.7557	20.9218	32.9471	24.6133	22.1026	69.6004	15.5929	21.1941	20.6545	41.8398	31.7707	35.3136	29.191	Spag8		XM_342826	Spag8	3710411	62648897	XM_342826.2	S	CCAGCATCCTTGTCGCTGGGGCAGCCTTTGCCTTACGAACTGGAGAACAG	sperm associated antigen 8		GeneID:362508; RGD:1307079; GI:62648898	XM_001070081	Rn.144402	362508
ILMN_64954	2783.04	2090.21	1747.78	2313.01	2293.26	2538.05	2742.82	2182.65	2281.15	2531.32	2069.05	1407.39	2039.14	1943.85	2003.85	2468.07	2123.99	2665.02	1818.59	1682.81	1870.8	1575.46	2638.99	1690.94	MGC95097	MGC95097	NM_001005903	Capzb	4060273	54400731	NM_001005903.1	S	AGGGAAACTGGAGCTCTGATCCGTGTGTGTTTGGGGGTTGCTTGGAGCCG	capping protein (actin filament) muscle Z-line, beta		GeneID:298584; RGD:1359099; GI:54400732	NM_001005903	Rn.105999	298584
ILMN_62287	205.286	238.894	284.32	279.473	189.276	292.781	235.361	387.071	192.151	272.524	229.172	174.306	206.623	208.396	231.939	230.62	174.091	224.327	235.006	175.1	176.387	248.389	245.553	158.972	Doc2; Doc-2	Doc2; Doc-2	NM_024159	Dab2	4150176	13162356	NM_024159.1	S	GGGCCCCACATTGTTTTCATTCCAGACACTTTGCAGCTGTTTGACCCTGA	disabled homolog 2 (Drosophila)	cellular morphogenesis during differentiation [goid 904] [evidence IEA]; excretion [goid 7588] [evidence IEA]; embryonic development (sensu Mammalia) [goid 1701] [evidence IEA]; negative regulation of cell growth [goid 30308] [evidence IMP]; cell proliferation [goid 8283] [evidence IEA]; neurogenesis [goid 7399] [evidence IEA]; receptor mediated endocytosis [goid 6898] [evidence IEA]; development…	GeneID:79128; RGD:621007; GI:13162357	NM_024159	Rn.161784	79128
ILMN_52126	19.3386	6.21945	8.65319	17.1427	9.92387	22.9374	11.0395	18.4915	21.1368	19.7757	16.6703	24.2912	17.5334	14.0573	10.7778	17.2708	26.5974	20.5276	18.6719	13.3949	24.1556	15.8187	11.8409	19.2595	LOC360228		XM_579103	LOC360228	5050113	62656484	XM_579103.1	S	ACAGCTTCTACCTGGGGGGAAAAATGGCTGTTGGAGCTCTGTGACCAAGG	WDNM1 homolog; Rattus norvegicus WDNM1 homolog (LOC360228), mRNA.		GeneID:360228; RGD:1303147; GI:124256527
ILMN_65760	-6.6203	-4.51122	-7.38323	-8.64244	-7.36153	-9.75272	-0.224011	-0.201417	-8.9665	-11.1675	-2.69569	-3.47597	-8.18867	-7.70704	-12.102	-0.16152	-12.3915	-0.101971	-9.60352	-2.26474	-8.43518	-5.35097	-5.74508	-10.7406	RGD1563415_predicted		XM_575261	RGD1563415_predicted	1770368	62646048	XM_575261.1	S	AGGCAGAAGAACCGGAAGGATCGGCGCCAGCGCAAGGACAGGAAGTTGGA	similar to OTTHUMP00000029946 (predicted)		GeneID:499918; RGD:1563415; GI:109469010	XR_009508	Rn.102199	499918
ILMN_50062	-9.53768	-6.29853	-8.20396	-1.72397	1.67412	-10.6895	-10.8798	-10.962	-14.5624	-8.78847	-0.805316	8.5162	-6.42635	-14.9993	-3.48326	-0.898413	2.49207	-13.071	-5.57426	2.17885	5.99811	6.98655	0.929668	-16.8681	Bcl-2	Bcl-2	NM_016993	Bcl2	1580273	8392973	NM_016993.1	S	CCAGGATAACGGAGGCTGGGATGCCTTTGTGGAACTATATGGCCCCAGCA	B-cell leukemia/lymphoma 2	release of cytochrome c from mitochondria [goid 1836] [evidence IEA]; humoral immune response [goid 6959] [evidence IEA]; negative regulation of cell proliferation [goid 8285] [evidence IEA]; apoptosis [goid 6915] [pmid 11792651] [evidence TAS]; regulation of apoptosis [goid 42981] [evidence IEA]; anti-apoptosis [goid 6916] [pmid 11879647] [evidence IDA]; regulation of cell cycle [goid 74] [evide…	GeneID:24224; RATMAP:101; RGD:2199; GI:8392974	NM_016993	Rn.9996	24224
ILMN_63206	20.544	29.4126	22.007	26.8203	9.80469	17.2195	21.6748	25.6188	20.3712	21.7488	17.2126	17.4138	26.4419	28.3044	29.5289	23.7384	8.76073	23.833	20.4963	19.2956	26.0266	22.079	24.8089	17.431	RGD1560077		XM_575719	Ifltd1_predicted	1230154	62648325	XM_575719.1	S	CTCACGCCAGGGTCCGTACCACGCATGCACAGAAGAACCACACAGGCATT	intermediate filament tail domain containing 1 (predicted)		GeneID:500362; RGD:1560077; GI:109472836	XM_001074818	Rn.215706	500362
ILMN_68252	-23.321	-11.3974	-22.9669	-13.1609	-17.894	-7.31562	-22.6087	-9.59981	-13.284	-18.3971	-2.82083	-13.0503	-11.4567	-14.6436	-2.93647	-5.38369	-11.4917	-11.414	-4.72713	-13.087	-9.66297	-8.6206	-10.1958	-11.7706	Cd8a		NM_031538	Cd8a	2260411	57527923	NM_031538.2	S	CAGGGAGCAAGTGGTATGAACCTGTGATCTGCTCAGCTCTGCCTGTGAGC	CD8 antigen, alpha chain	T cell activation [goid 42110] [evidence IEA]; cellular defense response (sensu Vertebrata) [goid 16066] [evidence IEA]; cytotoxic T-cell differentiation [goid 45065] [evidence IEA]; transmembrane receptor protein tyrosine kinase signaling pathway [goid 7169] [evidence IEA]; immune response [goid 6955] [evidence IEA]; inflammatory response [goid 6954] [pmid 11698471] [evidence NAS]; MHC class I p…	GeneID:24930; RATMAP:34965; RGD:2316; GI:13928726	NM_031538	Rn.10306	24930
ILMN_67648	2.65888	3.32438	-4.44665	1.09403	-10.418	6.72789	7.69333	-0.15001	-13.7964	-9.31306	-6.49089	1.7054	-7.39161	6.36364	4.15361	2.51746	-1.16655	4.50045	4.62161	-6.57246	2.4005	5.93407	7.83148	4.17107			XM_341769	LOC361490	6510019	62638806	XM_341769.2	S	GACCTCAGGGCAGTCATCAGTCACCAGAACAGTGAAGGGAACCACAACCC	PREDICTED: Rattus norvegicus similar to hypothetical protein FLJ32191 (LOC361490), mRNA.
ILMN_63638	144.644	172.915	111.181	104.638	123.477	104.754	175.768	134.191	116.693	202.603	146.134	105.252	97.0465	111.33	120.815	119.282	115.972	132.716	125.352	102.254	89.5969	103.309	191.673	62.9627	Smarcad1_predicted		XM_231860	Smarcad1_predicted	4060441	62647367	XM_231860.3	S	GGGAAGTATGCCAGCGGATATAGCCACGCTACTGAAAACGTCAATGGGCC	SWI/SNF-related, matrix-associated actin-dependent regulator of chromatin, subfamily a, containing DEAD/H box 1` (predicted)		GeneID:312398; RGD:1309640; GI:109472135	XM_001066395	Rn.7758	312398
ILMN_70411	212.461	198.664	141.648	154.799	185.35	169.919	189.268	168.721	99.3855	169.896	183.991	107.248	60.9454	136.468	149.173	118.119	139.931	173.031	238.516	112.346	139.943	169.364	163.059	110.875	RGD1561942_predicted		XM_574144	RGD1561942_predicted	4810091	62664377	XM_574144.1	S	AGACTCTGGGCCACTTCTCCATATCCCACACAGGGCCATTCCAACCTGGC	similar to mutated in bladder cancer 1 (predicted)		GeneID:498858; RGD:1561942; GI:62664378	XM_001054026	Rn.23933	498858
ILMN_50779	24.5028	16.1588	26.8116	-1.83104	18.8975	18.6265	13.6981	15.306	10.6507	11.7741	12.6988	10.628	-0.355067	21.4907	13.582	16.6266	19.3252	12.4527	12.2215	6.1163	25.3096	5.56314	19.9018	12.6526			XM_345064	LOC365510	5570138	34864983	XM_345064.1	S	AGCTCCGGGCCCTGGGGATGTTGGTACTGCTAGCCTTGTGGGCAGCAACA	PREDICTED: Rattus norvegicus similar to Avian reticuloendotheliosis viral (v-rel) oncogene related B (LOC365510), mRNA.
ILMN_56514	18.203	30.9212	24.2598	32.8187	39.7417	26.5814	37.0609	22.5175	29.0569	20.9091	25.5026	18.7333	31.2502	35.2636	42.4394	35.3234	34.3145	34.3887	39.9825	27.4081	25.8531	29.4465	28.5788	23.3429	Prox1		XM_223067	Prox1_predicted	2340270	62659936	XM_223067.3	S	GTGTGGGGGAGGCATGGATACTTTGTGATGTCAGCTGGTGGTCCCTGCTC	prospero-related homeobox 1 (predicted)		GeneID:305066; RGD:1306890; GI:62659937	XM_001067440	Rn.26557	305066
ILMN_53045	10.0398	5.56888	11.8463	17.8469	13.61	8.19809	5.47995	13.4018	1.38697	-0.572507	1.49644	-0.306215	52.1622	11.1993	45.1065	18.5915	12.0581	22.297	14.3106	13.7811	6.12984	-3.67258	14.0436	13.7705	RGD1561010_predicted		XM_578098	RGD1561010_predicted	2320162	62644872	XM_578098.1	S	GTCGCGCCGCTGGGACTCTGCTGGTCTCCCGAAGTTCAGACGTGGGCGGC	similar to Ac1147 (predicted)		GeneID:502610; RGD:1561010; GI:109513795	XM_578098		502610
ILMN_53807	0.67278	8.70997	-2.42586	3.16412	0.370154	0.941227	23.3531	8.07263	9.34833	13.1756	1.03422	3.7715	0.178251	18.5422	13.236	-3.02083	-5.51937	5.66458	12.6151	12.9871	1.66725	2.58277	6.90068	-5.06187	TGF-beta 2	TGF-beta 2	NM_031132	Tgfbr2	6620181	13592110	NM_031132.1	S	GCCTGAAATCCCCAGCTTCTGGCTCAACCACCAGGGCATCCAGATCGTGT	transforming growth factor, beta receptor II	response to hypoxia [goid 1666] [pmid 12183510] [evidence TAS]; transmembrane receptor protein serine/threonine kinase signaling pathway [goid 7178] [evidence IEA]; positive regulation of cell proliferation [goid 8284] [evidence IEA]; transforming growth factor beta receptor signaling pathway [goid 7179] [pmid 12183510] [evidence TAS]; protein amino acid phosphorylation [goid 6468] [evidence IEA]…	GeneID:81810; RGD:69651; GI:94400786	NM_031132	Rn.9954	81810
ILMN_64124	503.853	488.65	353.334	339.651	322.746	304.342	437.914	336.295	297.204	426.607	528.319	236.77	314.067	483.019	312.072	428.483	330.641	384.4	551.56	293.582	399.034	441.78	418.691	292.402			XM_344454	LOC364468	6350403	62661842	XM_344454.2	S	AATCCACAAGGAGCAGTCTCTGCCTACCTGCTGGACAGAGAGGGGCAGTT	PREDICTED: Rattus norvegicus similar to TGF beta-inducible nuclear protein 1 (L-name related LNR42) (LOC364468), mRNA.
ILMN_63687	-10.2315	-9.35702	-14.4436	-18.2952	-6.26708	-4.22468	-13.9413	2.80958	-17.1526	-11.0551	8.20376	-16.4611	-19.1556	-15.799	-14.2926	-17.7111	-14.5719	-7.73026	-7.08364	-12.0609	-18.1136	3.72292	-11.2088	-12.9706	Apoh		NM_001009626	Apoh	940010	57528173	NM_001009626.1	S	GGAGGCTCAGTGCATAGACGGCACCATCGAGATCCCCAAATGCTTCAAGG	apolipoprotein H	defense response [goid 6952] [evidence IEA]; lipid transporter activity [goid 5319] [evidence IEA]; heparin binding [goid 8201] [evidence IEA]; extracellular region [goid 5576] [evidence IEA]; extracellular space [goid 5615] [evidence IEA]	GeneID:287774; RGD:1310625; GI:57528174	NM_001009626	Rn.1824	287774
ILMN_53527	-22.9278	-19.6426	-18.2744	-22.4364	-17.0258	-16.0167	-11.2099	-8.82397	-23.4748	-25.2359	-22.9766	-16.3716	-22.6001	-15.2875	-18.7103	-24.0729	-14.0984	-19.0527	-18.1442	-9.88134	-22.5501	-20.0631	-18.4339	-7.7312	Olr691	Olr691	NM_001000630	Olr691_predicted	3170152	47577442	NM_001000630.1	S	AGGGCGTACCCTGCAGAGAGCCGCAGAAAAGCTCTTTCCACATGCAGTTC	olfactory receptor 691 (predicted)	detection of chemical stimulus during sensory perception of smell [goid 50911] [evidence ISS]; G-protein coupled receptor protein signaling pathway [goid 7186] [evidence ISS]; olfactory receptor activity [goid 4984] [evidence ISS]; integral to membrane [goid 16021] [evidence ISS]	GeneID:404822; RGD:1332941; GI:47577443	NM_001000630	Rn.142817	404822
ILMN_63226	263.291	230.436	195.445	198.563	227.142	198.612	318.331	255.205	216.759	244.138	229.328	171.28	121.573	130.61	120.471	180.452	155.184	135.021	122.657	87.8725	213.198	113.083	162.915	131.532			XM_340905	LOC360630	1090524	62657059	XM_340905.2	S	ACATGCACAGGATGCTTCCCACGATTTGGAGGAGACAGGGTCTGACAGTG	PREDICTED: Rattus norvegicus similar to Naglu (LOC360630), mRNA.
ILMN_66709	100.704	125.799	81.0461	84.0887	91.0461	97.6147	113.945	96.1596	79.5288	136.233	89.9567	86.4345	58.5803	60.0696	51.9258	76.4357	71.5872	88.9095	109.129	68.7387	86.2043	78.4175	105.335	67.8621			XM_573079	LOC497894	6580091	62656010	XM_573079.1	S	TCCGTCCTTGACCAGCACAAAAGGATCCACACTGGAAAGAAGCCATATCG	PREDICTED: Rattus norvegicus similar to Zinc finger protein 62 homolog (Zfp-62) (ZT3) (LOC497894), mRNA.
ILMN_51056	26.1758	18.8386	12.6638	29.4585	16.3841	21.9706	18.5182	19.3246	20.0633	17.5622	25.3774	33.1055	20.6404	9.49807	22.661	33.4092	21.5146	25.0802	18.2522	16.2213	10.2018	19.558	15.4416	31.2058			XM_578156	LOC502662	5260647	62645751	XM_578156.1	S	AACAAGAAGGCTCAGCCGGTGGGAAAGGCCAGACTGGAGCTCCTGGTCCA	PREDICTED: Rattus norvegicus similar to 60S ribosomal protein L7a (LOC502662), mRNA.
ILMN_63321	-3.95868	17.5836	6.39297	4.00574	9.20411	5.37716	7.76932	1.79971	5.85401	8.88689	-3.14108	7.19339	8.8507	-2.53666	-2.18498	20.9476	0.836954	0.748134	4.44687	1.41431	6.13286	2.58852	-3.52003	5.75204			XM_224098	LOC498508	4480041	62661410	XM_224098.2	S	CCTAATACTCAGAAGGAGCAATGGAGACTCAGTGACCCAGACAGAAGGCC	PREDICTED: Rattus norvegicus similar to TCRVA8 (LOC498508), mRNA.
ILMN_60077	111.319	132.249	163.228	73.5865	98.8351	132.066	107.163	70.8727	85.6019	88.3035	142.554	39.9494	87.8325	114.348	71.0368	100.211	76.0375	128.033	122.913	77.6082	126.246	98.2867	101.153	107.844			XM_345604	LOC366505	610168	62650030	XM_345604.2	S	TGCACGCCGGGAGGTCTCTGAGGGGATGAGGACGGACGTTTGAAGAAAGT	PREDICTED: Rattus norvegicus similar to Cc2-27 (predicted) (LOC366505), mRNA.
ILMN_161812	415.697	343.992	304.744	377.934	313.299	343.509	390.223	332.722	280.981	366.1	378.304	159.1	298.957	257.366	229.252	362.67	352.604	421.738	291.37	268.421	266.504	241.449	445.329	284.964			XM_214764	LOC292281	4060544	27730096	GI_27730096	S	GGGACCGAAGCCGCTATGCCGCAGTGTTTCAGGACCAGTACGAAGAGTTC	Rattus norvegicus similar to 9430098E02Rik protein (LOC292281), mRNA.
ILMN_64893	2691.94	1378.36	1044.78	2452.01	1874.49	1732.17	2683.86	2281.09	891.167	2549.34	1617.93	1890.84	757.088	1608.62	1175.38	1648.71	1348.59	1761.41	2118.26	694.596	1804.81	836.711	2315.39	874.507			XM_579579	LOC497817	6660563	62650992	XM_579579.1	S	ACGATGGTGTATCTCTCTGTAATGGTGAGCCATGGTGCAAGGTCATAGCC	PREDICTED: Rattus norvegicus hypothetical gene supported by NM_053817 (LOC497817), mRNA.
ILMN_51218	39.3301	40.4971	13.0841	21.3798	22.6446	16.6591	24.9383	26.3163	16.6201	38.9098	28.379	26.6839	30.6128	21.2829	26.4077	25.851	19.8851	12.7741	19.2509	10.4166	23.4356	13.0431	27.906	28.389	Soat		NM_198049	Soat	6940333	37591182	NM_198049.1	S	TCAGGCATACAAGAGGAGGCAGAAGAGTCAATACAGGAGACAGCACCCGG	sodium-dependent organic anion transporter	sodium-dependent organic anion transport [goid 43251] [pmid 15020217] [evidence IDA]; sodium-dependent organic anion transporter activity [goid 43250] [pmid 15020217] [evidence IDA]; integral to plasma membrane [goid 5887] [pmid 15020217] [evidence ISS]	GeneID:289459; RGD:727800; GI:37591183	NM_198049	Rn.214951	289459
ILMN_59918	24.4801	24.7058	21.254	8.94781	21.3841	8.58583	22.2909	21.6386	23.4324	12.9181	14.3161	16.4358	17.9851	11.4007	6.63788	12.5677	8.25115	12.4477	22.0354	11.4737	27.3925	23.9744	26.9368	15.1435	Tbx19_predicted		XM_222834	Tbx19_predicted	130088	62659625	XM_222834.3	S	ACGCCAGCGCCTCAGGAACCTTTCTCCTTGGGAGCCCTACTGTCACTTCA	T-box 19 (predicted)		GeneID:304935; RGD:1310145; GI:109498124	XM_001075412	Rn.214171	304935
ILMN_55904	653.229	532.068	396.017	509.549	492.542	480.647	847.23	601.243	568.887	651.744	535.194	345.573	528.531	388.197	555.105	749.975	491.866	638.066	467.772	451.301	442.634	348.65	538.059	313.796	Usp31; synUSP	Usp31; synUSP	NM_198785	Usp48	2100504	38454303	NM_198785.1	S	GCACACTAGACAAGCGTTCTGCACACTGACCCATGTCCCCAGCTCTACCC	ubiquitin specific protease 48	protein deubiquitination [goid 16579] [pmid 14535949] [evidence IMP]; ubiquitin-specific protease activity [goid 4843] [pmid 14535949] [evidence ISS]; postsynaptic membrane [goid 45211] [pmid 14535949] [evidence IDA]; lipid raft [goid 45121] [pmid 14535949] [evidence IDA]	GeneID:362636; RGD:735213; GI:38454304	NM_198785	Rn.100022	362636
ILMN_60288	13.69	5.74286	4.19364	0.831998	-3.03776	3.6572	-0.369854	1.12813	11.7625	-15.0128	0.460729	-6.37457	4.21883	11.0838	-0.35724	-2.54888	-5.48108	-5.32779	15.7147	-5.16854	-11.2285	-13.0793	-4.46698	-0.360633	RGD1564120_predicted		XM_574785	RGD1564120_predicted	3870184	62666143	XM_574785.1	S	GCTGTGGGTCACATCTTGTGTGTGTCAGAGGGACTGCGGAGAACCAGGAG	similar to WNT1 inducible signaling pathway protein 3 precursor (WISP-3) (predicted)		GeneID:499461; RGD:1564120; GI:62666144	XM_001062371	Rn.141375	499461
ILMN_65279	82.3141	90.0602	73.2763	97.3037	73.2739	59.4173	189.528	101.357	129.31	158.775	122.177	112.289	84.9764	71.4775	99.7526	172.143	86.3593	85.6959	45.2693	61.8175	66.8322	60.1637	128.367	52.6106			XM_579502	LOC497745	3190181	62665769	XM_579502.1	S	CACCAACTCCCTTAATAAACAGACCCTGGGCTGATGGCCCAGTAGTAAAG	PREDICTED: Rattus norvegicus hypothetical gene supported by NM_031049 (LOC497745), mRNA.
ILMN_63168	90.7367	151.908	71.9422	79.4252	95.8933	84.7324	58.679	44.1578	53.2137	67.3592	95.5676	31.1411	48.2264	60.484	42.1707	44.0013	71.6525	68.0727	61.0398	54.477	68.2583	57.0844	76.0472	44.2632	MGC95045	MGC95045	NM_001009645	Kif22	2480672	57528245	NM_001009645.1	S	TTGCATCTGCTGAATGAAGGCTCAGCTCGGGATCTGCGAAGCCTGCAGCG	kinesin family member 22	microtubule-based movement [goid 7018] [evidence IEA]; DNA repair [goid 6281] [evidence IEA]; mitosis [goid 7067] [evidence IEA]; microtubule-based process [goid 7017] [evidence IEA]; microtubule motor activity [goid 3777] [evidence IEA]; motor activity [goid 3774] [evidence IEA]; DNA binding [goid 3677] [evidence IEA]; ATP binding [goid 5524] [evidence IEA]; microtubule associated complex [goid …	GeneID:293502; RGD:1311886; GI:57528246	NM_001009645	Rn.8601	293502
ILMN_49095	21.2384	28.3559	22.7698	25.7251	22.8145	23.1271	17.7952	14.072	21.8404	22.9449	37.6025	19.5942	13.9082	17.1167	24.5846	18.0377	16.2849	18.1393	24.0919	23.0049	9.85591	29.036	18.3892	19.2395			XM_574293	Trip13_predicted	4230546	62638429	XM_574293.1	S	TTTCAAGGAAGAGTGAGGGCCTCAGCGGCCGGGTCTTGAGGAAACTTCCT	PREDICTED: Rattus norvegicus thyroid hormone receptor interactor 13 (predicted) (Trip13_predicted), mRNA.
ILMN_56987	10.6161	15.8886	6.60982	7.79409	6.45249	4.61838	23.0049	14.9487	12.7616	26.0636	13.6961	15.2852	18.409	15.9445	5.85093	20.3962	14.628	19.1495	11.8825	3.02612	14.2346	-1.461	18.1347	-1.52287	RGD1564877_predicted		XM_580212	RGD1564877_predicted	5570270	62666936	XM_580212.1	S	GCCTCCTCAGCAAGCCACCAAAGACTAGAAATCCATTCACAGGTCTGGCA	RGD1564877 (predicted)		GeneID:501581; RGD:1564877; GI:62666937	XM_001066084	Rn.126525	501581
ILMN_48761	-12.2406	-2.73405	-9.55884	-21.1149	-2.80075	-15.3606	-7.77251	193.904	-15.9053	-3.51143	-0.881755	-2.47672	-13.5259	-20.5087	-16.2513	-12.328	5.52854	-15.8991	-18.0714	-14.9317	-13.2002	-13.2149	-11.4119	-17.4202	Chm-1; MGC156632	Chm-1	NM_030854	Lect1	3870068	13540670	NM_030854.1	S	GCAAGAATTAGCACGAGAGTTGAGAACCAAAGAACCATGCCAAGGGACCG	leukocyte cell derived chemotaxin 1	integral to membrane [goid 16021] [evidence IEA]	GeneID:81512; RGD:620176; GI:13540671	NM_030854	Rn.9900	81512
ILMN_68492	398.438	677.45	378.133	320.794	330.67	317.764	430.347	440.947	457.04	654.995	471.502	324.97	313.633	470.344	567.292	660.518	366.549	523.011	636.762	369.847	492.836	422.667	479.259	347.956	Nfm; Nefm	Nfm; Nefm	NM_017029	Nef3	610037	8393822	NM_017029.1	S	GCCAGTTTCCTAAGCTGTTGAAAGAGGGGCACTCGGGGGGATGTCTTGAG	neurofilament 3, medium	intermediate filament cytoskeleton organization and biogenesis [goid 45104] [evidence IEA]; structural molecule activity [goid 5198] [evidence IEA]; structural constituent of cytoskeleton [goid 5200] [evidence IEA]; kinesin complex [goid 5871] [evidence IEA]; neurofilament [goid 5883] [evidence IEA]; axon [goid 30424] [evidence IEA]; intermediate filament [goid 5882] [evidence IEA]	GeneID:24588; RATMAP:34209; RGD:3160; GI:8393823	NM_017029	Rn.10971	24588
ILMN_50644	-7.49781	3.45637	5.74412	16.7265	6.7062	7.59372	11.343	-5.34384	9.97646	2.43971	-0.566333	13.1301	36.3764	53.9982	39.474	43.5879	4.90024	82.8986	19.965	3.5998	23.8684	13.2181	106.877	14.6182	Il1b		NM_031512	Il1b	1990148	13928691	NM_031512.1	S	GGCAGTCTCCAGGGGAAGCCTTTGTCCTCTGCCAAGTCAGGTCTCTCAGA	interleukin 1 beta	neutrophil chemotaxis [goid 30593] [evidence IEA]; positive regulation of interleukin-6 biosynthesis [goid 45410] [evidence IEA]; apoptosis [goid 6915] [evidence IEA]; antimicrobial humoral response (sensu Vertebrata) [goid 19735] [evidence IEA]; cell proliferation [goid 8283] [evidence IEA]; angiogenesis [goid 1525] [evidence IMP]; inflammatory response [goid 6954] [evidence IEP]; cytokine and c…	GeneID:24494; RATMAP:34103; RGD:2891; GI:13928692	NM_031512	Rn.9869	24494
ILMN_66640	46.295	36.0611	27.9155	33.7252	26.7999	29.4149	51.2257	58.0994	33.0303	55.1168	21.426	36.5979	35.1791	34.9466	49.4232	32.1556	31.6851	34.7529	40.4713	33.2797	43.4361	43.8854	33.2807	27.1558	RGD1305633_predicted		XM_228076	RGD1305633_predicted	4780685	62665799	XM_228076.3	S	CCCGGCCAGCACGCCTCTATCAACCATGAAGCTACCAGCAACTACCCCAA	similar to RIKEN cDNA 2600005C20 (predicted)		GeneID:309673; RGD:1305633; GI:109509239	XM_001071108	Rn.54275	309673
ILMN_62899	835.302	691.774	634.827	747.466	635.789	618.644	885.335	611.348	578.034	751.106	673.631	349.215	752.284	752.159	731.611	888.668	609.344	820.873	576.163	415.933	573.701	487.347	725.929	422.421	RGD1559642		XM_228760	Tcfe3_predicted	4120438	62666606	XM_228760.3	S	GCCAGGCCCCAAGGAGGGTTTACTGAGGGGTCCGTAGGTTTGACTAAAAT	transcription factor E3 (predicted)		GeneID:317376; RGD:1559642; GI:109510490	XR_008119	Rn.9231	317376
ILMN_60660	4.54409	-0.096866	5.47295	-0.818187	11.5242	1.45418	4.34946	2.20725	-5.37006	-4.75901	-1.10673	6.67982	3.91949	5.64777	11.6905	7.07388	8.18312	6.81098	8.52114	-4.33604	-5.04334	9.90357	7.50743	2.21764	RGD1563078		XM_228606	Mageb5_predicted	3390402	27707003	XM_228606.1	S	GGGCAGATACCCAATAGTGATCCTCCATGCTATCAGTTCCAATGGGGTCC	melanoma antigen, family B, 5 (predicted)		GeneID:302442; RGD:1563078; GI:27707004	XM_001063480		302442
ILMN_69060	-17.4139	-5.71266	-1.14793	-11.7291	0.0814117	-3.3296	-10.5431	-18.7191	-9.97841	-14.5764	-9.6867	-8.56558	4.6067	-8.2748	-2.88187	-12.2581	-3.45666	-2.42185	-6.71401	2.51583	6.29949	-1.28479	3.82793	2.69341			XM_574933	LOC499607	4590438	62643406	XM_574933.1	S	GGTGTACACCATCCACGGAGAGGTGATGTCCCAAAGTTCAGAGCTTTCAT	PREDICTED: Rattus norvegicus similar to GTPase activating protein testicular GAP1 (LOC499607), mRNA.
ILMN_68732	-10.6917	-6.42502	0.286033	-2.5144	-4.604	-2.48428	-2.47664	-9.96817	-1.92793	-8.53918	-5.45785	-7.26069	-0.0325879	-6.90078	-10.859	-3.3277	-10.0225	-2.64131	-5.92898	-3.90713	-14.3943	-10.061	-5.02218	-2.74421			XM_343863	LOC363547	610112	62655737	XM_343863.2	S	CTGAGGGAGACCTTGGGGTACCTGAGGGAGACCTTGGAAAGGAGATTGAG	PREDICTED: Rattus norvegicus similar to eukaryotic initiation factor 5A isoform I variant A (LOC363547), mRNA.
ILMN_57129	2261.4	1675.97	1339.22	1790.32	1699.07	1669.15	2793.07	2196.04	1985.96	2636.73	2233.78	1240.26	2108.67	1727.69	2047.43	2482.06	1833.2	2244.3	2034.55	1816.71	1496.72	1508.41	2538.69	1387.52	Ppp2r5e_predicted		XM_216739	Ppp2r5e_predicted	4590600	62650839	XM_216739.3	S	CCAGCGGTTGTTGTCGATTCTTGTTCTATAGCTCATCGCAGCGCCAGCCC	protein phosphatase 2, regulatory subunit B (B56), epsilon isoform (predicted)		GeneID:299147; RGD:1305657; GI:109478364	XM_001080781	Rn.41990	299147
ILMN_68389	65.9938	30.9026	34.2323	43.1078	50.8532	58.4387	50.1404	57.0613	64.1442	59.7704	65.2629	59.5156	57.7659	49.8237	60.0498	67.6904	39.688	54.5022	52.3944	45.8277	54.7873	44.2123	68.8117	25.3832	RGD1308915		XM_343861	RGD1308915_predicted	4570079	62655730	XM_343861.2	S	CTCAGCACTAGCCAACCTGAGCCCCTGCTCCATCCCACACAGGATCTACC	similar to RIKEN cDNA 1200013P24; synonym: MGC124897; GNAT acetytransferase; Rattus norvegicus similar to RIKEN cDNA 1200013P24 (RGD1308915), mRNA.		GeneID:363545; RGD:1308915; GI:76253847
ILMN_47715	126.541	153.588	105.852	145.59	102.493	134.36	187.357	123.131	109.353	119.657	129.915	41.5735	78.6702	76.8248	66.9762	127.646	95.6223	89.2573	87.7105	61.568	72.7403	44.277	87.6166	59.3481	Zfp580_predicted		XM_218196	Zfp580_predicted	5290037	62638860	XM_218196.3	S	CTGTCTAGCTGTGTGATGTAGACCAAAGTTGTTGCCCCTCTGGGCCTGGG	zinc finger protein 580 (predicted)		GeneID:308336; RGD:1306892; GI:62638861	XM_001072400	Rn.6984	308336
ILMN_56710	1529.18	1362.31	1154.91	1472.28	1225.62	1155.68	1434.17	1311.53	1258.18	1766.64	1614.16	879.62	771.398	1253.29	1377.69	1840.07	1310.65	2031.92	1604.43	1071.02	1348.79	1154.54	1834.3	981.755	Prol2	Prol2	NM_173322	Pnrc1	3390484	27545401	NM_173322.1	S	AAGTGGGTGCTAAGGCACGTGGAAGACTGTTTATTTGCACAGGTACTGAC	proline rich 2		GeneID:286988; RGD:628753; GI:27545402	NM_173322	Rn.10967	286988
ILMN_58181	12374.9	10486.9	3931.6	9297.33	10055.9	7266.29	10443.1	7412.54	7120.93	8849.39	9741.5	5702.32	7858.79	8853.12	9057.75	5358.79	8212.07	9539.59	8316.34	6547.27	7609.34	7149.09	10750.5	5811.18	A2ar; ADENO; MGC93190	A2ar; ADENO; MGC93190	NM_053294	Adora2a	840671	19923696	NM_053294.2	S	GTTCAGCGCTACCCTGTCTGAGGCCCTGACTACTGCCTTTCCTTCCAGAG	adenosine A2a receptor	adenylate cyclase activation [goid 7190] [evidence IEA]; G-protein signaling, coupled to cAMP nucleotide second messenger [goid 7188] [evidence IEA]; neurotransmitter transport [goid 6836] [evidence IEA]; blood coagulation [goid 7596] [evidence IEA]; cAMP biosynthesis [goid 6171] [evidence IEA]; apoptosis [goid 6915] [evidence IEA]; inflammatory response [goid 6954] [evidence IEA]; G-protein sign…	GeneID:25369; RATMAP:41254; RGD:2049; GI:78126172	NM_053294	Rn.11180	25369
ILMN_53200	-15.3363	-2.59391	-4.65572	-15.1553	-3.12317	-3.79532	0.397426	-13.7725	-11.2781	-1.53519	-13.4835	-3.06822	-4.73313	-4.76485	-3.62827	-9.41205	-8.475	-7.19476	-14.4128	-7.46202	-12.1977	-5.15146	-8.43267	2.08876	Il1f6_predicted		XM_231099	Il1f6_predicted	1090092	62644874	XM_231099.2	S	CCCAAGGAAAGAGCAAACGGTTCCAGTCACTATCACCTTACTCCCATGCC	interleukin 1 family, member 6 (predicted)		GeneID:296541; RGD:1306869; GI:109467836	XM_001077031		296541
ILMN_54774	-15.3695	-9.60672	-15.8634	-14.9753	-14.7288	-18.3017	-14.252	10.0985	-12.6195	-19.948	-6.28849	-8.40299	-10.8279	-11.0711	-18.5602	-16.5656	-17.5692	-7.87777	-22.4605	-17.1515	-17.8296	-13.9977	-15.8442	-9.30131	Pg25	Pg25	NM_022604	Esm1	3850364	47575857	NM_022604.2	S	ACCGAGGTTCCACCTGAAGGACCTTAGCGCAAGAAGAACTGTTGTACTGG	endothelial cell-specific molecule 1	regulation of cell growth [goid 1558] [evidence IEA]; insulin-like growth factor binding [goid 5520] [evidence IEA]; extracellular region [goid 5576] [evidence IEA]; extracellular space [goid 5615] [evidence IEA]	GeneID:64536; RGD:71013; GI:12018274	NM_022604	Rn.6376	64536
ILMN_63900	82.9729	186.04	148.167	75.4879	70.9912	76.2004	78.6469	72.9515	52.4917	88.2891	152.681	26.1812	46.9837	121.43	52.0751	136.231	50.3326	85.5852	184.672	45.6554	139.852	99.7041	84.7667	55.3436	RGD1309517		XM_342222	Rpl22l1_predicted	2450685	62643295	XM_342222.2	S	ATAAAAGCGTGCGTACAGCGGAGGCCCGTCCTCTTCTCAAGGCTGCTGCT	ribosomal protein L22 like 1 (predicted)		GeneID:361923; RGD:1309517; GI:109464695	XM_001064104	Rn.112006	361923
ILMN_48504	-5.22899	-4.36673	-5.37353	-2.91149	-4.63933	-6.1406	4.98847	-3.34469	0.642347	-21.7845	0.00410198	-0.550325	-8.88745	-0.74091	0.306022	-5.35051	-9.84062	-7.13816	-6.83819	-3.18231	4.88673	4.02009	-11.1751	-4.39026			XM_579003	LOC503453	1780609	62667193	XM_579003.1	S	ACACCTGTGGATCTGTGGGACAGGCTCCTCTGTGAAATACCAGAAGCCAG	PREDICTED: Rattus norvegicus similar to LRRGT00057 (LOC503453), mRNA.
ILMN_56580	-19.3205	-15.299	-14.0982	-16.3492	-12.8902	-12.5702	-23.043	-21.1429	-21.4051	-16.3192	-13.9094	-22.2579	-29.4259	-17.5932	-13.9093	-22.3131	-18.2022	-4.10254	-16.6137	-22.5872	-8.08174	-16.0039	-14.8158	-10.6421			XM_578663	LOC503142	2030008	62652186	XM_578663.1	S	CCGGGAGCAAGTCATGGACCGCTTCCTGGGATTTGTCAAGCAGATTCGGA	PREDICTED: Rattus norvegicus similar to novel protein similar to vertebrate glutamate receptor interacting protein 1 (GRIP1) (LOC503142), mRNA.
ILMN_57058	137.195	116.233	61.3377	102.773	126.748	81.1604	103.373	93.1684	121.781	95.2529	121.219	81.9671	43.7634	78.6984	119.152	121.594	70.6372	147.435	145.47	81.9556	53.0063	41.5807	138.066	59.685	Cobl_predicted		XM_223597	Cobl_predicted	6900148	62660820	XM_223597.3	S	CCTTGATGGATGCTATCCGCTCGGGCACAGGAGCTGCAAGACTCAGAAAG	cordon-bleu (predicted)		GeneID:305497; RGD:1312002; GI:109500005	XM_001053778	Rn.114948	305497
ILMN_69903	586.499	773.904	573.971	398.899	453.486	461.578	627.321	584.33	440.332	616.8	561.696	330.715	531.986	532.962	449.071	500.701	532.379	517.317	559.478	413.868	569.264	544.413	545.334	424.347	MGC93725	MGC93725	NM_001004209	Dhrs8	3710017	51948389	NM_001004209.1	S	AGTGTCTGTGAGATTTCGGGCTGGGGACAGATGGACAGGTGGACAGGTGG	dehydrogenase/reductase (SDR family) member 8		GeneID:289456; RGD:1303235; GI:51948390	NM_001004209	Rn.102059	289456
ILMN_70182	45.3438	42.4894	24.2589	22.744	47.1301	30.5416	50.9526	31.7602	42.3205	53.8179	31.7299	41.1976	54.3149	38.6202	38.084	36.5149	19.253	46.7863	39.9751	42.5396	27.7318	31.2951	63.8827	24.0913			XM_579670	LOC246264	2370022	62639282	XM_579670.1	S	GTAAATCGAACCTCGTCGCCCACCAGAAAACTCACAAGGCAGAGACGGTG	PREDICTED: Rattus norvegicus KRAB/zinc finger suppressor protein 1 (KS1) (LOC246264), mRNA.
ILMN_58172	-16.969	-11.1372	8.20819	-10.0382	-14.7644	-16.3896	-13.52	-9.83413	-8.16872	-13.4937	-17.9581	-16.3064	-4.29515	-15.18	-1.72348	-17.4203	-16.2612	-10.7009	-7.10202	-12.5778	-15.6632	-12.8053	-7.08148	-17.7086	Tnni1		NM_017184	Tnni1	5080167	8394462	NM_017184.1	S	TGGGGCACTCAGGAGAAGGGATGGGAGGCTGACCCAACGTACAGAACTCT	troponin I, skeletal, slow 1	muscle development [goid 7517] [evidence IEA]; regulation of muscle contraction [goid 6937] [pmid 2760067] [evidence IEA]; regulation of striated muscle contraction [goid 6942] [evidence IEA]; tropomyosin binding [goid 5523] [evidence IEA]; structural constituent of cytoskeleton [goid 5200] [evidence IEA]; actin binding [goid 3779] [evidence IEA]; troponin complex [goid 5861] [evidence IEA]	GeneID:29388; RGD:621765; GI:8394463	NM_017184	Rn.4035	29388
ILMN_65446	7.65654	1.45118	0.482582	2.61966	0.613509	8.63015	-7.22915	-1.41557	8.4305	4.66612	6.56788	3.71811	3.071	-0.848644	2.86022	12.4513	12.2678	7.90562	8.24394	-2.51779	8.98733	6.7689	-1.28103	2.0873	RGD1563018_predicted		XM_573501	RGD1563018_predicted	1940593	62659711	XM_573501.1	S	CTGTGAACCCCATAACCCCAGAGACCACAGTCGTGGAGAGCCAAGAGGAC	similar to hypothetical protein FLJ31052 isoform a (predicted)		GeneID:498275; RGD:1563018; GI:109498191	XM_001076935		498275
ILMN_51448	0.0212374	-1.13489	6.23047	8.35501	2.61677	-1.57838	-1.8331	2.11653	0.345067	2.86483	-3.20056	1.30969	1.44972	1.76413	6.58646	2.9045	-0.892104	5.09148	6.62432	2.47096	8.87163	8.5918	3.36552	9.34441			XM_243465	LOC314802	7000168	62652087	XM_243465.3	S	TGCCGCTGCACTGCTCGGGAAATGGCACTGAGGTTATGTACACCCTCCAG	PREDICTED: Rattus norvegicus similar to hypothetical protein (LOC314802), mRNA.
ILMN_62406	2.48065	15.415	11.8354	29.0986	9.96478	6.76676	10.6833	11.2998	23.2934	18.7101	19.4515	6.52009	13.3567	16.5923	28.6347	28.0784	14.6709	18.2833	10.8009	15.7411	12.3355	8.58286	19.4155	6.59987	RGD1562865_predicted		XM_232858	RGD1562865_predicted	5340706	62648760	XM_232858.3	S	AGGACCTGCTTCTTTGAAGGGCACAGCTAACCCACCACCCGGCTTTCCTG	similar to BTB and CNC homology 1, basic leucine zipper transcription factor 2 (predicted)		GeneID:313125; RGD:1562865; GI:62648761	XM_001056768	Rn.212302	313125
ILMN_69451	12.8184	6.28169	6.55782	4.9207	15.1339	-2.96935	1.1922	15.0154	-1.41933	22.2289	10.8026	9.64223	10.7945	8.20474	16.1684	12.0524	26.1853	12.5087	7.53179	12.7142	35.0694	10.9791	0.516521	8.26482	Gat3; Gabt4	Gat3; Gabt4	NM_024372	Slc6a11	3390541	13242270	NM_024372.1	S	GGCCAGCCCACGGATGGTGACCGTTAATGACTGTGAGGCCAAGGTCAAAG	solute carrier family 6 (neurotransmitter transporter, GABA), member 11	transport [goid 6810] [evidence IEA]; neurotransmitter transport [goid 6836] [pmid 1400419] [evidence IDA]; neurotransmitter:sodium symporter activity [goid 5328] [evidence IEA]; gamma-aminobutyric acid:sodium symporter activity [goid 5332] [pmid 1400419] [evidence IDA]; neurotransmitter binding [goid 42165] [pmid 1400419] [evidence IDA]; symporter activity [goid 15293] [evidence IEA]; integral t…	GeneID:79213; RGD:628737; GI:13242271	NM_024372	Rn.10545	79213
ILMN_56352	58.5209	42.5202	45.0782	47.5166	31.8681	40.7443	53.2421	42.2686	44.7924	46.0698	45.8947	15.9744	58.9554	51.636	42.4828	39.2044	27.2156	56.0535	44.3902	29.2013	59.1137	50.1091	31.2697	27.8397	Ndub13; Ip13dis; RATIp13dis	Ndub13; Ip13dis; RATIp13dis	NM_019223	Ndufs6	5270408	9506912	NM_019223.1	S	CACGCATACCGGCCAGGTGTCTGATGGAAAAGACTACAGGGGGATTCGTT	NADH dehydrogenase (ubiquinone) Fe-S protein 6	oxidoreductase activity [goid 16491] [evidence IEA]; NADH dehydrogenase activity [goid 3954] [evidence IEA]; respiratory chain complex I (sensu Eukaryota) [goid 5747] [evidence IEA]; mitochondrion [goid 5739] [evidence IEA]	GeneID:29478; RATMAP:39653; RGD:3156; GI:9506913	NM_019223	Rn.154403	29478
ILMN_69048	357.091	434.555	405.415	294.511	325.087	392.185	387.786	383.238	368.737	509.349	436.904	256.876	187.634	307.778	346.999	663.286	295.902	451.122	562.755	317.338	344.732	221.504	341.101	227.671	Pak1		NM_017198	Pak1	2320452	8393900	NM_017198.1	S	TCCCTTTAGCTTGTGGGCATGGAGGGGACTGATGAGCAAGGGTTTACCTG	p21 (CDKN1A)-activated kinase 1	dendrite morphogenesis [goid 16358] [evidence IEA]; protein kinase cascade [goid 7243] [pmid 9779826] [evidence TAS]; protein amino acid phosphorylation [goid 6468] [pmid 9779826] [evidence TAS]; small GTPase mediated signal transduction [goid 7264] [pmid 8107774] [evidence TAS]; protein kinase activity [goid 4672] [evidence IEA]; MAP kinase kinase kinase activity [goid 4709] [pmid 9779826] [evid…	GeneID:29431; RGD:3250; GI:8393901	NM_017198	Rn.9149	29431
ILMN_64758	245.821	228.239	177.569	150.239	173.215	176.145	222.901	137.09	129.652	168.648	241.292	105.582	87.3918	155.586	180.297	194.726	142.165	199.532	250.016	151.407	202.106	161.006	252.529	84.1838	RGD1565049_predicted		XM_574241	RGD1565049_predicted	4010102	62665295	XM_574241.1	S	TCAGCAGGAAGTCTCGCCTCAGCGTCCACCAGAGGGTTCACATGGGATAG	similar to Zfp1 protein (predicted)		GeneID:498952; RGD:1565049; GI:109508157	XM_001077676	Rn.215820	498952
ILMN_54387	23.362	11.3338	22.1868	13.8439	7.6345	15.8413	22.3147	12.6419	21.5041	17.6048	20.2932	14.955	17.3475	24.5691	21.5878	22.7951	19.8971	14.6792	20.967	9.09966	18.3654	20.3877	17.6063	19.3338	Itih1_predicted		XM_224609	Itih1_predicted	4590026	62662176	XM_224609.3	S	GCAAGGACCCCAGACATGGAACAGAAGTGTCTTGCTGGTTTGTCCACGAC	inter-alpha trypsin inhibitor, heavy chain 1 (predicted)		GeneID:306251; RGD:1306099; GI:109503014	XM_001060219	Rn.106417	306251
ILMN_60743	20.1685	17.4723	-1.2798	-1.42932	6.44234	6.53234	9.86882	14.2883	7.73808	-2.59702	5.94996	4.99672	18.0031	13.5908	7.4939	5.54244	12.1818	7.56365	20.4902	8.54276	0.324248	5.359	2.11355	-2.58675	Serpinb9e_predicted		XM_225267	Serpinb9e_predicted	6650601	62663536	XM_225267.3	S	GTTCACGAGTGTGTGGTAGAGGTCAATGAAGAAGGAACTGAGGCTGCTGC	serine (or cysteine) proteinase inhibitor, clade B, member 9e (predicted)		GeneID:306890; RGD:1308725; GI:109504862	XM_001066335	Rn.38828	306890
ILMN_62667	-19.6088	-10.1438	-8.50723	-3.26695	-6.10443	-1.69249	-13.0961	3.98475	-14.5063	-15.722	-4.79048	-9.40966	-6.60878	-9.49276	-4.39628	-7.43769	-5.64437	-6.21642	-12.3512	4.88841	-4.84577	-10.9126	2.06243	0.670518	RGD1561740_predicted		XM_342486	RGD1561740_predicted	6040324	62645512	XM_342486.2	S	GCTCATCCGAGAAAACAGACTGAGAGTGGATACTGGTGTCGCCTATTGCC	similar to Kinesin family member 18A (predicted)		GeneID:362186; RGD:1561740; GI:109468550	XM_342486	Rn.35496	362186
ILMN_56632	5.69692	-3.27974	7.17311	7.22931	-1.76744	-1.3518	1.69948	-1.96393	6.17577	4.75829	7.56035	2.56682	4.15811	5.68261	7.03228	-0.632513	1.85705	2.12529	3.44906	-4.49601	-3.12576	8.83202	9.55129	-2.04735	V1rc41		NM_001009515	V1rc41	6900484	57164064	NM_001009515.1	S	TCTACATAGCATCAGCCACTTGAGAGCATCCCCTGAAGAAAGAGCCACCC	vomeronasal V1r-type receptor V1rc41		GeneID:494235; RGD:1549746; GI:57164065	NM_001009515	Rn.129658	494235
ILMN_49402	106.283	54.7484	73.6109	57.2393	62.6329	46.4806	78.87	77.1237	79.0878	72.5562	47.2034	45.0214	82.0032	55.6129	53.6244	89.7794	70.6734	61.249	59.8404	47.0699	69.9088	64.525	62.6651	65.1045	Spuf; SCIRP10	Spuf	NM_001002851	Nenf	6620369	50811822	NM_001002851.1	S	GAAGCTGGTTCTAGGGAGAGGTGGGGGGACAGGAGTTAAATGTCCCACGG	neuron derived neurotrophic factor		GeneID:289380; RGD:1303289; GI:50811823	NM_001002851	Rn.3355	289380
ILMN_59471	0.52052	-0.756008	8.31623	-4.01266	7.95314	1.64531	7.8476	-0.785287	-1.13462	9.31409	4.83064	6.63454	1.31083	2.67147	8.20535	-4.76312	6.09187	4.1371	6.93206	7.0232	5.63407	-10.3188	-3.7916	4.55843			XM_579325	LOC497695	4280324	62660257	XM_579325.1	S	GAATGCAGCAAGGAGCAGGGTTATCAGGTCTTTCTTGGGCAACTACGGCC	PREDICTED: Rattus norvegicus hypothetical gene supported by NM_001009970 (LOC497695), mRNA.
ILMN_62152	3.69996	3.18458	4.45415	-7.82624	-0.790147	-3.15385	-11.0557	-9.26746	2.77316	-14.1009	0.199193	-3.6046	3.01759	-2.11072	3.63448	11.4733	-0.503073	2.16977	14.6411	-2.55711	-0.673082	-8.52425	-2.48735	-5.78847			XM_347104	LOC363057	1410300	34863327	XM_347104.1	S	GGCTGTAGATTCTGGGGAAAGAAGACCGTGTGCGCTCTGACCCTCTGTTG	PREDICTED: Rattus norvegicus hypothetical LOC363057 (LOC363057), mRNA.
ILMN_60640	2.89177	-2.93953	-1.85961	8.00249	-5.36556	2.80288	2.37616	-5.93784	-6.84245	-6.1044	-7.27954	4.64773	5.5436	-4.33434	-10.9672	3.52083	-9.3746	8.96617	3.48499	-0.525486	-3.81042	-9.16922	3.92304	-2.87623	Bcl11a		XM_223693	Bcl11a	1170601	62660888	XM_223693.3	S	GCTTGAACCTGTTACCTCAGAAACTCATAGGGTGGGCAGAAGGACCAGAC	B-cell CLL/lymphoma 11A (zinc finger protein)		GeneID:305589; RGD:1309923; GI:109500120	XM_001057685	Rn.16729	305589
ILMN_50082	26.6495	23.1041	38.2688	29.4526	20.653	18.6503	27.9217	25.7292	23.3906	27.6605	29.9813	16.9768	28.4999	34.5943	24.1969	28.484	25.5422	24.5161	42.4826	12.4783	43.9817	38.0019	20.286	28.2576			XM_345013	LOC365437	110168	62642079	XM_345013.2	S	CACATCACCATATTGTGCGGAACAAACCTCCACTAGTGCACACAGCCGCC	PREDICTED: Rattus norvegicus similar to proteasome (prosome, macropain) subunit, beta type 6 (LOC365437), mRNA.
ILMN_61626	-7.51791	1.28689	2.74078	10.1574	12.0433	-1.61818	-1.90761	-4.83998	-7.91369	10.1265	2.74474	-2.44565	5.30578	10.2086	9.93272	15.3192	0.704332	10.02	-4.17109	3.90101	2.68451	2.55084	4.44657	8.53908	RGD1563179_predicted		XM_340830	RGD1563179_predicted	4810121	62656346	XM_340830.2	S	TGACACCTTAATCTTGTACTGAGGGAGAGCGGGGGTGGCAGATCCTGGCT	similar to BAZF (predicted)		GeneID:360551; RGD:1563179; GI:62656347	XM_001079767		360551
ILMN_66470	926.82	1138.3	996.248	810.03	812.302	911.492	844.836	841.281	721.538	747.41	876.774	286.073	736.426	894.009	751.879	1240.49	790.298	847.733	993.468	580.018	900.433	751.924	879.597	702.191	Atx1	Atx1	NM_053359	Atox1	4010133	16758087	NM_053359.1	S	GAGGCAGACTGTTGATCTGGTCTCCCCCGCTGATCTGGAACACCAACTGC	ATX1 (antioxidant protein 1) homolog 1 (yeast)	metal ion transport [goid 30001] [evidence IEA]; transport [goid 6810] [evidence IEA]; copper ion homeostasis [goid 6878] [evidence IEA]; copper ion transport [goid 6825] [evidence IEA]; response to oxidative stress [goid 6979] [pmid 10617654] [evidence IDA]; protein folding [goid 6457] [evidence IEA]; ion transport [goid 6811] [evidence IEA]; unfolded protein binding [goid 51082] [evidence IEA];…	GeneID:84355; RGD:621684; GI:16758088	NM_053359	Rn.11992	84355
ILMN_68988	-2.29442	-5.44508	-3.77563	13.5727	-1.63075	-9.32	1.94001	-9.1294	-7.90365	-3.06419	-12.9338	0.59973	-2.52062	6.25853	-7.35835	9.72499	4.11305	-0.869984	-13.04	-8.48547	2.86567	-0.731045	-6.19204	-2.88456			XM_578611	LOC503091	130465	62651541	XM_578611.1	S	TGAGTTGGTTGAAGCAGATGCCTGGACAGAATATTGAGTGGATCGGAAAC	PREDICTED: Rattus norvegicus similar to immunoglobulin heavy chain (LOC503091), mRNA.
ILMN_60847	-16.0597	-3.02571	-8.47893	-3.85787	-13.0477	-3.28463	-7.11175	-14.3136	-1.92889	-18.2949	-1.13261	6.33117	-6.92739	-7.10364	-8.79996	1.22694	-12.138	-1.36411	-8.71106	-2.16598	-8.45072	1.12308	-2.99464	-1.82495	RGD1563161_predicted		XM_346272	RGD1563161_predicted	3390551	34933284	XM_346272.1	S	TGAGATATTTCTGGCCCTGCAAAACCAGCGCGGCGGTCGCATCTCTCTCC	similar to ferritin heavy chain - chicken (predicted)		GeneID:367735; RGD:1563161; GI:34933285	XM_001055073		367735
ILMN_49540	1071.73	815.3	2416.39	1687.1	966.185	2166.75	2308.79	1904.16	2751.87	3202.06	1251.92	986.619	915.112	752.163	984.762	6368.97	1237.8	2140.88	2342.55	1745.02	1164.28	826.958	1269.61	713.208	Gpr51		NM_031802	Gabbr2	1850632	13929137	NM_031802.1	S	CACACGGTCCATTTCCTAGAGGCTTCCGCCCAAGGGCATCTTCCAGTGAC	gamma-aminobutyric acid (GABA) B receptor 2	gamma-aminobutyric acid signaling pathway [goid 7214] [pmid 11389174] [evidence IDA]; synaptic transmission [goid 7268] [evidence IEA]; negative regulation of adenylate cyclase activity [goid 7194] [evidence IEA]; G-protein coupled receptor protein signaling pathway [goid 7186] [evidence IEA]; metabotropic glutamate, GABA-B-like receptor activity [goid 8067] [evidence IEA]; GABA-B receptor activi…	GeneID:83633; RGD:619864; GI:13929138	NM_031802	Rn.162814	83633
ILMN_69699	0.544217	-15.9082	-5.51968	-2.76073	-2.30041	-1.1281	-4.96064	-5.85388	2.44802	-12.6374	0.79321	0.612784	-1.6249	-0.273121	9.24509	-0.181372	8.56385	-1.60141	-3.08097	2.18791	-1.11422	0.043911	-3.72747	-4.78948	R1; R7; EAR; ECP	R1; R7; EAR; ECP	NM_138902	Ear11	6110215	20302098	NM_138902.1	S	TCCGGTGCCAGCACTTTGTACCTGAGCTCATCGGCTCCTGCCAAGATCAC	eosinophil-associated, ribonuclease A family, member 11	ribonuclease activity [goid 4540] [evidence IEA]; endonuclease activity [goid 4519] [evidence IEA]; pancreatic ribonuclease activity [goid 4522] [evidence IEA]; nucleic acid binding [goid 3676] [evidence IEA]; nuclease activity [goid 4518] [evidence IEA]; hydrolase activity [goid 16787] [evidence IEA]; extracellular space [goid 5615] [evidence IEA]	GeneID:192264; RGD:621580; GI:20302099	NM_138902	Rn.10626	192264
ILMN_68942	-20.4704	-8.91593	-7.52822	1.55922	-4.51037	-6.30429	-8.12458	-5.73834	-10.3987	-1.77308	-6.97522	-0.240327	-6.0953	-7.7967	-6.29462	-12.8775	-0.335585	-3.74995	-10.1232	-8.62154	-9.48354	-6.24717	-11.4413	-9.90872	Olr766	Olr766	NM_001000996	Olr766_predicted	70341	47577098	NM_001000996.1	S	GAGCTCTAAAGATGGTGCATCTAAGGCTCTGTCCACATGCACTGCTCACA	olfactory receptor 766 (predicted)	detection of chemical stimulus during sensory perception of smell [goid 50911] [evidence ISS]; G-protein coupled receptor protein signaling pathway [goid 7186] [evidence ISS]; olfactory receptor activity [goid 4984] [evidence ISS]; integral to membrane [goid 16021] [evidence ISS]	GeneID:405356; RGD:1333795; GI:47577099	NM_001000996	Rn.142764	405356
ILMN_68737	-15.0833	-17.4612	-13.7365	-9.22278	-6.13528	-8.86858	-16.4583	-21.8811	-7.74639	-10.1785	-7.9037	-4.75131	-15.5536	-11.3679	-12.2661	-14.589	-14.6393	-14.2533	-22.7664	-11.8676	-9.24813	-5.68006	-16.8104	-4.59743	Lpp		XM_221337	LOC288010	3060438	62658056	XM_221337.3	S	GCTCTGGACCGTGATTTCCATGTGCACTGCTACCGCTGTGAGTGTGCTGT	LIM domain containing preferred translocation partner in lipoma; Rattus norvegicus LIM domain containing preferred translocation partner in lipoma (Lpp), mRNA.		GeneID:288010; RGD:1310535; GI:62078463
ILMN_66986	13.4388	8.31725	20.0499	16.812	19.3144	13.1286	14.4315	12.9431	11.7061	7.25016	7.31869	18.4721	8.30412	18.1455	13.6062	1.79803	13.9216	12.0296	13.0294	12.4918	34.6624	9.80903	7.6898	14.5868			XM_344098	LOC363901	2690750	34871750	XM_344098.1	S	TTTCCTGAGCAGCCCCTGGATCGGAACACCTGGAGCAGGCACAAAACCAG	PREDICTED: Rattus norvegicus similar to Ribosomal protein S11 (LOC363901), mRNA.
ILMN_57545	631.824	461.858	474.793	485.419	489.895	546.848	822.803	576.538	631.392	777.803	542.339	360.06	661.139	495.88	743.241	1007.5	614.753	851.55	663.913	630.424	513.614	700.852	772.696	517.612	MGC105315	MGC105315	NM_144758	Slc15a4	5570195	21426790	NM_144758.1	S	GTAAGATTGGAGGCAGGTGGTGAGTGGGGAAAACACGGGAGCTGTTGGGC	solute carrier family 15, member 4	transport [goid 6810] [evidence IEA]; L-histidine transport [goid 15817] [evidence IMP]; oligopeptide transport [goid 6857] [evidence IEA]; copper ion binding [goid 5507] [evidence IEA]; transporter activity [goid 5215] [evidence IEA]; L-histidine transporter activity [goid 5290] [evidence IMP]; integral to membrane [goid 16021] [evidence ISS]; membrane [goid 16020] [evidence IEA]	GeneID:246280; RGD:708469; GI:21426791	NM_144758	Rn.10770	246280
ILMN_67322	105.763	141.855	109.63	83.1563	63.1115	100.867	103.742	103.014	68.7577	101.558	77.9846	93.3319	117.468	153.31	145.561	103.448	87.7437	173.278	98.6007	79.1445	83.1174	74.5184	77.1655	49.8293	LOC501421		XM_576831	LOC501421	2680390	62718544	XM_576831.1	S	CCAACATCCTGAATGAAAACAGCACTTGAGAGACAACTCGGGGGACCGCC	hypothetical gene supported by BC082068		GeneID:501421; GI:109513745	XM_001058335		501421
ILMN_62858	173.666	76.5614	141.439	145.241	207.053	127.369	231.205	207.248	239.231	240.07	182.356	160.867	110.472	139.793	197.972	263.716	177.293	247.114	219.126	172.674	123.883	131.342	262.34	135.588	Ube2j1_predicted		XM_216362	Ube2j1_predicted	3190152	62648769	XM_216362.3	S	CTGCGGTTGCTCACACCCACGCTGCTTTTCTACAGAGCGCAGTGCTTTTC	ubiquitin-conjugating enzyme E2, J1 (predicted)		GeneID:297961; RGD:1305067; GI:109474783	XM_001063852	Rn.18843	297961
ILMN_59632	-0.455058	1.0299	14.3125	6.70522	15.9626	-1.00396	4.21938	11.8822	20.6311	8.37357	12.0361	17.8212	5.35468	8.64769	6.81652	17.3691	7.41581	20.6659	-1.17019	8.53716	2.46554	15.9795	10.2506	11.4559	RGD1306763_predicted		XM_235468	RGD1306763_predicted	6200537	34866899	XM_235468.2	S	CATGGAGAACAGCAGCAGGTGGCTTGATGACCACTCCTCAGCTCCAGGGC	similar to hypothetical protein FLJ23322 (predicted)		GeneID:315112; RGD:1306763; GI:34866900	XM_001075890	Rn.161991	315112
ILMN_52636	659.695	538.518	405.372	504.82	420.083	348.865	717.231	482.526	536.337	565.384	489.661	349.211	373.309	419.596	426.488	489.1	386.32	436.083	550.448	348.661	386.566	354.979	457.104	256.611	Nedd4		XM_343427	Nedd4a	780093	62653893	XM_343427.2	S	TACCCCAGTGTGTAGTGACAGTCTGGAGGGACCCTGGGTGGAACACCACA	neural precursor cell expressed, developmentally down-regulated gene 4A		GeneID:25489; RGD:3157; GI:109483619	XM_001053672	Rn.99540	25489
ILMN_68227	6.98124	10.6751	13.866	0.824826	15.9264	12.7386	21.3193	18.518	11.6601	8.7392	13.8841	16.5099	19.6236	11.5405	19.2394	10.6415	8.51369	7.47058	22.4791	8.37684	14.0003	5.71746	3.44181	-0.343383	Gtf2ird2		XM_213757	RGD1307435_predicted	5700008	34871907	XM_213757.2	S	GACAATTACAGCCTTGCCACCCTGAAGTGGATCCTGGAGAACAGAGCCGG	similar to gtf2ird2 (predicted)		GeneID:288606; RGD:1307435; GI:34871908	XM_213757	Rn.210467	288606
ILMN_50225	-7.89217	-2.46212	-8.2692	-17.6441	-0.708955	0.439411	-6.29266	-7.37317	-8.33563	-11.7395	-5.78732	-11.594	-2.75943	5.45981	-5.62814	-7.12031	-17.39	-5.14799	-13.431	-12.5357	-7.46388	1.70832	-2.24481	-0.161475	Rgs5		NM_019341	Rgs5	3520039	9507044	NM_019341.1	S	CATATAATGAGAAGCCAGAGAAGCCTGCCAAGGCGCACAAGCCCTCGCTG	regulator of G-protein signaling 5	regulation of G-protein coupled receptor protein signaling pathway [goid 8277] [evidence IEA]; signal transduction [goid 7165] [pmid 12006602] [evidence IDA]; G-protein coupled receptor protein signaling pathway [goid 7186] [evidence IEA]; GTPase activator activity [goid 5096] [evidence IEA]; signal transducer activity [goid 4871] [evidence IEA]	GeneID:54294; RGD:3568; GI:9507045	NM_019341	Rn.1150	54294
ILMN_51936	5.22472	1.47044	4.265	3.17937	-9.41185	-3.48072	6.82712	3.74332	8.72458	-6.49863	-0.65996	2.87761	3.73352	-4.94081	5.50941	-11.9073	-0.303397	-3.25898	-3.12976	0.155255	9.39641	-0.428745	0.815151	-0.271209	AQP-2; MGC156502; aquaporin-2	AQP-2; aquaporin-2	NM_012909	Aqp2	5130673	6978528	NM_012909.1	S	CCAGCAGTTGTCACTGGCAAGTTTGATGATCACTGGGTCTTCTGGATCGG	aquaporin 2	excretion [goid 7588] [evidence IEA]; water transport [goid 6833] [pmid 12176047] [evidence TAS]; transport [goid 6810] [evidence IEA]; water channel activity [goid 15250] [pmid 12176047] [evidence TAS]; transporter activity [goid 5215] [evidence IEA]; integral to plasma membrane [goid 5887] [evidence IEA]; integral to membrane [goid 16021] [evidence IEA]; extracellular space [goid 5615] [evidenc…	GeneID:25386; RATMAP:41271; RGD:2142; GI:77539434	NM_012909	Rn.90076	25386
ILMN_51070	222.138	188.428	162.488	98.897	115.038	102.415	260.459	114.628	107.361	125.997	187.485	152.118	143.101	191.853	125.715	257.807	131.839	202.73	141.1	132.629	130.339	313.916	155.132	196.873	LOC368070		XM_347237	LOC368070	5890184	62650721	XM_347237.2	S	GTGTGTCATCTGTTAATAGTTATCACCTCCTGGGTGGTTAGGGGGTGGGT	similar to Pinin		GeneID:368070; GI:34867971	XM_001079732	Rn.38987	368070
ILMN_53742	4.59617	10.6391	6.1031	11.0291	-1.06387	3.63598	5.842	-1.60031	12.4078	12.0947	9.43972	4.43203	5.43577	-0.416187	4.60971	4.76143	17.2366	6.00977	8.92724	6.22727	-5.19524	2.0271	10.2113	-0.598724	St6gal2		XM_236826	St6gal2	3390102	34882117	XM_236826.2	S	AGGAGCTGGGAAACAAGAAGGCCAGAAGCCACCAGAAGGGTAAGAAGCGC	beta galactoside alpha 2,6 sialyltransferase 2		GeneID:301155; RGD:1559663; GI:34882118	XM_001058146	Rn.214119	301155
ILMN_64940	3116.24	3572.44	2067.61	2659.64	3608.68	3157.89	3489.08	2544.3	2853.17	2585.03	3749.91	2342.53	3313.62	3200.69	3336.81	3080.82	3821.21	3928.73	2728.82	2602.86	2747.71	2303.2	4928.61	2488.57	Irsp53	Irsp53	NM_057196	Baiap2	4150446	17105347	NM_057196.1	S	AGTTCCTGCCTTCTCTCAGGGTCTGGATGACTACGGGGCACGGTCTGTGA	brain-specific angiogenesis inhibitor 1-associated protein 2	axonogenesis [goid 7409] [evidence IEA]; insulin receptor signaling pathway [goid 8286] [evidence IEA]; Rho protein signal transduction [goid 7266] [evidence IEA]; growth factor activity [goid 8083] [evidence IEA]; kinase activity [goid 16301] [evidence IEA]; receptor activity [goid 4872] [evidence IEA]; protein C-terminus binding [goid 8022] [evidence IEA]; cytoskeletal adaptor activity [goid 80…	GeneID:117542; RGD:619814; GI:17105348	NM_057196	Rn.95155	117542
ILMN_62816	453.429	327.766	293.692	266.896	310.075	276.78	365.997	190.996	256.752	360.732	341.994	186.346	252.651	307.887	272.224	372.941	324.451	489.688	300.265	211.61	241.136	252.44	248.647	171.507	Flip; MGC108616	Flip; MGC108616	NM_057138	Cflar	3190451	16923993	NM_057138.1	S	GCTGACATAGGCATGTCCTGCCAGGAGGGCTCATGGCTTCTATTTTCTGC	CASP8 and FADD-like apoptosis regulator	apoptosis [goid 6915] [evidence IEA]; regulation of apoptosis [goid 42981] [evidence IEA]; anti-apoptosis [goid 6916] [pmid 12135878] [evidence IMP]; proteolysis and peptidolysis [goid 6508] [evidence IEA]; induction of apoptosis [goid 6917] [evidence IEA]; caspase activity [goid 30693] [evidence IEA]; protein binding [goid 5515] [evidence IEA]	GeneID:117279; RGD:620847; GI:16923994	NM_001033864	Rn.204752	117279
ILMN_60613	217.011	276.818	225.061	139.627	156.21	326.134	227.489	271.184	213.637	260.104	249.057	135.314	170.066	266.941	170.367	340.698	202.709	285.784	356.824	220.242	233.663	251.73	334.453	138.128	Usp45_predicted		XM_232828	Usp45_predicted	2940722	62648723	XM_232828.3	S	GGGAGGCCACTGGGTCCATGTCAGCGACACTTATGTGCAAGTGGTTCCAG	ubiquitin specific petidase 45 (predicted)		GeneID:313098; RGD:1310976; GI:62648724	XM_001058981	Rn.211567	313098
ILMN_60916	31.2984	5.3049	13.8206	11.8181	8.61983	18.0334	16.8619	9.83057	4.60803	15.4345	17.7932	8.89759	2.90828	7.25873	6.10888	16.1669	4.00595	8.54413	11.7965	16.5466	12.8287	20.2689	6.15358	3.30332			XM_344053	LOC363844	2760731	34870025	XM_344053.1	S	CCTGTGAGAGGCAGGTGCTTGGTTCAGGTGGGGACTCTGTCTTCGCATCA	PREDICTED: Rattus norvegicus similar to tubby like protein 4 (LOC363844), mRNA.
ILMN_51538	-8.6175	-5.49456	-6.94976	2.95243	-2.44851	-7.99817	-20.8963	-1.01205	-1.04373	-11.958	-1.2138	-4.21658	-2.51295	-4.47332	-5.99521	-8.80343	-3.17461	-11.0062	-5.91034	-2.67263	-7.49078	14.6489	-4.9289	-0.893264			XM_580069	LOC500459	3360070	62648990	XM_580069.1	S	GCGTGGGAGGAGAAGTCGTTTTCTTCAAAAACCTTGGAGCTGTTAAGCTG	PREDICTED: Rattus norvegicus LOC500459 (LOC500459), mRNA.
ILMN_55015	39.745	15.6708	21.6062	29.162	22.092	22.7043	29.3109	18.435	16.5423	34.6955	27.1999	12.3759	13.7006	31.6978	20.6076	37.636	30.0631	29.5153	16.9118	28.1651	10.245	32.4205	15.5299	31.5025	Trim16_predicted		XM_220552	Trim16_predicted	6350053	62656222	XM_220552.3	S	TGGCCTGACCTGCAAAGGCATCGACCGTAAGGGGGAAGAACGAAACAGCT	tripartite motif protein 16 (predicted)		GeneID:303214; RGD:1309749; GI:109488284	XM_001078237	Rn.213089	303214
ILMN_52672	91.544	74.702	81.4207	64.8436	49.8	57.4683	113.191	61.4872	69.3698	76.6644	64.9043	44.4718	73.6101	62.8633	50.3832	78.5477	49.2154	70.3274	64.0826	42.66	49.4739	60.9343	66.0293	40.3269	Elavl3		NM_172324	Elavl3	610176	27229297	NM_172324.1	S	AAGAAGAAAGCAGAGAGGAGACCCCCATTCCCACCTCACCCTCACCACCC	ELAV (embryonic lethal, abnormal vision, Drosophila)-like 3 (Hu antigen C)		GeneID:282824; RGD:628892; GI:27229298	NM_172324	Rn.22586	282824
ILMN_57015	-9.39161	-7.38252	-9.4042	-13.7618	-2.69475	-8.91474	-7.25393	-1.94345	-7.29863	-3.84459	-14.2333	3.46605	-13.4977	-12.3852	-7.92476	-10.5439	-3.89507	-5.60819	-5.18164	-16.9765	-7.98428	-3.67025	-9.06781	-14.1377	RGD1559517_predicted		XM_227127	RGD1559517_predicted	4610333	27690703	XM_227127.1	S	GGCTGAGATGAATGGCCGCATCCTGGGCTCCAAACCCCTCAACATTGCAC	similar to MGC80927 protein (predicted)		GeneID:295010; RGD:1559517; GI:27690704	XM_001053444		295010
ILMN_52922	80.9095	156.871	94.1905	100.903	110.478	102.669	97.5896	96.8762	80.1077	96.1354	121.973	62.3095	77.8004	94.7613	70.2607	123.725	118.761	133.204	99.2565	82.5155	103.582	81.7382	158.631	78.7219	RGD1563991_predicted		XM_346307	RGD1563991_predicted	6860333	62666858	XM_346307.2	S	ATTGAGAAGAGGAAACCTAGCACTGGCAGCAAGTGACTCCTGGCACTGGC	similar to TAF5-like RNA polymerase II, p300/CBP-associated factor (PCAF)-associated factor (predicted)		GeneID:367797; RGD:1563991; GI:109510715	XM_346307		367797
ILMN_62054	-2.57902	-5.18589	3.5808	-9.29215	-4.3046	-10.081	2.66024	1.67136	-8.80704	5.1085	-1.37268	-4.59633	-8.81599	-12.4219	-9.621	1.4585	-13.9536	1.81086	-13.3258	-12.7365	-15.8831	-4.10785	-4.34192	-4.36799			XM_579570	LOC497789	3780021	62647820	XM_579570.1	S	CCCCACTTACTTGGGGAAGGATGTCTGCTGTGGTTCCAGAGTAGGAGTCT	PREDICTED: Rattus norvegicus hypothetical gene supported by NM_053671 (LOC497789), mRNA.
ILMN_52129	96.2296	97.8361	87.7587	77.2565	67.6207	92.1415	121.27	88.0745	116.217	173.913	76.6458	49.5496	86.2407	116.096	102.214	147.675	104.247	161.429	306.458	166.727	70.7195	104.757	121.843	33.3665			XM_236192	Ddx6	2680008	34879287	XM_236192.2	S	CTCCAGGCTTCAGATAAACCAGTCGATCATTTTCTGCAACTCTTCTCAGT	PREDICTED: Rattus norvegicus DEAD (Asp-Glu-Ala-Asp) box polypeptide 6 (Ddx6), mRNA.
ILMN_65188	-22.3151	-4.18059	-11.8426	-8.79183	-12.8514	-5.86844	-7.43799	-7.92091	-15.1041	1.72991	-16.6781	-9.02934	-9.86811	-19.4814	-16.6477	-7.41226	-10.3338	-3.14035	-17.3906	-18.8087	-8.35247	-6.97724	-14.1212	-11.2235			XM_577539	LOC502099	2370273	62663009	XM_577539.1	S	GCTGACGGAGAAAAATCTCCAGTTGAGCAGCACTCTGTGCGTCTTCGTGA	PREDICTED: Rattus norvegicus similar to GTP-binding protein RAB20 (LOC502099), mRNA.
ILMN_48650	50.9816	54.3349	46.9822	62.1502	56.951	61.0832	55.0188	49.4797	54.6296	43.8938	54.7169	40.966	34.0491	44.9952	47.7385	36.73	67.091	29.3338	36.7809	42.8561	49.7635	36.5578	42.0287	37.3645	Dlg7_predicted		XM_223937	Dlg7_predicted	6040609	62661268	XM_223937.3	S	GGACACCAGACAGCAAGATCGAGGCCGACAGTTCTCCTTTGGCGGAAAGA	discs, large homolog 7 (Drosophila) (predicted)		GeneID:289997; RGD:1311247; GI:109501535	XM_001073486	Rn.3137	289997
ILMN_53097	21.0418	3.9645	5.73136	18.3915	6.86881	9.88339	-0.307949	18.9478	9.5491	2.14553	6.41776	3.50072	13.7296	9.46556	-1.61893	11.5713	8.41981	16.359	17.9741	20.0847	13.2005	2.80244	7.47281	10.6205	Olr445	Olr445	NM_001001049	Olr445_predicted	6660369	47577392	NM_001001049.1	S	GGTTTGCTGGTCTTTTCGTGGGAACTGAATGTTTCCTCCTTGCCGCCATG	olfactory receptor 445 (predicted)	detection of chemical stimulus during sensory perception of smell [goid 50911] [evidence ISS]; G-protein coupled receptor protein signaling pathway [goid 7186] [evidence ISS]; olfactory receptor activity [goid 4984] [evidence ISS]; integral to membrane [goid 16021] [evidence ISS]	GeneID:405936; RGD:1333550; GI:47577393	NM_001001049	Rn.142985	405936
ILMN_58389	49.7307	34.308	32.3601	26.22	26.8719	19.6006	34.7859	13.2069	13.4409	5.68716	25.0781	6.51223	20.1978	28.3984	25.1375	43.8814	9.96482	18.6157	8.17822	11.3971	10.5986	18.9617	5.82978	14.0832	Neurl2_predicted		XM_230848	Neurl2_predicted	1570019	62646363	XM_230848.3	S	CGCTGTGGTAGATGTGTTTGCCTCCACCAAGAGTGTGCGCCTGGTCCAAC	neuralized-like 2 (Drosophila) (predicted)		GeneID:311633; RGD:1306409; GI:34860697	XM_230848	Rn.98792	311633
ILMN_48970	-3.73425	2.22849	10.3585	9.47334	2.25978	9.9179	-1.26892	8.36669	-0.970362	12.1549	7.34311	5.0673	6.6502	11.9895	1.6619	4.47729	8.25084	0.476513	4.27184	7.23064	-0.535868	0.132145	-0.200345	3.52347	RGD1561299_predicted		XM_573208	RGD1561299_predicted	4230142	62657205	XM_573208.1	S	GCTCTGCCTCATCCTGGCACTGGGCCTCAGGTTGCACTACTTGGAAAGAC	similar to Angiotensin converting enzyme, isoform 1 (predicted)		GeneID:498012; RGD:1561299; GI:109489185	XM_001081565	Rn.137200	498012
ILMN_64541	-24.715	-16.3732	-22.0446	-35.7836	-30.5873	-26.5758	-23.5886	-24.5297	-23.1552	-28.5923	-17.1995	-31.1693	-25.0574	-24.6845	-24.6554	-34.896	-30.7292	-24.1437	-29.9272	-17.3976	-21.2763	-39.1558	-17.748	-26.3208	Mmp20_predicted		XM_235796	Mmp20_predicted	4060528	62653214	XM_235796.3	S	GCACACCAGTGTTCATGGCAGCATTATTTGCAGTAGCCAAAAGTGGACAG	matrix metalloproteinase 20 (enamelysin) (predicted)		GeneID:300341; RGD:1308730; GI:62653215	XM_001072509		300341
ILMN_58464	255.99	302.37	241.806	214.565	220.637	261.961	279.86	208.571	170.947	248.353	264.433	147.437	185.493	186.575	196.203	224.386	180.874	214.995	181.898	92.9556	237.696	142.635	218.775	141.52	Cutc_predicted		XM_342052	Cutc_predicted	2690131	62642319	XM_342052.2	S	GGATCGACAATCTCTATGACAGCACCAACCTTCCACATGGCCGTGGGTGT	cutC copper transporter homolog (E.coli) (predicted)		GeneID:361760; RGD:1304966; GI:62642320	XM_001060579	Rn.13248	361760
ILMN_50958	4.91271	6.7789	9.30235	6.54233	8.7795	13.9835	20.5357	7.1322	8.99896	9.51811	2.30831	11.1014	6.66592	8.71387	12.8788	6.62653	0.906328	2.83728	6.29276	7.86868	2.84685	1.47088	9.43516	3.82533	Olfr41	Olfr41	NM_031710	Olr226	6520452	13928993	NM_031710.1	S	TTTTTATTCTGCTGGGACCGCTCTCTGTCACTGGGGCATCCTACATGGCC	olfactory receptor 226	sensory perception of smell [goid 7608] [evidence IEA]; G-protein coupled receptor protein signaling pathway [goid 7186] [evidence IEA]; olfactory receptor activity [goid 4984] [pmid 7678922] [evidence ISS]; receptor activity [goid 4872] [evidence IEA]; integral to plasma membrane [goid 5887] [evidence IEA]	GeneID:65140; RGD:68340; GI:13928994	NM_031710	Rn.144601	65140
ILMN_51981	934.379	856.229	505.98	782.032	591.027	724.832	1057.04	778.693	823.284	943.387	851.127	626.728	521.573	538.025	635.241	788.847	620.26	838.559	666.742	569.761	684.812	581.519	791.119	482.183	Nup84; Prei2	Nup84; Prei2	NM_053616	Nup88	1570670	16758977	NM_053616.1	S	GAGTCCTCAGAAACCCACCATTACTCTCAGTGCCTACCAGCGAAAGTGCA	nucleoporin 88	transport [goid 6810] [evidence IEA]; protein transport [goid 15031] [evidence IEA]; nuclear pore [goid 5643] [pmid 9166401] [evidence IDA]; nucleus [goid 5634] [evidence IEA]	GeneID:113929; RGD:620182; GI:16758978	NM_053616	Rn.11042	113929
ILMN_66724	530.758	552.019	248.306	344.047	598.898	416.308	590.317	384.473	377.026	409.52	463.69	344.914	482.225	333.434	387.465	207.979	335.755	329.833	354.915	339.708	317.404	417.61	465.586	294.849			XM_214197	Ap1g2_predicted	1770026	62661473	XM_214197.3	S	CAAGGCCCCTTTGCGACTAAAGCTTCGCCTCACCTACAACCACTCTGGCC	PREDICTED: Rattus norvegicus adaptor protein complex AP-1, gamma 2 subunit (predicted) (Ap1g2_predicted), mRNA.
ILMN_65354	51.0064	68.9818	72.48	39.9515	63.067	55.779	86.1267	65.9023	39.8256	53.2216	47.6224	72.2832	82.3864	65.8133	56.877	82.5635	51.9008	82.1054	64.3345	37.8686	61.407	63.9013	84.1012	47.6516	Hdh		XM_573634	Hdh	1780095	62660646	XM_573634.1	S	GTGGAACAGAATCCGAGCTCTTGTAAGATGGTTCTGAGCCCCCCTGTCCC	Huntington disease gene homolog		GeneID:29424; RGD:68337; GI:62660647	XM_001058820	Rn.11193	29424
ILMN_55704	1.20189	14.0567	5.18402	0.0658465	-14.7482	-6.72126	-2.51919	-16.0133	-11.3868	-21.775	-7.04678	-12.9545	4.05986	-13.3819	-1.74466	-24.8531	-6.86894	-4.77648	-6.2935	-1.46036	-4.00648	1.91925	-10.2269	-8.16717	SCYB11	SCYB11	NM_182952	Cxcl11	6660088	54262189	NM_182952.2	S	CTGTTTCCTGAGTTAATCACACTGGCTTCCCACTGAGGCAGTCTAAAGGG	chemokine (C-X-C motif) ligand 11	immune response [goid 6955] [evidence IMP]; chemokine receptor binding [goid 42379] [evidence TAS]; chemokine activity [goid 8009] [evidence IMP]	GeneID:305236; RGD:727827; GI:33636734	NM_182952	Rn.13664	305236
ILMN_63956	1.49546	-3.41912	-0.687348	3.2873	1.89358	-3.9334	-6.29004	-1.77686	-1.79122	10.8736	-2.46824	-4.6647	-0.683451	-6.34569	1.84303	-0.535414	-3.73057	9.88137	-17.7887	6.23284	-7.57115	2.48334	-4.2003	-0.354522	Cd3d		NM_013169	Cd3d	4480619	7709997	NM_013169.1	S	CAGCCGTCTTGGAGGGAACTGGCCCCGGAACAAAAGGTCTTGAGATGGAG	CD3 antigen delta polypeptide	positive thymic T cell selection [goid 45059] [evidence IEA]; T cell activation [goid 42110] [evidence IEA]; protein complex assembly [goid 6461] [evidence IEA]; cell surface receptor linked signal transduction [goid 7166] [evidence IEA]; protein heterodimerization activity [goid 46982] [evidence IEA]; transmembrane receptor activity [goid 4888] [evidence IEA]; receptor activity [goid 4872] [evid…	GeneID:25710; RATMAP:44447; RGD:2304; GI:7709998	NM_013169	Rn.10329	25710
ILMN_69525	-25.2064	-13.412	-8.81033	-11.604	-7.67456	-15.1494	-11.0719	-15.376	-15.6727	-14.3965	-20.2663	-3.6379	-19.5576	-3.97551	-21.9906	-20.0534	-2.07445	-12.9399	-15.2022	-6.28382	-16.8343	-9.58986	-11.4657	-19.4838			XM_221597	LOC288211	5340504	62657760	XM_221597.3	S	CTGTAAGTGCGCTGGGAATGCACTACTGTATGAAGGTGTGGGCACCGCTG	PREDICTED: Rattus norvegicus similar to RIKEN cDNA 1110059P08 (LOC288211), mRNA.
ILMN_59681	12.6495	-18.9542	-6.53728	-0.819835	-2.96501	-5.6073	-4.74194	-3.83508	-5.37233	-8.12502	-7.8955	-10.5446	-10.678	-0.457142	-12.8589	-2.40195	-0.502013	1.51419	-8.56617	4.16227	-1.71375	0.811039	-10.7667	0.853677	Olr80	Olr80	NM_001001270	Olr80_predicted	4670204	47606350	NM_001001270.1	S	GGCTATGTTGGCTGCCATTGATTTGGGTCTCTCAACAGCAACCATCCCCA	olfactory receptor 80 (predicted)	detection of chemical stimulus during sensory perception of smell [goid 50911] [evidence ISS]; G-protein coupled receptor protein signaling pathway [goid 7186] [evidence ISS]; olfactory receptor activity [goid 4984] [evidence ISS]; integral to membrane [goid 16021] [evidence ISS]	GeneID:293223; RGD:1334015; GI:47606351	NM_001001270	Rn.141906	293223
ILMN_57733	0.232595	-7.6323	-5.2867	5.23198	-8.56363	1.49955	5.61332	9.9947	0.565442	0.118998	13.7853	-0.755739	0.639203	-9.05278	-0.203645	7.15897	-2.81181	-5.29395	-1.83597	0.815533	1.85744	-1.65799	-7.31279	-4.99019	V1rc43		NM_001009528	V1rc43	4850110	57164040	NM_001009528.1	S	CAGGCTGTCACTATCAGTCCCAGTACCTCGCTGTTGGCAAAATTTAAATG	vomeronasal V1r-type receptor V1rc43		GeneID:494248; RGD:1549753; GI:57164041	NM_001009528	Rn.129656	494248
ILMN_57607	8.51959	19.3847	24.6178	19.6602	25.3682	20.0879	16.7302	11.3454	11.1318	16.6111	8.32029	19.0708	19.3248	21.3419	23.1495	23.3716	9.94309	15.3823	15.7529	19.8115	8.60692	10.6676	11.7241	11.083			XM_222801	LOC304916	1850095	62659578	XM_222801.3	S	GCGCCTGCTTCTACCTTCTGCTCCTAATCAGTTGGTGGGGCACAGGGATA	PREDICTED: Rattus norvegicus similar to mKIAA2025 protein (LOC304916), mRNA.
ILMN_54074	56.0739	22.0028	18.2956	17.4243	31.6126	24.8379	19.8077	19.2294	26.2305	28.8341	22.7138	13.0494	21.9277	16.4799	14.635	24.3496	19.3342	29.8909	12.9516	5.83203	25.4988	4.21725	12.7884	5.51619			XM_219300	LOC293462	360603	62641252	XM_219300.2	S	CACCTCATAGTCTAACATGCTCAAGCTGCCTCTCTCCAATGAGTCTTGGC	PREDICTED: Rattus norvegicus similar to KOX31-like zinc finger protein (predicted) (LOC293462), mRNA.
ILMN_56738	-16.2819	-7.42959	-1.21721	-18.2718	-19.2201	-0.23975	7.56392	0.778815	-14.5371	-2.2746	-4.88956	-0.239648	-7.30197	-12.3738	-7.46606	6.94093	-10.4976	-5.87343	-3.766	-8.24309	-12.6834	-18.9994	2.24571	-3.24772	Map3k11		XM_219517	Map3k11	3940554	62641754	XM_219517.3	S	CCAAGAGCCCTCGGCGGGAAGAGACACGTGGTGAATTCTTAGGCTCTGTG	mitogen-activated protein kinase kinase kinase 11; synonyms: Mlk3, RHOE, Mlk-3; Rattus norvegicus mitogen-activated protein kinase kinase kinase 11 (Map3k11), mRNA.		GeneID:309168; RGD:1359261; GI:61557106
ILMN_56473	300.752	271.325	261.131	234.454	212.178	183.041	253.951	240.893	173.764	288.088	223.209	126.791	188.799	178.182	194.025	243.177	257.254	276.744	207.651	159.111	220.209	192.394	244.936	155.934	E2f-5		XM_574892	E2f5	2640494	62643149	XM_574892.1	S	GTCCACCAGCATGCCCCTCCAGTGATTACACTCAGTTTCATTCAGTGCTG	E2F transcription factor 5		GeneID:116651; RGD:621357; GI:62643150	XM_001053974	Rn.52317	116651
ILMN_56617	24.6803	26.2914	9.7484	30.5575	14.6269	15.3467	24.9229	29.443	25.887	26.6238	25.2022	22.7918	11.5891	21.1766	14.1219	26.3516	24.4001	22.0735	21.0022	6.50746	21.6725	24.3331	8.53878	33.6617	Acdc; Acrp30	Acrp30	NM_144744	Adipoq	2690397	21426808	NM_144744.1	S	GAGACCAAGTCTGGCTCCAAGTGTATGGGGAAGGGGACAACAATGGACTC	adiponectin, C1Q and collagen domain containing	fatty acid beta-oxidation [goid 6635] [evidence IEA]; positive regulation of fatty acid metabolism [goid 45923] [evidence IEA]; response to glucose stimulus [goid 9749] [evidence IEA]; positive regulation of I-kappaB kinase/NF-kappaB cascade [goid 43123] [evidence IEA]; glucose homeostasis [goid 42593] [evidence IEA]; protein homooligomerization [goid 51260] [evidence IEA]; negative regulation of…	GeneID:246253; RGD:628748; GI:21426809	NM_144744	Rn.24299	246253
ILMN_50118	0.123654	-9.34001	-0.392678	-6.94714	1.77178	-1.34909	-2.44555	-5.54111	-0.738734	-5.39547	-0.765078	-2.91753	-8.46934	4.89681	-9.66004	1.30093	-2.77576	0.359058	-5.48235	-1.92276	-0.101587	-5.3742	-1.24898	-2.58646	Flk; Flk_retired		XM_217492	Fert2	4850632	62655492	XM_217492.3	S	CCGTCGGCCCTCCTCAGTTGGTGCTATAAACAGCCTTGGTAGCCCATGTT	fer (fms/fps related) protein kinase, testis specific 2		GeneID:301737; GI:62655493	XM_001072397	Rn.102629	301737
ILMN_58459	44.1685	30.2424	9.62956	46.8071	30.0951	14.9165	35.4088	30.4711	57.7745	24.4881	22.8851	6.58827	11.3316	19.602	14.0262	34.4047	19.6541	13.9896	25.609	9.1134	21.5311	41.1373	38.758	32.2974	Fkrp		XM_218425	Fkrp_predicted	5900519	62639065	XM_218425.2	S	GAGAAGGCGGTGGAGGGCGACTTCTTCCGAGTGCAGTACAGCGAGAGCAA	fukutin related protein; synonym: MGC116338; Rattus norvegicus fukutin related protein (Fkrp), mRNA.		GeneID:308390; RGD:1305852; GI:71043684
ILMN_70159	659.539	599.336	960.458	554.29	575.265	615.39	805.274	727.857	577.106	714.141	554.088	386.303	415.784	697.065	696.569	831.817	635.548	649.436	523.171	376.057	690.569	447.26	721.325	358.474	RGD1565392		XM_228429	Pcdh19_predicted	2450373	62667171	XM_228429.3	S	CTGTGACAATCCCTCTCGTTTCAGCAGGCAGTAGGGGTGTTCAGTTGGAG	protocadherin 19 (predicted)		GeneID:317183; RGD:1565392; GI:62667172	XM_001067802	Rn.24970	317183
ILMN_56050	-2.14453	-6.21476	0.0471263	-10.7183	-1.90628	-3.193	-3.78262	-6.96964	-1.48096	-4.67024	-6.24619	-5.28233	-5.87023	-7.49609	3.30643	-4.00635	-2.77564	-1.23973	-18.1676	-1.12688	-8.86459	-4.50335	-7.08609	-3.11739	RGD1561226_predicted		XM_577323	RGD1561226_predicted	6200044	62660243	XM_577323.1	S	AGAGATACATTTCACTGCAGCCCCAAAGGGAGGAACCGAGCCTCAGCAAT	similar to DNA segment, Chr 5, ERATO Doi 577, expressed (predicted)		GeneID:501899; RGD:1561226; GI:109499518	XM_001069875		501899
ILMN_66921	53.6417	41.5852	6.19588	40.6469	79.7906	41.6245	48.9811	18.5769	29.8476	55.4712	41.1666	49.3759	26.5356	35.2452	32.308	31.001	29.2249	36.2212	67.1713	40.9956	33.6966	26.4832	53.4819	13.4106	Kcns2		NM_023966	Kcns2	5690048	13027417	NM_023966.1	S	TGAGAGCGCCATGCGCAGCTGTGACTTTGGGGATGGAATGAAGGAGGTCC	potassium voltage-gated channel, delayed-rectifier, subfamily S, member 2	cation transport [goid 6812] [evidence IEA]; transport [goid 6810] [evidence IEA]; potassium ion transport [goid 6813] [evidence IEA]; ion transport [goid 6811] [evidence IEA]; voltage-gated ion channel activity [goid 5244] [evidence IEA]; cation channel activity [goid 5261] [evidence IEA]; voltage-gated potassium channel activity [goid 5249] [evidence IEA]; ion channel activity [goid 5216] [evid…	GeneID:66022; RGD:621525; GI:13027418	NM_023966	Rn.64498	66022
ILMN_50110	4.99334	8.43654	20.9566	10.0492	4.35469	-0.497349	-5.62338	-0.215829	8.62546	2.90484	5.66489	2.98534	13.7654	7.22053	14.2452	6.65105	11.1025	0.621807	4.59279	-0.355075	9.32287	-0.816692	14.0573	8.80353	RGD1308739		XM_235545	Phf21b_predicted	3360136	62652967	XM_235545.3	S	TCATGCACTGCCAGGCTAAACAGCCCACCACGCATGCTCATTGCAGCCAG	PHD finger protein 21B (predicted)		GeneID:300117; RGD:1308739; GI:109481097	XM_001078174	Rn.198794	300117
ILMN_161780	18.4747	14.9968	14.5386	19.9577	17.0639	17.1237	15.6916	22.7599	20.8505	12.7832	15.5248	16.9109	14.7617	5.95357	6.88213	12.5817	11.7227	6.11168	17.3235	6.46896	1.13168	21.148	5.03517	13.5524			XM_223286	LOC289529	6580204	27694190	GI_27694190	S	CCCATGTGGGTACCTCCACTTTCATGTCTGTGGCTCCCTTCCTGACCCCT
ILMN_48117	531.35	606.851	452.966	456.41	408.117	542.674	539.784	441.818	440.342	639.083	497.844	323.291	450.843	417.81	413.719	558.221	421.155	515.268	457.23	320.75	437.298	410.452	510.203	354.8	Tusc4		XM_343475	Tusc4_predicted	4150193	62654258	XM_343475.2	S	GATCTGCTGCAAGACAGGCATGAGCTACCATGAGCTGGACGAGCGACTAG	tumor suppressor candidate 4; synonym: MGC114378; Rattus norvegicus tumor suppressor candidate 4 (Tusc4), mRNA.		GeneID:363138; RGD:1308927; GI:71043666
ILMN_49551	6.71213	0.597996	0.690216	-7.59098	12.6753	-8.42466	-1.91193	-0.558175	-4.1122	-8.24073	-5.65949	-1.29033	-2.00906	11.6737	-2.7284	3.49339	2.10324	1.56504	1.31577	6.25383	0.801459	3.51261	4.19434	1.76128	RGD1560667_predicted		XM_226563	RGD1560667_predicted	4010280	62665454	XM_226563.3	S	ACGTGGATGGGGTCTTCATGCCTGCCCTCAGCCTCAACCGAAACGTGCAG	similar to TRIM9-like protein TNL (predicted)		GeneID:307938; RGD:1560667; GI:109508275	XM_001054626		307938
ILMN_52515	-11.6853	-0.643932	-6.09538	2.08109	-2.67961	-2.17065	6.38079	-5.63041	-6.80564	-2.92865	-10.5503	-8.77836	-11.4968	1.03453	-4.07385	-12.0772	-11.0401	-7.01928	-7.64582	1.49012	-5.28778	1.1036	-1.86269	2.11772			XM_574592	Mtl5_predicted	2450706	62641679	XM_574592.1	S	ATTACTGCAGCACTGTCGCCTGCAGACCAGTCACAGTGACCTCACACACC	PREDICTED: Rattus norvegicus metallothionein-like 5, testis-specific (tesmin) (predicted) (Mtl5_predicted), mRNA.
ILMN_57391	5.52605	6.7207	-0.785515	12.6826	-4.47914	-4.99806	-0.764118	5.34879	4.93889	8.48104	18.1772	5.40157	0.65373	2.09872	12.6055	5.42644	4.13899	14.9524	8.44165	-3.53305	9.15289	10.2612	4.59495	-3.32778	RGD1305248_predicted		XM_216738	RGD1305248_predicted	4780095	62650843	XM_216738.3	S	GACAGCTCAAAAGAATAAGGAAGCAATCCAGACCGAAATCCAGGCACGGC	similar to nesprin-2 (predicted)		GeneID:299151; RGD:1305248; GI:109478368	XM_216738	Rn.211755	299151
ILMN_50045	938.801	937.457	762.143	877.248	647.878	805.67	838.013	721.155	640.889	717.116	816.338	338.609	700.334	697.838	640.779	818.936	769.581	812.437	802.578	528.237	697.59	566.737	855.971	619.59	RGD1310931_predicted		XM_214300	RGD1310931_predicted	5050465	62662408	XM_214300.3	S	GCTGCTGAAGAAGGAGTGGTTGCGCTCTCCTGACAACCCGATGAACCAGC	similar to hypothetical protein BC013949 (predicted)		GeneID:290642; RGD:1310931; GI:27668745	XM_001066312	Rn.14668	290642
ILMN_49895	11.9131	17.381	15.137	11.5841	7.74296	-2.78956	14.7001	14.5468	13.6773	-3.22257	20.477	7.67106	1.21461	8.13642	8.255	-0.268759	7.00341	-1.01374	9.51905	9.10323	2.08424	-0.345158	5.91934	19.3601	Bec2	Bec2	NM_053630	Kcnh4	2760100	16758435	NM_053630.1	S	CCTGTCTGGGGTGGGCTTAATTACCTGCCATCCAGGGAGGAGCTGGGCTC	potassium voltage-gated channel, subfamily H (eag-related), member 4	cation transport [goid 6812] [evidence IEA]; potassium ion transport [goid 6813] [evidence IEA]; two-component signal transduction system (phosphorelay) [goid 160] [evidence IEA]; voltage-gated potassium channel activity [goid 5249] [evidence IEA]; two-component sensor activity [goid 155] [evidence IEA]; integral to membrane [goid 16021] [evidence IEA]	GeneID:114032; RGD:621415; GI:16758436	NM_053630	Rn.30035	114032
ILMN_55566	-7.84364	-11.9116	-14.9633	-22.2696	-12.992	-15.0991	-15.543	-7.24787	-16.3197	-22.4781	-11.0012	-17.3655	-9.80998	-13.015	-15.8345	-22.5338	-17.6417	-6.57679	-10.3449	-14.3492	-20.0086	-21.0998	-18.5297	-16.5345			XM_573363	LOC498152	2450035	62658528	XM_573363.1	S	CGTCTGTGGACCAGAAGGTCAGCGTCGAACCAGTCTTCAGCTTGGGACCA	PREDICTED: Rattus norvegicus similar to LRRGT00002 (LOC498152), mRNA.
ILMN_51104	671.183	601.081	606.458	431.888	526.361	479.878	682.823	608.552	484.403	586.657	544.414	300.972	622.598	532.283	581.105	547.183	515.133	507.275	538.407	383.977	491.149	445.108	520.691	436.095	antiquitin		XM_214535	Aldh7a1	360561	62664436	XM_214535.3	S	CCATCAACTACAGCACGGCCCTCCCTCTGGCTCAAGGTATCAAGTTTCAG	aldehyde dehydrogenase family 7, member A1		GeneID:291450; RGD:1308614; GI:62664437	XM_001059375	Rn.7330	291450
ILMN_57412	214.655	139.935	119.912	186.191	192.367	163.468	186.927	172.248	157.735	179.877	168.698	161.66	114.012	151.753	134.004	163.988	174.258	118.906	191.831	109.122	169.98	136.51	214.707	91.6935	Slit2		XM_346464	Slit2	3990722	62660557	XM_346464.2	S	ACGACTAAGAAAGTATCTCGCTTGGAGTGCAGAGGCGGGTGTGCTGGGGG	slit homolog 2 (Drosophila)		GeneID:360272; RGD:69310; GI:109499794	XM_001057837	Rn.146652	360272
ILMN_61882	-0.00251293	-0.298969	0.527351	-6.86306	-5.61029	-8.8219	-10.4983	0.940596	2.83183	1.54486	-13.335	0.33602	4.97092	-1.93409	-6.80361	1.57702	-4.00651	-19.9939	-4.36678	-4.36455	-8.02225	-13.2507	-3.76683	-4.01684			XM_580100	LOC500631	5420025	62650485	XM_580100.1	S	CCTTCATGATGACAGCTTTGCGTCCGAAGTAACGTCCAGCCAGGACCAGC	PREDICTED: Rattus norvegicus LOC500631 (LOC500631), mRNA.
ILMN_49023	29.1517	28.2316	25.8472	26.3132	27.6548	31.8655	22.154	26.1876	13.8323	39.7239	29.7326	21.5841	13.3269	22.5894	30.7547	21.3466	25.3777	28.312	41.3717	18.1061	34.2627	30.7337	31.087	18.289			XM_574943	Ccna1_predicted	6420368	62643464	XM_574943.1	S	GCATAAAGCATGCCTCAGTATACCCCATCGACCGCAGCAAGCAATCAGGG	PREDICTED: Rattus norvegicus cyclin A1 (predicted) (Ccna1_predicted), mRNA.
ILMN_60056	67.8191	44.8678	66.933	69.18	41.2447	62.646	56.7972	39.8171	49.7627	72.6968	70.3301	42.5208	52.2102	37.3033	46.5768	60.0821	61.0759	31.0481	71.3133	45.9055	57.3613	51.613	57.6541	49.7088	Otub1_predicted		XM_215178	Otub1_predicted	1570711	62641817	XM_215178.3	S	AGTCCTGGGGTGAGAGGCTTATGGGGGGAGACTGGCCTAGAGTAGGTGGA	OTU domain, ubiquitin aldehyde binding 1 (predicted)		GeneID:293705; RGD:1311329; GI:109459812	XM_001072480	Rn.9218	293705
ILMN_57610	590.348	395.23	290.837	469.21	422.385	429.401	493.414	425.905	361.052	493.115	595.833	249.263	258.873	440.676	421.11	431.93	405.122	587.101	446.559	277.41	396.453	321.362	568.239	268.701			XM_344296	LOC364253	3780687	34869079	XM_344296.1	S	CGCGCTATGAGAAGACTCATCAATCTGCTCCGGCAGTCCCAGTCCTATTG	PREDICTED: Rattus norvegicus similar to RIKEN cDNA 1110003E01 (LOC364253), mRNA.
ILMN_67084	18.0749	9.67861	16.3089	10.0473	8.64908	14.6335	7.23259	15.9562	0.432157	16.0542	15.7024	8.16295	13.3335	10.1083	11.5055	16.8349	7.94725	7.73092	0.0594882	16.3138	4.46683	14.8216	-1.34848	12.3401			XM_215761	LOC295810	6510035	62657473	XM_215761.3	S	GAGCCTGTATGGGAAGCTCCTGGGGGCGTGCGGGGCGCAGAATTCACAGA	PREDICTED: Rattus norvegicus similar to Actin, cytoplasmic 2 (Gamma-actin) (LOC295810), mRNA.
ILMN_57720	796.489	789.572	580.942	770.762	700.759	719.875	834.908	768.037	630.902	822.473	796.44	533.729	690.089	674.266	705.73	993.968	773.087	1053.03	973.833	710.802	655.455	753.017	1093.97	533.241	MGC94200		NM_001004244	RGD1303127	6180091	51948459	NM_001004244.1	S	GGGATTTTTTGCGAGGAAGAGCGTGAGGTGCTCCCTGCCTTTGAGATGCA	similar to hypothetical protein FLJ20436		GeneID:300206; RGD:1303127; GI:51948460	NM_001004244	Rn.884	300206
ILMN_54947	75.3124	58.4788	38.9957	78.0721	39.6088	56.8886	59.6679	35.5621	46.0681	47.8387	38.834	19.1789	34.6927	29.617	40.968	34.3945	40.683	37.7836	27.4837	31.4364	34.1517	34.485	45.0408	30.0503	RGD1566050_predicted		XM_574765	RGD1566050_predicted	1740064	62666034	XM_574765.1	S	CGACAGCCTGCTTCAGATGACAGTAGAGTCAAAGTCCCTGCAGCCTTTCC	similar to hypothetical protein FLJ32745 (predicted)		GeneID:499442; RGD:1566050; GI:109509433	XM_001053950	Rn.215819	499442
ILMN_68186	72.3133	46.7485	70.8655	64.7171	53.6828	50.3824	29.7331	78.6158	26.9126	85.0457	45.7706	60.7106	34.655	36.8496	30.9173	42.9078	44.1574	49.1688	73.5988	27.9104	61.6178	31.1865	32.6896	46.6556	MGC94054	MGC94054	NM_001007712	Sdpr	5340131	56090256	NM_001007712.1	S	ATTGGAAGGGGGCTGAAAGACTGTGCTGACGGGGAGCTAATAGCACTGGG	serum deprivation response protein		GeneID:316384; RGD:1359345; GI:56090257	NM_001007712	Rn.203035	316384
ILMN_58639	23.8482	18.6527	17.6759	5.50702	15.3461	19.342	19.8312	10.1167	17.4792	1.80777	16.4863	12.1263	19.5472	14.5005	11.108	14.3069	19.9129	15.2961	23.6466	6.94581	11.3791	21.5825	9.71595	6.14645	Arnt2		NM_012781	Arnt2	3130184	25742741	NM_012781.1	S	GGCGACCCGACGCAGGGGACTGGCAACTATAACATCGAGGACTTTGCTGA	aryl hydrocarbon receptor nuclear translocator 2	positive regulation of transcription [goid 45941] [evidence IEA]; embryonic development (sensu Mammalia) [goid 1701] [evidence IEA]; response to hypoxia [goid 1666] [evidence IEA]; central nervous system development [goid 7417] [evidence IEA]; response to xenobiotic stimulus [goid 9410] [evidence IEA]; regulation of transcription, DNA-dependent [goid 6355] [evidence IEA]; signal transduction [goi…	GeneID:25243; RATMAP:41127; RGD:2154; GI:80861407	NM_012781	Rn.10518	25243
ILMN_58041	15.9728	40.653	34.4817	26.17	20.4399	13.7707	61.1844	13.2665	58.6659	15.5866	35.7316	12.8968	1.59356	40.4669	28.996	1.69058	13.3807	13.1907	51.7828	24.8965	32.4551	24.1255	25.7925	10.3935	RGD1309108_predicted		XM_236102	RGD1309108_predicted	1980039	62653539	XM_236102.3	S	GACGTGAAGCTTGGAGGCCTGGGACCTGACTTTGCGTCCATCAGAGACAA	similar to hypothetical protein FLJ23554 (predicted)		GeneID:315578; RGD:1309108; GI:109483352	XM_001064888	Rn.153173	315578
ILMN_51507	175.911	225.357	250.045	127.573	145.412	178.206	191.944	196.596	106.151	169.649	173.489	137.031	129.652	154.545	103.264	144.47	136.036	142.845	174.48	104.926	243.917	123.878	157.782	136.985	GC-B; NPR-B	GC-B; NPR-B	NM_053838	Npr2	2350551	16758693	NM_053838.1	S	GGCTCTTAGGAGAGCGAAAAGGACCTCCTGGACTCCTGTAAATCCCAAGC	natriuretic peptide receptor 2	cGMP biosynthesis [goid 6182] [evidence IEA]; regulation of blood pressure [goid 8217] [evidence IEA]; protein amino acid phosphorylation [goid 6468] [evidence IEA]; intracellular signaling cascade [goid 7242] [evidence IEA]; cell surface receptor linked signal transduction [goid 7166] [evidence IEA]; protein kinase activity [goid 4672] [evidence IEA]; lyase activity [goid 16829] [evidence IEA]; …	GeneID:116564; RGD:620851; GI:16758694	NM_053838	Rn.32984	116564
ILMN_57764	9438.24	13280.3	10495	8737.62	8296.32	9828.17	9125.73	8353.55	7461.95	8681.23	11947	5266.16	5999.26	10199.4	6595.48	8470.26	8876.63	9873.25	11276.8	5665.89	11333.8	9901.51	9745.32	8209.05	LOC497813		XM_579516	LOC497813	610059	62650400	XM_579516.1	S	GTCTTCATTGCTCAGAGGAGGATTCTGCCCAAGCCAACCCGAAAAAGCCG	similar to ribosomal protein S7; Rattus norvegicus similar to ribosomal protein S7 (LOC497813), mRNA.		GeneID:497813; RGD:1583750; GI:66730357
ILMN_48386	31.6778	55.3756	34.2773	27.9426	39.8252	27.8685	57.9297	58.9605	48.1546	59.7907	47.0499	34.2294	32.9383	22.32	39.5408	13.8777	35.6916	43.0847	49.3013	30.13	20.227	37.5204	31.1163	43.0385			XM_343362	LOC363031	6590465	62653346	XM_343362.2	S	TGCTTTGGACAAGACCATATTTGAAGATGTTAGTGGCTTTGGTGCCTGGC	PREDICTED: Rattus norvegicus similar to Anillin (LOC363031), mRNA.
ILMN_59110	125.884	151.407	162.98	111.037	163.822	120.711	136.011	120.026	105.617	88.4002	129.744	76.8991	118.607	131.859	90.7239	165.72	117.723	109.066	103.977	105.749	136.037	107.221	133.047	78.4666			XM_580071	LOC500483	6760332	62649134	XM_580071.1	S	TGTGTGTGGCTTTCCCGGGCACCATCTGAGCTCGCCGTTTAGTTTTGGGG	PREDICTED: Rattus norvegicus LOC500483 (LOC500483), mRNA.
ILMN_49835	-18.9392	-16.2744	-27.9483	-22.3442	-21.069	-20.8659	-29.7343	-22.1685	-21.2514	-19.8133	-23.4164	-16.9284	-21.8894	-27.2373	-21.895	-18.2815	-16.7774	-13.0312	-19.0573	-16.2773	-18.2773	-16.8583	-19.7885	-15.159	RGD1305459_predicted		XM_231125	RGD1305459_predicted	6450324	62644807	XM_231125.3	S	CGTGACTTGGAGCACAACTGACAGGAAGGGACTTCTCAGATGGAGCCACC	similar to KIAA0605 gene product (predicted)		GeneID:311827; RGD:1305459; GI:62644808	XM_001078833	Rn.19250	311827
ILMN_54225	252.738	302.399	198.566	177.003	161.366	194.146	211.562	154.439	130.232	184.845	300.979	169.519	116.884	238.307	156.293	155.063	149.09	199.553	201.1	88.2019	258.933	121.467	171.379	137.527			XM_228158	LOC309788	2370390	62666018	XM_228158.3	S	TGTGGGTGGAGTGGTGTATTCATTTGATGGTACGAAGGAAGCAGCGGCTG	PREDICTED: Rattus norvegicus similar to TatD DNase domain containing 1 (LOC309788), mRNA.
ILMN_52226	-4.65568	-1.80247	-0.142144	2.83745	-6.13979	-2.93433	4.79976	-9.20458	-7.24119	-6.31173	3.56583	-3.71731	-5.38588	0.140476	-8.20312	-6.5183	3.91411	-5.66822	9.27522	-2.96441	1.26185	-7.22815	1.8283	-1.24678			XM_344325	LOC364299	4050121	62661317	XM_344325.2	S	GAGAAGACGGTGTATGTCGCCTTGGCTCCTGACCGTGATGCTAGATGCTG	PREDICTED: Rattus norvegicus similar to 60S ribosomal protein L23a (LOC364299), mRNA.
ILMN_65088	0.724301	-3.25182	9.98907	16.9651	10.1966	12.3229	17.5579	7.06676	0.599286	17.1681	8.53435	9.71765	13.6811	16.3948	3.46451	23.9165	9.36571	10.5432	11.3025	2.80834	6.22903	11.2117	10.3746	9.29559	RGD1565743_predicted		XM_577271	RGD1565743_predicted	4850056	62659383	XM_577271.1	S	GGAGCGGTGGGAGGCTGGGGTGGTCACAAAGCTCAGACTTTCAGCATCAA	similar to dihydropyridine sensitive calcium channel (predicted)		GeneID:501856; RGD:1565743; GI:109497922	XM_577271		501856
ILMN_64217	186.02	153.279	133.184	190.891	185.438	192.703	189.065	182.732	176.592	268.495	188.922	130.916	152.68	177.365	188.072	167.513	156.998	174.422	210.239	127.42	156.986	159.877	215.553	121.143	Lig4_predicted		XM_225045	Lig4_predicted	6200452	62662994	XM_225045.3	S	TGAGCTGCGGTTTCGTGGAGCAAAGGTGGTTTCCCGCTTATCTGAAGGGG	ligase IV, DNA, ATP-dependent (predicted)		GeneID:290907; RGD:1304639; GI:27703746	XM_001067682	Rn.153937	290907
ILMN_65855	0.538838	13.3176	8.10448	0.824277	5.97398	9.64204	9.04349	8.36656	6.94464	17.4328	3.98335	5.83473	3.58491	13.5311	16.3388	9.28816	-1.7948	14.6118	18.7463	18.78	7.03795	10.2484	8.09333	7.7196	Adam4		XM_345697	LOC500688	4760138	62651014	XM_345697.2	S	GGTGCAATTTCAAAAGCAGTTTTACGTCCAGTAGGGGACCAATATCCCCC	a disintegrin and metalloprotease domain 4; synonyms: tMDCV, MGC125044; tMDC V; Rattus norvegicus a disintegrin and metalloprotease domain 4 (Adam4), mRNA.		GeneID:57022; RGD:621470; GI:83523738
ILMN_50694	66.6594	50.2629	53.983	52.3203	28.4907	21.3866	43.2147	43.71	47.8222	40.758	29.8574	36.3824	26.3193	26.2811	32.3931	24.2873	37.1599	15.4625	41.4926	20.2558	50.6732	48.2662	18.3023	42.8072			XM_578131	LOC502636	610600	62645275	XM_578131.1	S	TGGTCGGAAAGCTATCATGATTTTTCAAAGGCGCCCCAGAAGCTGCACCC	PREDICTED: Rattus norvegicus similar to 40S ribosomal protein S7 (S8) (LOC502636), mRNA.
ILMN_62897	36.0433	69.2316	34.2415	30.4053	38.3395	48.1834	70.8346	48.3623	44.0031	36.2009	44.2794	32.5177	36.4541	49.2641	41.0964	37.5778	44.7512	41.2187	45.4354	37.6285	31.4113	34.7371	42.9954	33.9725	RGD1561045_predicted		XM_228032	RGD1561045_predicted	380484	62665720	XM_228032.3	S	GCCTATGCCAAGCTGATGCTGACGGTGATGACCAAGTACCAGGCCAGCGT	similar to Fanconi anemia, complementation group E (predicted)		GeneID:309643; RGD:1561045; GI:109509183	XM_001078335	Rn.2861	309643
ILMN_52450	58.9455	14.3555	26.8046	40.6216	45.9734	41.6895	29.2787	45.7786	55.4626	51.1495	36.664	34.257	20.0099	29.6971	39.203	40.0689	22.4852	18.3167	50.2488	23.2123	31.5529	32.554	55.6242	17.7304	Zyx		XM_216124	Zyx	6350110	62647138	XM_216124.3	S	CTCTTGGAGTTGAAATAAAGGGTCTTGATGGGGAAAAAGATCAGGGGAGG	zyxin		GeneID:114636; RGD:620698; GI:62647139	XM_001072096	Rn.107363	114636
ILMN_69834	7057.43	7635.34	6064.29	5607.56	5580.95	5787.18	7592.02	5648.65	5255.07	8233.22	7572.28	5477.32	5788.23	7563.65	6072.87	8238.08	6162.33	8576.16	8550.14	4305.48	6783.32	5728.05	6874.77	4291.94	CYCSA; MGC93634	CYCSA; MGC93634	NM_012839	Cycs	4850487	54262156	NM_012839.2	S	ACAAGAAGACTCACCCGTGCTTCAGTGTGTGTAAACTGGCCTCTGACAGG	cytochrome c, somatic	positive regulation of apoptosis [goid 43065] [evidence IEA]; response to oxidative stress [goid 6979] [pmid 11818574] [evidence IDA]; caspase activation via cytochrome c [goid 8635] [pmid 11818574] [evidence TAS]; electron transport [goid 6118] [evidence IEA]; heme binding [goid 20037] [evidence IEA]; electron transporter activity [goid 5489] [evidence IEA]; lipid binding [goid 8289] [pmid 11818…	GeneID:25309; RATMAP:41193; RGD:2451; GI:6978725	NM_012839	Rn.161841	25309
ILMN_66237	-9.70977	-11.1936	-11.4575	-1.20605	-6.54472	3.43284	-2.56001	-3.71365	-10.253	4.49877	-3.65109	-4.59562	-5.21963	-6.62161	-10.4383	-12.0942	-5.65082	-7.1216	-8.37405	-2.62307	-2.72142	-2.65326	-1.06316	-2.8175	LOC363174		XM_343514	LOC363174	1850537	62654604	XM_343514.2	S	AGAGCCATCCCGTGTCAGGCTTTGGGTCAGGAGTGTCCCTTGGACCTAGA	similar to shugoshin-like 1		GeneID:363174; GI:62654605	XM_001065750	Rn.213608	363174
ILMN_56848	71.5179	60.9558	82.3979	32.56	40.955	76.6355	72.3485	42.1039	60.0068	47.5563	51.5691	24.4212	53.2402	56.7917	21.4572	81.8118	56.065	52.374	69.4104	62.1715	34.3594	57.2338	50.4722	49.1021			XM_242562	LOC312504	6760377	62647712	XM_242562.3	S	TGGAACTGGACCACGTGTCAGAGATTACCCAGGAGGTGGCGGCAGAGGTC	PREDICTED: Rattus norvegicus similar to mKIAA1940 protein (LOC312504), mRNA.
ILMN_56540	878.254	1034.81	732.565	654.774	811.51	763.308	883.04	564.717	500.26	616.827	919.571	607.844	685.825	880.168	855.311	717.479	638.592	770.843	860.583	589.239	874.159	929.17	906.522	609.656	Grasp1	Grasp1	NM_053807	Gripap1	60309	16758651	NM_053807.1	S	GAAGGGCAGGGAGTTTTCCTTTTCGGCTCTGGTTCCCAGGGTCATCTGCC	GRIP1 associated protein 1		GeneID:116493; RGD:621249; GI:16758652	NM_053807	Rn.53868	116493
ILMN_51883	157.452	117.918	32.1307	86.3157	50.6769	32.6615	141.511	169.081	107.363	132.535	128.354	36.4524	31.8478	4.63873	45.9297	13.4153	22.059	10.0407	50.8947	36.5171	20.6119	58.0748	9.59037	34.3465	Mrg2	Mrg2	NM_053699	Cited4	780400	16758513	NM_053699.1	S	AGCTCTTCCTTGGCCAAAGCGAGTTCGATTGCTTCTCGGACCTGGGGTCA	Cbp/p300-interacting transactivator, with Glu/Asp-rich carboxy-terminal domain, 4		GeneID:114491; RGD:620113; GI:16758514	NM_053699	Rn.40380	114491
ILMN_55734	1.92099	5.13599	-0.312508	6.48211	3.14206	-1.52768	1.44172	9.1868	-2.49659	3.75145	2.77529	0.828352	1.97168	-4.82658	0.153296	-6.76765	-5.54954	-3.88437	-3.92798	6.03981	-1.37599	6.64538	1.59465	5.04386	ste2; MGC108739	MGC108739	NM_001007718	ste2	4280338	56961636	NM_001007718.2	S	GAGGAGCACTACCAGCGGCATATGAAGGACTGCCCTGTGAAGTTTAGAGC	estrogen sulfotransferase		GeneID:360268; RGD:1597142; GI:56090198	NM_001007718	Rn.32104	360268
ILMN_62274	26.507	18.0848	11.4409	20.0877	22.8376	16.5025	27.9244	9.0114	21.4939	16.6286	12.7145	3.59752	13.5438	12.4753	30.9449	16.1319	9.85411	20.9295	28.2405	12.8832	30.5038	5.92604	27.0495	12.3863	Ptprn2		NM_031600	Ptprn2	3190692	13928817	NM_031600.1	S	CAGCTCAAGCTCTGGTGACAGGAACGGATGTAATTGGGAGCAAGGCTTCC	protein tyrosine phosphatase, receptor type, N polypeptide 2	transmembrane receptor protein tyrosine phosphatase signaling pathway [goid 7185] [evidence IEA]; protein amino acid dephosphorylation [goid 6470] [evidence IEA]; prenylated protein tyrosine phosphatase activity [goid 4727] [evidence IEA]; receptor activity [goid 4872] [evidence IEA]; transmembrane receptor protein tyrosine phosphatase activity [goid 5001] [pmid 8663434] [evidence ISS]; phosphopr…	GeneID:29714; RGD:61904; GI:13928818	NM_031600	Rn.11044	29714
ILMN_66065	1119.71	1462.89	1318.63	1042.33	1072.79	1359.67	1158.47	1050.68	716.873	1115.94	1428.52	691.746	676.051	1029.33	887.382	885.13	966.875	910.476	1135.73	573.338	1366.22	1081.04	1057.33	941.531	Pabpn1		XM_214172	Pabpn1	7100537	62661464	XM_214172.3	S	TGTAGCCGGAAGATCTCGCTCCCAGCGGCTCCAGTGTAAATTCCCCTCTC	poly(A) binding protein, nuclear 1		GeneID:116697; RGD:619928; GI:62661465	XM_001055786	Rn.39199	116697
ILMN_64919	9.17239	7.82551	1.84549	-1.08381	7.53083	6.40091	1.21308	9.8438	15.4771	11.341	11.8259	-0.0240113	2.3938	16.3017	2.51655	1.34486	3.72717	-0.0033764	-2.16728	10.3193	14.5919	1.53325	7.3183	12.3431	LOC686141		XM_573722	LOC498465	4280538	62661171	XM_573722.1	S	GGGAGCAAAGATTGACAACTCCTCCCACATCTCAGTCCTTGTAACCGTTC	similar to Spetex-2C protein		GeneID:686141; GI:109501409	XM_573722		686141
ILMN_52769	75.0689	61.1967	69.8579	39.3968	32.1506	38.033	75.8834	20.3594	54.6191	40.0243	43.8477	16.0307	60.6173	37.0057	36.2458	58.3701	38.8559	54.0344	61.902	43.5422	55.6921	44.3954	48.9804	36.9727	MGC95152		NM_001007645	MGC95152	2480148	56090334	NM_001007645.1	S	GGGGACAGCCAGGATCTGAGCAAGTGCCCCTTAAGCTTTGAAGCCATAGA	similar to B230212L03Rik protein		GeneID:297109; RGD:1549700; GI:56090335	NM_001007645	Rn.92940	297109
ILMN_68867	124.748	153.1	128.772	153.31	159.967	138.62	138.487	132.512	122.003	154.539	154.537	93.4607	101.145	122.144	121.955	138.147	97.3435	141.393	170.001	125.396	111.334	81.5405	160.428	87.9691	Moxd1		XM_220095	Moxd1	6020471	62638369	XM_220095.3	S	TGGTGTGCGGGACATCAGCTTCCTCACGTCTGCATGGCGTTTTCCCTCTC	monooxygenase, DBH-like 1		GeneID:294119; RGD:1310033; GI:62638370	XM_001054130	Rn.26552	294119
ILMN_70108	2.432	10.8443	5.1711	6.1835	9.41601	5.10856	0.0109899	1.59995	0.072263	6.77077	9.80473	6.215	3.10116	4.29593	-1.58619	2.48407	10.2998	3.50409	13.6008	10.3646	-0.0494173	5.28047	24.4856	-1.13692			XM_578160	LOC366183	4560093	62646140	XM_578160.1	S	CAACATTCCAGAAAGTGTGGACATGACTCTGAAGGGGCACACAGTCGCTG	PREDICTED: Rattus norvegicus similar to hypothetical protein (LOC366183), mRNA.
ILMN_60414	1355.48	1623.62	1186.43	1172.97	1079.36	1426.36	1124.66	975.609	901.767	1132.6	2090.91	520.175	835.081	1239.86	881.602	1413.57	998.485	1048.46	1458.68	638.467	1340.02	1456.45	1219.21	871.421	Snrpd2_predicted		XM_214847	Snrpd2_predicted	360497	34855301	XM_214847.2	S	GTGCTCCAAAGGCTAAAGCAACGCGCTTGGAGGCGGGAGTGATCTGCTAG	small nuclear ribonucleoprotein D2 (predicted)		GeneID:292688; RGD:1305065; GI:109512989	XM_001054247		292688
ILMN_52574	6.36305	7.60033	1.95364	-1.35036	0.280295	6.3063	29.1895	26.1949	10.7689	-0.3122	4.94046	-0.928926	5.26378	-5.02235	11.3888	4.84623	1.22834	6.10665	-6.77704	1.71737	0.647017	-4.61204	0.512271	4.96366	LOC498972		XM_574259	LOC498972	1170014	62665513	XM_574259.1	S	TTCTGGGAGGCTGCCAGCTCATGTTCACCGTTGGAATAGACTTCACAGCC	similar to copine II		GeneID:498972; GI:109508305	XR_009548	Rn.161724	498972
ILMN_64284	31.8992	34.7718	28.8569	32.9533	33.659	28.0705	36.2732	26.1658	35.6026	30.0284	19.0485	31.4838	43.5395	23.2411	31.0989	42.6144	45.8943	28.9205	26.7803	24.1831	33.847	39.0306	48.626	26.0896	Btg4		XM_236229	Btg4_predicted	60709	62653660	XM_236229.2	S	CCTCCTGGGGGCTGCTTACCACCCAATGCCCAAGAACTCTAAGTGGTGCA	B-cell translocation gene 4; synonym: SCIR-27; Rattus norvegicus B-cell translocation gene 4 (Btg4), mRNA.		GeneID:315650; RGD:1308809; GI:61557190
ILMN_65251	-9.30893	3.99559	-2.61179	2.04726	2.92868	7.17644	2.29287	8.31479	-8.85302	9.81333	-2.57677	1.43832	4.60659	1.90484	-0.233667	5.82471	12.022	-0.936284	13.312	1.38032	-2.23457	0.00359732	1.91214	1.43543	RGD1562212_predicted		XM_237091	RGD1562212_predicted	5860239	62654964	XM_237091.3	S	ACAGACCTCCCTTCAGTGGGGATGGGAGCGAGAGACTCAAACGGGAGTAG	similar to RIKEN cDNA 4931419K03 (predicted)		GeneID:316356; RGD:1562212; GI:109486007	XM_001059451	Rn.39216	316356
ILMN_49517	36.4137	21.9244	19.9514	20.1734	16.261	18.8888	27.4946	7.73495	24.6594	25.9914	12.0777	19.0346	17.1565	31.6509	21.6233	26.382	28.5588	25.1595	15.7187	16.8204	18.5366	26.7484	29.2833	20.4752	RGD1564128_predicted		XM_233802	RGD1564128_predicted	2640072	62650232	XM_233802.3	S	TGCCTGGGGGCATTCGCTTCACGCCATCTTTCGTCTCCACAGGGGTGATC	similar to vitrin (predicted)		GeneID:313831; RGD:1564128; GI:109477830	XM_001064219	Rn.76796	313831
ILMN_55362	121.249	69.2231	102.938	34.6021	84.1289	85.8478	103.342	35.399	51.8577	100.197	87.4825	42.1984	35.8242	58.8106	59.9135	62.2582	67.7398	22.1438	46.0538	34.857	80.5127	72.1166	25.6554	48.1766	LOC302199		XM_217542	LOC302199	5050020	62718356	XM_217542.3	S	GAGAGACACCTTGGGAGACCGCCTTTCATTACGTGTGCTAGAAGAGACAC	similar to spermatogenesis associated glutamate (E)-rich protein 4d		GeneID:302199; GI:109513545	XM_217542	Rn.154540	302199
ILMN_64787	6.20944	-3.0251	-1.80411	9.57905	-0.619188	3.96975	1.58063	-2.17562	-2.81706	-2.5076	-2.83942	-0.283602	4.7648	2.93358	-7.19376	-7.17683	-9.08053	5.00502	-2.39287	-4.12452	4.50677	9.10791	4.95118	-7.03931			XM_579640	LOC497737	4050538	62641001	XM_579640.1	S	AAAGTGTTCAGAATCCTGATACCTCCAACGGGACTCCCCGAAGTACAGGG	PREDICTED: Rattus norvegicus hypothetical gene supported by NM_134418 (LOC497737), mRNA.
ILMN_63683	376.458	273.219	265.876	197.038	198.971	206.441	303.593	251.075	264.924	313.184	250.607	167.237	283.981	224.537	227.806	299.206	263.626	209.297	272.126	185.007	282.666	240.25	190.665	178.096	Ebp2; MGC105572	Ebp2; MGC105572	NM_001008721	Ebna1bp2	3840170	56790288	NM_001008721.1	S	GGCCTGGGAAGAAAGGGGCAAACAAGAGACCCGGAAAACGTACCAGACAG	EBNA1 binding protein 2	chromosome segregation [goid 7059] [evidence IEA]; ribosome biogenesis [goid 7046] [evidence IEA]; rRNA processing [goid 6364] [evidence IEA]; protein binding [goid 5515] [evidence IEA]; membrane fraction [goid 5624] [evidence IEA]; nucleolus [goid 5730] [evidence IEA]; nucleus [goid 5634] [evidence IEA]	GeneID:114021; RGD:1305762; GI:56790289	NM_001008721	Rn.9598	114021
ILMN_54860	191.702	234.094	176.986	199.374	202.781	199.037	242.221	140.769	173.724	172.697	157.48	120.008	284.341	199.896	190.023	263.786	237.775	261.67	223.2	218.904	181.361	172.953	275.177	128.004	Pde4B1; Pde4B2; Pde4B3; Pde4B4; MGC93193; PDE4/IVb	Pde4B1; Pde4B2; Pde4B3; Pde4B4; MGC93193; PDE4/IVb	NM_017031	Pde4b	4780750	19923679	NM_017031.2	S	GTTTGGAGCCAGAATGCAAGGCCGTGAAGCAAATAGCAGTTCCGTGCTGC	phosphodiesterase 4B, cAMP specific	signal transduction [goid 7165] [evidence IEA]; smooth muscle contraction [goid 6939] [evidence IEA]; 3',5'-cyclic-AMP phosphodiesterase activity [goid 4115] [pmid 12441002] [evidence IDA]; hydrolase activity [goid 16787] [evidence IEA]; insoluble fraction [goid 5626] [evidence IEA]; cytosol [goid 5829] [pmid 12441002] [evidence IDA]; soluble fraction [goid 5625] [evidence IEA]	GeneID:24626; RATMAP:34264; RGD:3280; GI:19923680	NM_017031	Rn.37733	24626
ILMN_60582	-12.9719	-11.6478	-5.30608	-7.00572	-2.16261	-1.4899	-7.57881	27.6299	-4.35552	3.10417	4.68097	-7.19253	-11.215	3.32739	-1.73942	9.73199	2.55377	-2.20223	-4.03762	-4.49304	-0.484094	-7.45961	0.341434	-6.08183	Ltn; Scyc1	Ltn; Scyc1	NM_134361	Xcl1	5890717	19705460	NM_134361.1	S	GCAGGGCCAGTGCCAGCAAGAGCAAGGCTGAAACTATTCCCACACAAGCC	chemokine (C motif) ligand 1	chemotaxis [goid 6935] [evidence IEA]; immune response [goid 6955] [evidence IEA]; cytokine activity [goid 5125] [evidence IEA]; chemokine activity [goid 8009] [evidence TAS]; extracellular region [goid 5576] [evidence IEA]; extracellular space [goid 5615] [evidence IEA]	GeneID:171371; RGD:620452; GI:19705461	NM_134361	Rn.90962	171371
ILMN_66267	2.60689	6.7312	-7.3158	-16.7792	-11.7832	-15.2769	3.02468	-6.82854	-12.5614	-23.7017	-2.42614	-15.7717	-5.42488	5.02733	-5.666	-17.1146	-5.08186	-8.9642	-6.14002	-8.12397	-5.12229	-16.8736	-9.1735	-12.6326	Gan_predicted		XM_226517	Gan_predicted	4120164	62665328	XM_226517.3	S	GCCGAGAGAGTTCTGGGTGGTGCTGTGAGAGCGGAGGGAGTTCAGTCATA	giant axonal neuropathy (predicted)		GeneID:307893; RGD:1307766; GI:27659404	XM_001078420	Rn.214196	307893
ILMN_69675	3.3405	30.196	16.4504	24.0226	7.75424	7.24784	12.3413	9.38167	21.9053	14.6318	24.737	12.9431	30.8604	2.82184	13.4068	31.1367	11.8366	34.6215	-9.54019	2.35445	3.9695	5.42279	11.7279	9.22749	Pcdh18_predicted		XM_227117	Pcdh18_predicted	2760176	62643419	XM_227117.3	S	CCAGCATGGAGTGTTTATTAACAGTGATCTCCCCCTCCGGGGTAGTAAAC	protocadherin 18 (predicted)		GeneID:295027; RGD:1305870; GI:109464729	XM_001053200	Rn.61115	295027
ILMN_61271	30.5114	26.4835	27.8848	26.2267	19.5969	27.6816	30.9529	36.5312	29.7464	37.7451	30.0788	13.8498	21.9913	40.547	38.5946	33.8213	27.4534	26.4982	25.3863	22.094	41.0599	26.6839	39.9509	11.5132			XM_346906	LOC360669	630593	62657388	XM_346906.2	S	TCCTGCACAGAAGCAACCCCAGACTCCAGAACTCCAGACTCCAACCCCAG	PREDICTED: Rattus norvegicus hypothetical LOC360669 (LOC360669), mRNA.
ILMN_57694	184.328	180.75	189.917	154.158	130.512	205.237	243.03	161.173	193.517	240.936	213.561	195.618	256.518	246.191	191.682	378.174	207.528	359.187	248.087	166.457	192.093	158.123	301.216	113.788	R3hdm		XM_573442	R3hdm1	5360458	62659263	XM_573442.1	S	AACCATGTCAAAACTATCCTCTGGGGGGCTCTGAGGGTGCTAAGGAGACC	R3H domain containing 1		GeneID:304763; RGD:1307497; GI:62659264	XM_001055078	Rn.60443	304763
ILMN_69946	129.849	106.385	87.6686	67.8262	80.9463	99.9354	140.891	110.823	100.648	101.549	90.1526	96.0295	99.0643	97.5545	83.2305	85.891	63.5701	85.3365	100.654	90.1338	76.2723	93.025	86.225	61.0891	RGD1560606_predicted		XM_235023	RGD1560606_predicted	2470603	62651994	XM_235023.3	S	AGTTCCTGCGGCCCGGCTACAAGGCCAAGAGACAAAAGTCCCACAGCCTC	similar to down-regulated in metastasis (predicted)		GeneID:314713; RGD:1560606; GI:109480441	XR_009342	Rn.162943	314713
ILMN_58098	48.3875	53.7844	47.5174	44.1044	39.2451	51.5271	51.319	46.2573	33.3752	41.4686	43.6119	30.3264	28.8604	44.5001	40.8466	24.1492	40.973	39.2028	49.7959	36.686	37.4636	37.9586	45.5795	40.6236	RGD1561783_predicted		XM_577816	RGD1561783_predicted	7040332	62640863	XM_577816.1	S	GCCAGGGGAGCCCAACAAAACCCACCTGGTCACATTCTTCCAGACAGACC	similar to StAR-related protein 1-4E (predicted)		GeneID:502348; RGD:1561783; GI:109459012	XM_001068254	Rn.62294	502348
ILMN_53971	-2.95855	0.652134	-0.710587	-2.27834	-3.3552	2.46221	-9.45865	4.22978	-4.4058	9.80606	-0.948855	3.42981	-6.99771	2.2229	8.96176	1.16533	3.69978	0.448658	1.70943	7.33865	11.0041	6.41265	-2.85142	-0.511962	Olr1261	Olr1261	NM_001000804	Olr1261_predicted	5130288	47577736	NM_001000804.1	S	ATGGGATTTGCTGATGCTATGATCCACACTGGTTGCATGCTCAGACTTAG	olfactory receptor 1261 (predicted)	detection of chemical stimulus during sensory perception of smell [goid 50911] [evidence ISS]; G-protein coupled receptor protein signaling pathway [goid 7186] [evidence ISS]; olfactory receptor activity [goid 4984] [evidence ISS]; integral to membrane [goid 16021] [evidence ISS]	GeneID:405090; RGD:1333739; GI:47577737	NM_001000804	Rn.143511	405090
ILMN_68344	9.44981	5.56141	4.80724	7.28725	-4.02465	4.22467	17.1351	5.34223	12.5864	11.4159	1.3225	7.99774	9.79708	13.7025	13.9767	9.89797	3.67371	9.8676	3.76181	8.63207	-5.12607	19.6996	2.2645	13.9739	Kl1; Kl2; SCF	Kl1; Kl2; SCF	NM_021843	Kitl	2810438	40217851	NM_021843.2	S	TCCAGAGTCAGTGTCACAAAACCATTTATGTTACCCCCTGTTGCAGCCAG	kit ligand	ovarian follicle development [goid 1541] [pmid 15062541] [evidence IDA]; positive regulation of cell proliferation [goid 8284] [pmid 2208279] [evidence IDA]; germ cell development [goid 7281] [evidence IEA]; cell adhesion [goid 7155] [evidence IEA]; positive regulation of peptidyl-tyrosine phosphorylation [goid 50731] [evidence IEA]; growth factor activity [goid 8083] [evidence IEA]; stem cell fa…	GeneID:60427; RGD:708536; GI:33667068	NM_021843	Rn.44216	60427
ILMN_57636	201.569	176.492	142.19	199.774	137.097	147.668	273.009	239.614	224.274	220.618	152.839	133.067	130.298	141.097	170.919	166.078	135.179	187.074	191.269	144.101	107.301	97.4064	220.953	101.347	Ac1075	Ac1075	NM_017359	Rab10	2190300	8394123	NM_017359.1	S	GATATCAGCAGTGGAGGAGGTGTGACGGGCTGGAAGAGCAAATGCTGCTG	RAB10, member RAS oncogene family	small GTPase mediated signal transduction [goid 7264] [evidence IEA]; intracellular protein transport [goid 6886] [evidence IEA]; protein transport [goid 15031] [evidence IEA]; protein transporter activity [goid 8565] [evidence IEA]; GTP binding [goid 5525] [evidence IEA]; protein binding [goid 5515] [evidence IEA]; intracellular [goid 5622] [evidence IEA]; Golgi apparatus [goid 5794] [evidence I…	GeneID:50993; RGD:620879; GI:61889071	NM_017359	Rn.65864	50993
ILMN_62277	4.00763	2.94203	-1.65385	1.44212	-4.0905	5.0822	-4.25014	-1.23261	13.6791	0.332743	3.27151	5.0695	10.2164	6.89562	3.63722	-1.65468	0.748422	3.20425	-0.968199	3.90636	5.43346	7.59906	-4.83519	12.4499	Olr921	Olr921	NM_001001385	Olr921_predicted	6020400	47777691	NM_001001385.1	S	TCATTCTCCCACCAATTGGTCTAGGCTTACGCCTGGAATTCTGTGACTCT	olfactory receptor 921 (predicted)	detection of chemical stimulus during sensory perception of smell [goid 50911] [evidence ISS]; G-protein coupled receptor protein signaling pathway [goid 7186] [evidence ISS]; olfactory receptor activity [goid 4984] [evidence ISS]; integral to membrane [goid 16021] [evidence ISS]	GeneID:366798; RGD:1333844; GI:47777692	NM_001001385	Rn.143389	366798
ILMN_55532	29.0171	48.1258	39.3645	11.3969	39.0836	29.2774	38.4075	46.4035	30.6103	41.5459	32.8833	41.0072	44.101	40.5613	48.9444	36.2001	30.8417	39.6111	32.5465	25.692	22.8477	41.1217	47.0317	22.1135	Nup160_predicted		XM_230286	Nup160_predicted	5900131	62645371	XM_230286.3	S	CCCTGTCCTCAGGGCCAATTTTGATGACTGTAAATGATGTGTACGGCGCC	nucleoporin 160 (predicted)		GeneID:311182; RGD:1311052; GI:109468410	XM_001077803	Rn.21145	311182
ILMN_52360	601.787	529.614	321.264	442.772	462.508	389.949	565.194	461.867	457.983	564.142	420.889	278.68	283.087	346.007	380.02	405.515	396.17	391.461	371.539	326.817	417.312	368.563	529.798	281.91	RGD1562582_predicted		XM_575280	RGD1562582_predicted	4560292	62646245	XM_575280.1	S	CAAGGGATCCAACCCCCTCCTCTGACCTCAAGCACCAGACTTGCACATGG	similar to KIAA0406-like protein (predicted)		GeneID:499935; RGD:1562582; GI:109469148	XM_001068226	Rn.48856	499935
ILMN_49604	99.7323	77.0972	33.6205	55.5491	56.6108	54.7339	93.4538	93.8806	72.6173	98.2784	64.6542	72.6509	67.1971	74.728	62.7162	80.5057	65.4118	88.2526	63.023	56.6956	51.8877	63.3435	100.25	56.2818	Srp54		XM_343063	Srp54	7050528	62650694	XM_343063.2	S	GATGTGGTCAGCGTACCACCCAGAAAATAGACAAAAAGCCAGCAGGTACA	signal recognition particle 54; Rattus norvegicus signal recognition particle 54 (Srp54), mRNA.		GeneID:116650; RGD:621390; GI:62899020
ILMN_48788	15.5455	15.1151	17.8436	21.8349	15.407	28.9682	21.942	29.2046	17.3336	13.4591	16.342	9.63303	29.5874	16.4	24.395	21.4475	14.1598	8.05152	15.74	15.0686	17.7448	16.0482	21.4765	15.2774			XM_578307	LOC502808	6380133	62647543	XM_578307.1	S	GCATCAAACAAGAATGGGGTCCCCTCAAGGTTAACTGGCAGTGTGAGACC	PREDICTED: Rattus norvegicus similar to Ig light chain V region (clone 185-c1) - mouse (fragment) (LOC502808), mRNA.
ILMN_51151	53.2649	39.0506	12.5186	-3.24824	39.1707	7.18779	43.2792	15.4273	-8.34514	17.3258	36.0007	11.7652	11.262	11.8522	20.3215	19.2568	11.6062	17.3408	23.2224	5.59099	45.6923	31.9935	-2.27463	15.4485	LOC501346		XM_576757	LOC501346	5420148	62718271	XM_576757.1	S	CTGACAGATCGCCTCCTTTATGTGACAGGTGGATCCATGAGAAAGAGCCC	hypothetical LOC501346		GeneID:501346; GI:109513402	XM_576757		501346
ILMN_68765	-13.0781	-13.5379	-17.0188	-15.7969	-16.4322	-13.4588	-24.1589	-11.6205	-17.7777	-16.7823	-13.2701	-11.358	-11.33	-10.0914	-7.75285	-13.946	-14.1421	-18.1645	-14.823	-13.6311	-12.7322	-17.8966	-16.3214	-10.303	Olr396	Olr396	NM_001000831	Olr396_predicted	6620300	47577262	NM_001000831.1	S	TCACTGAAGGAGGCTTACTTTTCATCCTGCCTCTGAGTAGCGTCATGGGC	olfactory receptor 396 (predicted)	detection of chemical stimulus during sensory perception of smell [goid 50911] [evidence ISS]; G-protein coupled receptor protein signaling pathway [goid 7186] [evidence ISS]; olfactory receptor activity [goid 4984] [evidence ISS]; integral to membrane [goid 16021] [evidence ISS]	GeneID:405120; RGD:1333442; GI:47577263	NM_001000831	Rn.143042	405120
ILMN_63200	0.579206	-0.20444	-7.39404	-9.61844	-2.69794	-5.66678	-10.8612	-2.77873	0.725736	0.223841	-6.33055	-5.39385	-11.9968	-1.28192	-0.415513	-8.88608	-5.47037	-8.43754	-6.31331	7.40158	-4.57892	-4.45662	-0.815892	-16.8756	Tcfec		XM_342644	Tfec	5700025	34854989	XM_342644.1	S	CGAGCAGTCGAAGCAGCCTTAGCTCAGAGGATGGCGATGAACTGTAAGCC	transcription factor EC		GeneID:26296; RGD:3846; GI:34854990	XM_001058616	Rn.9659	26296
ILMN_57863	-8.41512	-13.4949	-3.1287	-16.0836	-10.9365	-12.0728	-11.7955	-13.7211	-14.0585	-11.7696	-12.1762	-11.1505	-16.3694	-11.6434	-8.37789	-14.5992	-9.17557	-14.2641	-14.171	-9.48409	-15.786	-12.882	-12.0723	-7.52013	MGC112625; MGC124969	MGC112625	NM_133547	Sult1c2	1240180	31377504	NM_133547.2	S	CTGGAACATGGCCTAGAAGAAAATGAGTGCTCCTGGCCCTGGGTCTTCCC	sulfotransferase family, cytosolic, 1C, member 2		GeneID:171072; RGD:621064; GI:71896574	NM_133547	Rn.22471	171072
ILMN_49797	721.354	719.72	449.566	597.305	668.83	630.444	874.866	805.011	516.344	794.879	663.863	641.255	505.243	558.68	681.193	739.27	562.728	887.917	633.996	591.865	508.618	535.389	931.842	456.447	Ctcf		NM_031824	Ctcf	6220242	25742637	NM_031824.1	S	GTTAAAGCCAGAAGAGTTGATTATGAGTGGGCACAGCGACCCTGGGAAGC	CCCTC-binding factor	imprinting [goid 6349] [evidence IEA]; DNA methylation [goid 6306] [evidence IEA]; negative regulation of transcription from RNA polymerase II promoter [goid 122] [evidence IEA]; regulation of transcription, DNA-dependent [goid 6355] [evidence IEA]; dosage compensation, by inactivation of X chromosome [goid 9048] [evidence IEA]; neurogenesis [goid 7399] [evidence IEA]; negative regulation of prog…	GeneID:83726; RGD:621344; GI:25742638	NM_031824	Rn.18612	83726
ILMN_58026	0.637738	6.89662	2.73845	11.8375	6.86649	6.02033	-5.23292	8.66276	4.39471	10.8872	0.905378	-7.66373	7.58481	1.73806	-0.0173275	9.80238	11.6431	-1.57955	6.35259	6.32742	0.635496	11.5263	8.9588	9.03974	RGD1566056_predicted		XM_578262	RGD1566056_predicted	4280044	62647253	XM_578262.1	S	AAGGCTTGGCCTCAGGGATTTGCAGGAGAAGAGGGCTGTGCAGCTCCTGA	similar to KIAA1285 protein (predicted)		GeneID:502764; RGD:1566056; GI:109471999	XM_001053412	Rn.20401	502764
ILMN_55119	-11.3774	-16.0745	-13.3689	-19.988	-10.8431	-19.7301	-19.8947	-10.7395	-18.5201	-26.0179	-16.2919	-11.3008	-10.6178	-14.6456	-11.5384	-19.2563	-12.6968	-10.1423	-10.9767	-6.99388	0.481177	-20.5123	-14.3844	-11.9768			XM_573440	LOC498220	3440114	62659232	XM_573440.1	S	CACGATCTCTGGGAATCTCACGGTAGACAGCTGTGATAAACTGGAAAAGG	PREDICTED: Rattus norvegicus similar to LRRGT00049 (LOC498220), mRNA.
ILMN_59307	7.36445	-1.22089	5.79881	-6.22502	5.57403	3.86653	-10.3473	15.529	2.21393	14.4233	1.27957	11.2307	9.15856	8.97663	11.3709	9.61023	1.18163	3.78799	11.8439	9.23399	14.0264	13.3962	-5.0919	15.4522			XM_344137	LOC363981	6380528	34879730	XM_344137.1	S	CTTGAGTATACACCAGATCAGTTTGTGAGTGGAAAGAGAATTCTCCGTGG	PREDICTED: Rattus norvegicus similar to U6 snRNA-associated Sm-like protein LSm6 (Sm protein F) (LOC363981), mRNA.
ILMN_56083	555.731	652.11	483.181	361.646	486.541	413.003	585.522	529.799	365.434	616.54	509.768	307.679	419.153	414.118	409.494	437.06	440.05	417.738	439.664	306.181	502.321	417.09	451.754	344.508	Rnh	Rnh	NM_139105	Rnh1	6130750	20806150	NM_139105.1	S	TCCTGTATGACATTTACTGGACGGATGAGGTGGAAGACCAGCTTCGGGCC	ribonuclease/angiogenin inhibitor 1	ribonuclease inhibitor activity [goid 8428] [pmid 1536887] [evidence ISS]	GeneID:245964; RGD:621398; GI:20806151	NM_139105	Rn.3756	245964
ILMN_67242	-13.7348	-16.3112	-20.9461	-22.0488	-23.3733	-15.3692	-16.089	-17.7901	-9.92906	-17.0328	-13.6279	-17.8735	-15.6198	-23.3787	-13.7576	-18.3878	-23.0131	-19.5314	-31.6659	-21.9082	-19.1647	-20.5922	-17.6857	-14.0259	RGD1559469_predicted		XM_216445	RGD1559469_predicted	2030446	62649288	XM_216445.3	S	CGTTCCTTTGCTACCCCACATGTCAATCCCAAATCACCCCGGTGGAATGG	similar to Tyrosine-protein kinase transmembrane receptor ROR1 precursor (Neurotrophic tyrosine kinase, receptor-related 1) (predicted)		GeneID:362550; RGD:1559469; GI:109475136	XM_001056577	Rn.16473	362550
ILMN_48536	-0.839244	2.63499	-9.44679	-13.3957	-4.74061	-1.36664	-7.95443	-11.3041	-15.4833	-5.29203	-15.4446	-7.31858	-8.79396	-10.3861	-10.6852	-4.15493	-5.97912	-6.41292	-13.7421	-12.2412	-8.87897	-10.3495	-10.4232	-9.44843	RGD1308111_predicted		XM_227454	RGD1308111_predicted	4560451	62643911	XM_227454.3	S	TGGCACAGTGAGTCCAGCAGCCAGATCCTCTGAAAGCCTAGCTGACCAGG	similar to zinc finger protein Cezanne; cellular zinc finger anti-NF-kappaB Cezanne (predicted)		GeneID:310677; RGD:1308111; GI:109465225	XM_001058882	Rn.214098	310677
ILMN_68951	1389.99	1045.65	1056.74	1157.35	1346.45	819.557	1539.15	1135.88	946.074	1730.78	1174.53	992.546	935.091	1393.41	1400.45	1644.14	1635.49	2035.27	1302.06	906.616	933.108	951.699	1503.85	900.253	Glclc; MGC93096	Glclc; MGC93096	NM_012815	Gclc	580537	52138588	NM_012815.2	S	CGTCAGTGCAGCCACCAGGTTTCCGCCCTCTCTCAAGTTTGCTGTAGCAG	glutamate-cysteine ligase, catalytic subunit	glutamate metabolism [goid 6536] [evidence ISS]; cysteine metabolism [goid 6534] [evidence ISS]; glutathione biosynthesis [goid 6750] [evidence ISS]; circulation [goid 8015] [evidence ISS]; ligase activity [goid 16874] [evidence IEA]; glutamate-cysteine ligase activity [goid 4357] [evidence ISS]	GeneID:25283; RATMAP:41167; RGD:619868; GI:25742748	NM_012815	Rn.8365	25283
ILMN_59422	2806.3	1940.85	1653.38	1607.2	1746.57	1620.03	2857.13	1750.13	1930.15	2678.14	2088.09	1222.27	1692.79	1472.88	1609.03	2405.42	1693.25	2108.18	2072.15	1396.36	1558.96	1363.39	1850.54	1039.94	Nix	Nix	NM_080888	Bnip3l	3850039	18266687	NM_080888.1	S	CCAGAGTGACATGCATCCTTCGTCTGTCTCTTCGTCAGCACTGGCGTCAT	BCL2/adenovirus E1B 19 kDa-interacting protein 3-like		GeneID:140923; RGD:621354; GI:18266688	NM_080888	Rn.827	140923
ILMN_48948	9.16525	14.2967	2.02106	17.7669	21.103	15.472	4.68288	10.7713	7.07999	8.54973	13.8509	21.6338	16.777	18.6732	-0.0261242	20.5775	18.9954	14.7685	9.8507	9.88215	15.5143	20.5018	14.2994	15.1392			XM_578309	LOC502810	2360435	62647547	XM_578309.1	S	GTGCTCATCCAGTCTCTAACAACCATGACTGCATCTCCGGGGGAAAAGGT	PREDICTED: Rattus norvegicus similar to Ig kappa light chain variable region precursor (LOC502810), mRNA.
ILMN_50745	466.651	451.092	340.181	431.166	401.497	300.049	398.442	334.449	341.315	385.903	387.65	160.578	251.22	288.27	284.411	335.719	312.982	364.792	341.874	327.64	477.412	323.147	356.851	303.354	Srm		NM_053464	Srm	1940600	16758207	NM_053464.1	S	GGACCAAACTCCCAGATGACTCTTGCCCACCAACCAAGTGTTACAGGCCC	spermidine synthase	spermidine biosynthesis [goid 8295] [evidence IEA]; transferase activity [goid 16740] [evidence IEA]; catalytic activity [goid 3824] [evidence IEA]; methyltransferase activity [goid 8168] [evidence IEA]; S-adenosylmethionine-dependent methyltransferase activity [goid 8757] [evidence IEA]; spermidine synthase activity [goid 4766] [evidence IEA]	GeneID:84596; RGD:620796; GI:16758208	NM_053464	Rn.22258	84596
ILMN_57714	7.04187	5.3237	-1.80465	1.87211	7.08551	6.78637	-1.86189	4.09521	5.5887	18.8391	16.2961	9.2197	0.0309497	8.26474	7.86912	4.51006	10.8633	-2.28481	3.91833	16.9483	17.6666	13.6287	-0.342732	1.25601	RGD1565058_predicted		XM_576989	RGD1565058_predicted	5700278	62666951	XM_576989.1	S	TGACCACTACTAGCACTGAAACGGAAGCCGAGCCAACTAGTTCAGACAGC	similar to RIKEN cDNA 1700019M22 (predicted)		GeneID:501587; RGD:1565058; GI:62666952	XM_001068189	Rn.123455	501587
ILMN_49969	-24.1183	-6.35006	-21.7716	-23.2888	-20.6828	-14.6136	-17.0249	-16.547	-18.252	-14.6386	-18.6045	-24.3282	-17.7645	-15.4258	-12.5913	-29.6032	-15.5587	-6.77665	-17.2417	-22.2478	-17.9461	-18.2117	-12.4453	-16.2859	RGD1563104_predicted		XM_229084	RGD1563104_predicted	780092	27709531	XM_229084.1	S	CAGCTGCTGCAAACCATGAATCTCAGCAAGAAGAAGCTAAGAGTATGTCC	similar to Vigilin (High density lipoprotein-binding protein) (predicted)		GeneID:302773; RGD:1563104; GI:27709532	XM_001065969		302773
ILMN_68562	14.644	18.1928	19.6267	24.0275	15.7857	16.2697	13.9258	20.0334	10.6411	18.0403	19.9298	19.8834	18.215	16.7263	10.974	22.6756	13.3987	13.7539	18.1965	18.2815	11.2745	19.8708	20.3641	17.1331			XM_573516	Mnda_predicted	2760669	62659773	XM_573516.1	I	AGTGATCACAGTGTTTAAGGGAAGTGAAGAGGTTTCACAATCCTGAGATA	PREDICTED: Rattus norvegicus myeloid cell nuclear differentiation antigen (predicted) (Mnda_predicted), mRNA.
ILMN_68052	251.63	215.162	147.829	203.229	181.835	202.912	216.568	151.407	240.43	221.842	234.048	116.776	150.219	216.659	191.939	319.3	181.618	163.522	263.046	209.48	145.421	138.649	258.751	120.727	Rab6b_predicted		XM_343459	Rab6b_predicted	1580010	62654199	XM_343459.2	S	AGAAAGCATACTTACCCCGTGGTGACAGCAGCCTGGTTGGCAGTGAGGGG	RAB6B, member RAS oncogene family (predicted)		GeneID:363123; RGD:1309958; GI:109483890	XM_001072138	Rn.13756	363123
ILMN_67271	-0.86616	0.971097	1.93502	-5.06544	-6.23427	-10.6143	-7.26634	-6.86207	-6.58013	-14.0728	-11.8199	-15.7482	8.98185	-2.95896	-3.04638	-6.43185	-3.27455	0.854969	9.45364	-10.3749	-11.7139	-1.56536	-0.288884	-10.8091			XM_577392	LOC501964	510082	62661217	XM_577392.1	S	AAATTTTGGGGAAGGCCTGGAGGACGGGACTCTGCCATGTGAAGCGGCCT	PREDICTED: Rattus norvegicus similar to ankyrin repeat domain 26 (LOC501964), mRNA.
ILMN_61548	11.2011	22.6757	16.3566	25.6543	13.1353	9.53844	17.1084	18.3967	5.42961	27.5326	29.8489	9.46379	28.8565	16.6928	6.52649	-0.663954	18.5381	6.06366	13.8364	-14.2451	21.1759	16.5632	-4.07275	15.3554	Tbxas1		NM_012687	Tbxas1	6760735	6981633	NM_012687.1	S	CTGGGGCTGCTGGTGGTCAAGCTGACACTGCTCCAGGTCCTACACAAGTT	thromboxane A synthase 1	prostaglandin biosynthesis [goid 1516] [evidence IEA]; electron transport [goid 6118] [evidence IEA]; oxidoreductase activity [goid 16491] [evidence IEA]; isomerase activity [goid 16853] [evidence IEA]; thromboxane-A synthase activity [goid 4796] [evidence IEA]; monooxygenase activity [goid 4497] [evidence IEA]; integral to membrane [goid 16021] [evidence IEA]	GeneID:24886; RATMAP:34551; RGD:3826; GI:6981634	NM_012687	Rn.16283	24886
ILMN_69206	102.081	136.139	111.396	99.3019	96.4879	109.969	110.439	85	77.8895	126.92	123.293	67.2362	70.2827	74.1952	72.395	93.8516	73.3671	85.1257	99.4956	75.318	95.6706	87.5653	79.8955	76.2905	Dnase1l1		XM_343846	LOC363522	2690204	62667562	XM_343846.2	S	CATTATCCTGTGGAAGTGGAACTGAACAAGGCAGCTCAGGGTATCCCACC	deoxyribonuclease 1-like 1; DNase X; Rattus norvegicus deoxyribonuclease 1-like 1 (Dnase1l1), mRNA.		GeneID:363522; RGD:1359588; GI:84662732
ILMN_69098	445.969	338.934	222.76	307.542	389.843	307.946	411.845	323.486	316.068	347.999	344.438	263.174	359.687	341.809	318.406	330.729	333.039	267.664	305.25	277.173	347.18	317.908	406.187	290.722	MGC105370	MGC105370	NM_053506	Hrh3	5130279	16758263	NM_053506.1	S	AAGAGAGACAAAATTGCCGAGGAGCTCGGGGCTGGATTGGCAGGTGTGGG	histamine receptor H3	neurotransmitter secretion [goid 7269] [evidence IEA]; negative regulation of adenylate cyclase activity [goid 7194] [pmid 10869375] [evidence IDA]; G-protein signaling, coupled to cyclic nucleotide second messenger [goid 7187] [evidence IEA]; G-protein coupled receptor protein signaling pathway [goid 7186] [evidence IEA]; receptor activity [goid 4872] [evidence IEA]; histamine receptor activity …	GeneID:85268; RGD:620630; GI:16758264	NM_053506	Rn.7617	85268
ILMN_63652	4.94985	1.29566	-0.797288	18.4218	9.32597	9.46854	25.6856	13.1191	15.5036	9.20557	3.59768	8.43993	4.81223	13.7733	-8.07633	42.0061	3.77844	17.6	5.17402	5.44881	-9.60107	14.7906	18.264	6.98135			XM_579464	Pgr	4780563	62653199	XM_579464.1	S	GTTATTGCTGCCCAGTTGCCCAAGATCCTGGCGGGCATGGTGAAGCCTCT	PREDICTED: Rattus norvegicus progesterone receptor (Pgr), mRNA.
ILMN_54616	53.3671	42.8862	44.2758	40.6869	35.4304	43.6032	44.4445	40.6491	29.9524	51.7627	52.397	40.4575	54.9243	45.6387	45.2463	56.6522	62.3076	36.002	41.9071	37.3488	47.0719	57.5621	44.4676	27.0094	Slc43a1_predicted		XM_230050	Slc43a1_predicted	2760537	62645353	XM_230050.3	S	TGCACATGCATTCTTTCCTGTGGGGGAGGGACTGAGGGGCTGGCTGTAGC	solute carrier family 43, member 1 (predicted)		GeneID:311168; RGD:1308229; GI:109468376	XM_001065058	Rn.35465	311168
ILMN_48168	2.11385	17.5549	22.4156	6.23741	-1.76161	-4.03212	16.1546	16.7183	7.36531	25.3153	-1.36839	6.15513	1.90732	5.73256	25.6124	4.18252	14.3167	7.15023	4.35916	-10.1696	35.399	7.82731	7.83806	7.5006	Kir5.1	Kir5.1	NM_053314	Kcnj16	6370035	51592081	NM_053314.2	S	CCTCCTCTCTGACCCTTACCTGAAGGCCCTGAGCTGCAAGCACGATTTCT	potassium inwardly-rectifying channel, subfamily J, member 16	transport [goid 6810] [evidence IEA]; potassium ion transport [goid 6813] [evidence IEA]; ion transport [goid 6811] [evidence IEA]; voltage-gated ion channel activity [goid 5244] [evidence IEA]; inward rectifier potassium channel activity [goid 5242] [evidence IEA]; ion channel activity [goid 5216] [evidence IEA]; potassium channel activity [goid 5267] [evidence IEA]; integral to plasma membrane …	GeneID:29719; RGD:61824; GI:51592082	NM_053314	Rn.1989	29719
ILMN_50721	22.9561	20.1103	13.9542	14.0823	25.5049	13.4719	32.4375	20.8463	14.0523	22.953	24.5263	7.77987	11.4141	10.2244	16.6589	21.6132	19.6916	19.4666	31.7519	23.1307	24.046	20.3879	21.4879	22.7536			XM_343636	Man2a1	4280402	62655504	XM_343636.2	S	AGGAGCACAGATGGGGAAAGCCGGTGGTGGCAGTTTGCAGCTCACATCCA	PREDICTED: Rattus norvegicus mannosidase 2, alpha 1 (Man2a1), mRNA.
ILMN_53221	90.125	75.9129	52.6779	41.9494	60.3794	46.6489	79.3194	80.4226	52.4227	66.392	49.7324	37.1509	41.7613	60.407	50.8026	79.4192	48.9769	56.9826	78.0239	47.5241	39.3044	52.8755	67.8877	46.6085	LOC362994		XM_343324	LOC362994	6040465	62653025	XM_343324.2	S	CCTGGCGGTGACAGAGGACCTGGTGGCGACAGAAGACTGACTTACAACGT	similar to NYD-SP28 protein; Rattus norvegicus similar to NYD-SP28 protein (LOC362994), mRNA.		GeneID:362994; RGD:1595842; GI:62079141
ILMN_48612	19.7352	9.77157	24.9349	24.3073	17.8579	9.49033	26.1705	16.3875	13.5448	15.0888	9.90664	16.4749	18.5599	11.882	13.2294	21.8181	12.4629	15.237	9.72235	13.7613	13.7666	23.23	23.4485	13.0938			XM_579987	LOC499616	3710288	62643454	XM_579987.1	S	ACTGCGTCCTGCTTCCCGATACCCCCAAGACTGTTTCCCATTAGCCAGTC	PREDICTED: Rattus norvegicus LOC499616 (LOC499616), mRNA.
ILMN_160514	-3.55975	-10.7961	-4.16673	-0.0248593	-6.28381	-6.2773	-9.80947	-2.05408	4.81212	-7.43506	-9.23085	-10.5305	-14.3203	-0.277065	-16.6221	-3.49473	-11.6275	-3.06906	-11.0644	-16.8088	7.78079	-9.09549	1.13195	-3.02209	MGC94283		BC079220	Tmed3	780551	50925788	Rn.98226	S	TATTGTGTGTGTAACATTGGCCAAAAATGTTTACGGGTCAAACTAGGGAT	transmembrane emp24 domain containing 3		GeneID:300888; RGD:1303327; GI:50925789	NM_001004249	Rn.98226	300888
ILMN_56239	13.8179	12.6518	5.91492	-10.0016	3.6446	8.43	25.0126	13.5672	-0.991587	1.0637	6.63617	-8.88209	-4.0362	-8.97942	-21.9509	-15.9463	-4.87088	-2.83275	2.63184	-5.421	-4.97006	-14.1567	-20.6952	-6.61412	RGD1308117_predicted		XM_341349	RGD1308117_predicted	5050372	62661693	XM_341349.2	S	CCTCATACCGGAGACAGCAGCCCTAGGACCAAGAACAACACTGCCTTGGG	similar to 9930012K11Rik protein (predicted)		GeneID:361066; RGD:1308117; GI:109501859	XR_008641	Rn.198995	361066
ILMN_59987	41.4844	28.4008	24.1347	26.9928	37.2847	24.4545	45.4688	36.4935	21.2128	28.358	43.9573	16.2566	29.739	23.3804	17.1984	23.225	27.4281	42.0293	47.0393	43.6119	22.6614	37.6752	26.9043	32.5832	Cpne3_predicted		XM_232809	Cpne3_predicted	3190154	62648709	XM_232809.3	S	TGTAACTCTAGCTTCAGGGGGTCTGGTGGTCTCCTCTGCCCTCCACGAGG	copine III (predicted)		GeneID:313087; RGD:1310178; GI:109474749	XM_001057562	Rn.4034	313087
ILMN_51887	138.446	93.1358	69.1332	89.6225	77.3648	63.2506	109.179	97.7271	118.242	121.017	76.7569	89.3146	91.8843	69.507	98.359	94.4021	95.5478	78.1919	104.886	77.1609	73.4815	104.269	82.4139	71.6602	MGC105474	MGC105474	NM_012543	Dbp	6860056	7549755	NM_012543.1	S	CCTTGTGGGGGTGGGGAGGGTCCTGTGTGCACTTTTAGCATGTCGAGGAA	D site albumin promoter binding protein	rhythmic behavior [goid 7622] [evidence IEA]; rhythmic process [goid 48511] [evidence IEA]; regulation of transcription, DNA-dependent [goid 6355] [evidence IEA]; regulation of transcription from RNA polymerase II promoter [goid 6357] [evidence IEA]; regulation of cell proliferation [goid 42127] [pmid 2331750] [evidence IEP]; circadian rhythm [goid 7623] [evidence IEA]; RNA polymerase II transcri…	GeneID:24309; RATMAP:33861; RGD:2491; GI:7549756	NM_012543	Rn.11274	24309
ILMN_56399	425.984	439.08	297.723	361.428	376.847	387.275	470.745	340.212	385.208	470.567	444.199	227.21	315.411	312.727	330.434	466.642	338.09	427.058	395.864	281.746	401.196	289.651	433.224	242.241			XM_575772	LOC500410	2340025	62648638	XM_575772.1	S	CCTGATTTGGGGCGGGACTTTCCATGGCACCCTTTCTCCCACCGAGCCTT	PREDICTED: Rattus norvegicus similar to MIC2L1 (LOC500410), mRNA.
ILMN_59820	5.57623	2.6095	-4.51689	-15.5717	-7.70765	-5.79087	-7.38952	-10.5998	-3.3851	-4.18631	-2.72106	-22.2341	-21.3021	-9.60459	-7.88797	-11.0957	-0.705885	-4.2802	-17.8487	-8.89692	10.1788	-9.61183	-7.07164	-18.0752	RGD1565537		XM_340938	Sap30bp_predicted	2060575	62657361	XM_340938.2	S	CAGGGCTGCCGCTCATTGTTTGTGTGAAGGCGCTGCTCTGGGGAAGGTCT	SAP30 binding protein (predicted)		GeneID:360662; RGD:1565537; GI:34875136	XM_001081722	Rn.198907	360662
ILMN_51970	-0.181407	1.12112	3.54704	5.80095	-0.710184	-5.04084	6.0009	0.210921	6.03228	0.901377	-0.289958	6.43608	1.26206	0.292736	-1.77873	-5.29191	0.98707	-4.89623	7.36756	0.0400051	6.20531	4.64764	5.92147	-6.53474	LOC363437		XM_343757	LOC363437	3940504	34932787	XM_343757.1	S	AACTTGGCTTCTCCCACAATCCCACAGTTCCGGCGCACAAGGCCACGGAT	reproductive homeobox on X chromosome 12; Rattus norvegicus reproductive homeobox on X chromosome 12 (LOC363437), mRNA.		GeneID:363437; RGD:1563789; GI:67846080
ILMN_60642	-4.14669	-1.64919	-4.75756	8.35257	-5.33902	-8.13974	3.90319	1.15778	-5.2283	-4.65349	-9.86715	0.394743	-8.69491	7.3044	-11.1449	-3.41402	-11.6563	-2.60991	-10.1236	-5.50491	-7.92263	2.91717	-3.48731	-3.74628	Gabrr3		NM_138897	Gabrr3	360403	20302088	NM_138897.1	S	AGTTGGGCAGTTAAACTGGGATAGAGCCAGTCATGTCTCTTGGCCTCAAG	gamma-aminobutyric acid (GABA) receptor, rho 3	synaptic transmission [goid 7268] [evidence IEA]; ion transport [goid 6811] [evidence IEA]; extracellular ligand-gated ion channel activity [goid 5230] [evidence IEA]; neurotransmitter receptor activity [goid 30594] [evidence IEA]; ion channel activity [goid 5216] [evidence IEA]; GABA receptor activity [goid 16917] [pmid 8605242] [evidence ISS]; GABA-A receptor activity [goid 4890] [evidence IEA]…	GeneID:192258; RGD:621564; GI:20302089	NM_138897	Rn.10670	192258
ILMN_69726	23.8942	43.6501	38.1846	23.6065	25.1781	22.6542	35.0372	29.7098	47.6715	16.9478	22.4759	17.5557	23.5147	26.3854	33.3246	25.7208	24.304	19.5592	21.9778	26.8579	37.2135	24.3573	24.4602	17.6586	SCAL	SCAL	NM_013125	Scn5a	4280097	6981513	NM_013125.1	S	CAAAGGCTGAGGGAAGAGAGGGCTGTTCCACATGGGCCGCTGAACTGTGT	sodium channel, voltage-gated, type V, alpha polypeptide	cation transport [goid 6812] [evidence IEA]; transport [goid 6810] [evidence IEA]; sodium ion transport [goid 6814] [evidence IEA]; muscle contraction [goid 6936] [evidence IEA]; ion transport [goid 6811] [evidence IEA]; regulation of heart contraction rate [goid 8016] [evidence IEA]; voltage-gated ion channel activity [goid 5244] [evidence IEA]; cation channel activity [goid 5261] [evidence IEA]…	GeneID:25665; RATMAP:44402; RGD:3637; GI:6981514	NM_013125	Rn.32074	25665
ILMN_50931	-2.61958	-3.8165	2.35054	-3.95445	-2.32669	6.48454	2.74562	8.36726	8.79464	8.28415	5.99959	5.93065	9.15085	0.158245	13.0622	9.15293	11.5192	4.73883	9.05319	-2.18844	19.1536	9.09944	0.912319	5.78639	Psd2_predicted		XM_226019	Psd2_predicted	6350435	62664224	XM_226019.3	S	GCGGTCCCATGAGAATAAGTTGAGGCAGGTGACTGCAGAGCTGGCTGAGC	pleckstrin and Sec7 domain containing 2 (predicted)		GeneID:307500; RGD:1311075; GI:109506441	XM_001064188	Rn.162299	307500
ILMN_56503	41.0582	39.1861	15.5939	25.4378	46.5417	28.1652	49.9042	59.1574	31.5637	38.6736	56.6143	23.064	54.2574	44.6943	61.0355	45.9744	51.5959	68.9472	62.8146	74.9128	30.1237	70.603	73.2038	31.2372			XM_213244	Dnase1l2_predicted	5700524	62655824	XM_213244.3	S	GCGCAAGAGCGTGAAGCCCCAGTCAGCCTCAGTTCACAACTTTCAGGAGG	PREDICTED: Rattus norvegicus deoxyribonuclease 1-like 2 (predicted) (Dnase1l2_predicted), mRNA.
ILMN_66729	8.55737	0.242108	-1.05911	4.18911	4.55037	-4.91192	-8.09466	-2.87064	-3.56316	4.11808	-3.64996	-0.326883	0.100888	-4.86012	0.597266	-2.82809	4.32327	5.05022	2.22064	-2.78619	1.96162	-2.26028	-12.7062	0.0837105			XM_574070	LOC498785	4540446	62663752	XM_574070.1	S	CCATGGATGCCTACACTCCCCCAGGTGAGCAACAACCTCAGTATTTCTGC	PREDICTED: Rattus norvegicus similar to novel protein (LOC498785), mRNA.
ILMN_55839	47.728	56.2748	8.21519	27.5447	32.1798	20.4733	44.9856	16.5173	30.0227	23.392	11.3827	10.5333	14.5313	15.478	14.2453	12.9521	15.2823	9.31447	15.3734	15.8569	15.8694	10.2602	27.2631	3.98799	RGD1304910_predicted		XM_231724	RGD1304910_predicted	3520253	62647208	XM_231724.3	S	CCCTACCTGTGTTCAGCCTGTGGCCGTGGCTTCCGACAAAAGCAGCATCT	similar to hypothetical protein C130032F08 (predicted)		GeneID:312309; RGD:1304910; GI:109472013	XM_001054349	Rn.22174	312309
ILMN_63580	5279.43	6293.98	5674.31	4164.11	5593.26	4956.75	6208.73	5483.36	5234.09	6712.87	4814.23	3353.36	5579.11	4569.03	5535.52	6661.33	5987.94	5927.14	4304.66	4442.11	5514.59	5152.73	5646.1	5572.54	LGP120	LGP120	NM_012857	Lamp1	2970601	6981143	NM_012857.1	S	AGACACTTGGGCCTGGCAAGGGTGGCTGATGGTGGTTAGGCTGCACACTT	lysosomal membrane glycoprotein 1	multivesicular body [goid 5771] [evidence IEA]; lysosome [goid 5764] [evidence IEA]; sarcolemma [goid 42383] [evidence IEA]; integral to membrane [goid 16021] [evidence IEA]; extracellular space [goid 5615] [evidence IEA]; membrane [goid 16020] [evidence IEA]; late endosome [goid 5770] [evidence IEA]	GeneID:25328; RATMAP:41213; RGD:2989; GI:6981144	NM_012857	Rn.40177	25328
ILMN_64561	3.27802	-7.28862	0.775009	-4.13432	-5.82885	-7.31787	-4.40277	0.791709	-5.47315	-1.57197	-3.00478	3.19964	-2.55148	-7.78108	-2.85207	1.41523	-4.086	-7.34497	-3.29643	-2.62549	1.56644	-5.32345	0.878726	-4.52604			XM_342621	LOC362308	2260333	62659693	XM_342621.2	S	GCTCAGAGAAGTTTGGCTTCGGATCTGTCCACGAGAAAAAGGAATCTCCC	PREDICTED: Rattus norvegicus similar to ORF1 (LOC362308), mRNA.
ILMN_62294	5.82603	6.92637	0.488456	-5.16637	9.50296	0.137943	3.64386	3.9099	3.9063	-8.83923	-3.04412	1.21699	-0.386142	2.22166	10.1229	-8.25532	4.91577	6.36663	-0.386328	1.20562	-10.5326	1.8659	-2.60989	-3.45589	MGC93528	MGC93528	NM_017081	Hsd11b2	7050180	8393572	NM_017081.1	S	CATGAGACCATGTATACCCTACCAGGCACGACCCTTCAGCTTGGAGAGCC	hydroxysteroid 11-beta dehydrogenase 2	glucocorticoid biosynthesis [goid 6704] [evidence IEA]; cell-cell signaling [goid 7267] [evidence IEA]; metabolism [goid 8152] [evidence IDA]; 11-beta-hydroxysteroid dehydrogenase activity [goid 3845] [evidence IDA]; oxidoreductase activity [goid 16491] [evidence IDA]; endoplasmic reticulum [goid 5783] [evidence IEA]; microsome [goid 5792] [evidence IEA]; extracellular space [goid 5615] [evidence…	GeneID:25117; RATMAP:39284; RGD:2835; GI:8393573	NM_017081	Rn.10186	25117
ILMN_67653	26.1224	34.6304	33.3561	33.4094	32.8094	32.2974	48.5003	25.8934	21.3525	45.9781	30.0949	29.0533	32.9305	37.8713	48.0381	51.5502	6.89967	36.7015	20.4736	26.4559	53.3553	26.4298	46.8876	24.1741	MGC72612; MGC105514	MGC105514	NM_001009538	MGC72612	2900161	57164024	NM_001009538.1	S	CGAGGGAGAAGTAATGCAGAAGAAAGGCCAGAAAAGAGGGACCATCAGCC	similar to expressed sequence AI449175		GeneID:494340; RGD:1359299; GI:57164025	NM_001009538	Rn.17914	494340
ILMN_65692	16.4774	9.08871	21.7781	35.8137	25.4351	15.8475	15.9362	33.4746	17.1768	21.6191	45.3089	32.6937	20.8884	7.06212	10.3323	26.2054	25.2342	20.7973	37.1077	23.3212	15.5164	25.0591	28.4803	9.49504	RGD1560194_predicted		XM_345767	RGD1560194_predicted	5420538	62651909	XM_345767.2	S	TGTGTGCTCTAGGTTGGCAGAGCAAGGGAGGATGGGGGTGCCCTACTGCA	similar to 60S ribosomal protein L7a (predicted)		GeneID:366784; RGD:1560194; GI:109480110	XM_001055426		366784
ILMN_52971	1111.34	1852.49	1124.51	922.274	1024.36	1339.4	1316.43	1126.49	832.869	1169.61	1365.65	769.058	727.617	977.708	920.855	1288.71	964.989	1300.3	1077.82	812.285	1024.41	931.376	1072.06	846.668	Eif4g3_predicted		XM_216563	Eif4g3_predicted	7000408	62649895	XM_216563.3	S	TGCAAAGCAGCCATTGTCGCCGACTGTTCTACCTTCAGAGTGGACACTGC	eukaryotic translation initiation factor 4 gamma, 3 (predicted)		GeneID:298573; RGD:1311370; GI:109475703	XM_001070313	Rn.71377	298573
ILMN_52996	480.632	648.468	447.742	414.788	571.707	523.183	658.144	541.921	539.521	498.772	596.192	417.719	410.264	430.895	444.719	540.599	438.174	584.299	429.526	391.426	473.947	424.232	616.776	339.258			XM_573645	Fmip_predicted	4590215	62660742	XM_573645.1	S	TCGGGCTATGGAGAGTGAAGTCAATGTGTGCTATCGGGAGCTCTGCGGCC	PREDICTED: Rattus norvegicus Fms interacting protein (predicted) (Fmip_predicted), mRNA.
ILMN_55094	4.34353	6.92662	3.87626	-5.19116	6.11276	9.18315	-1.18991	8.8428	10.5558	13.8255	6.8608	5.33056	13.4787	5.05205	12.3079	11.5123	7.3356	-0.200665	-4.80526	-1.52351	4.47654	8.05796	-7.87596	7.08696	RGD1566327_predicted		XM_233365	RGD1566327_predicted	2640100	62649504	XM_233365.3	S	GTGATGTTGGAGTGCCATTCAAGAGGTTGGTTCCCAGAGCCTCACATGGA	similar to hypothetical protein A430070M19 (predicted)		GeneID:313485; RGD:1566327; GI:109475322	XM_233365		313485
ILMN_58572	402.046	284.022	197.567	213.517	313.611	242.083	491.341	368.211	402.321	561.359	303.119	237.046	376.038	305.894	390.816	614.176	343.594	538.764	396.377	304.553	271.185	342.953	448.852	256.411	RGD1566117_predicted		XM_227828	RGD1566117_predicted	1990372	62644544	XM_227828.3	S	CCCGATATGGCCGTTTGTGAAACTGAGTGGAAGATTGCCATGGGCGGTGC	similar to hypothetical protein FLJ23033 (predicted)		GeneID:310982; RGD:1566117; GI:109465666	XM_001077354	Rn.158385	310982
ILMN_63426	0.379918	0.659009	-6.4735	-6.39283	-2.08491	-1.07733	-6.38047	4.72123	-4.57523	-4.63089	-4.65986	-0.319681	-2.07114	6.67691	3.38573	-10.2414	5.16993	-4.34292	-2.61134	5.50927	-10.9434	-3.58345	0.960521	5.57007	Olr384	Olr384	NM_001000263	Olr384_predicted	6180195	47577242	NM_001000263.1	S	GTGAAATCTGCCTTCAAGAAGGTTATTGGTAAATGCCCGGTCTCCCACAG	olfactory receptor 384 (predicted)	detection of chemical stimulus during sensory perception of smell [goid 50911] [evidence ISS]; G-protein coupled receptor protein signaling pathway [goid 7186] [evidence ISS]; olfactory receptor activity [goid 4984] [evidence ISS]; integral to membrane [goid 16021] [evidence ISS]	GeneID:293817; RGD:1333930; GI:47577243	NM_001000263	Rn.141668	293817
ILMN_58268	2833.97	2393.62	839.966	1830.82	2384.1	1332.35	2541.8	1665.29	1576.17	1885.29	1953.85	1467.41	1683.74	1626.58	1921.64	1341.09	1409.16	1738.18	1940.56	1593.73	1354.57	1545.41	2222.67	1009.82	cca1	cca1	NM_053605	Smpd3	4920047	16758393	NM_053605.1	S	ACACAGGGGCAGTCACAGGGACCACTTGAATCCTAACCGGCTCTGCCTGT	sphingomyelin phosphodiesterase 3, neutral		GeneID:94338; RGD:619754; GI:16758394	NM_053605	Rn.54555	94338
ILMN_54962	-5.06282	-12.4009	3.1775	-10.9982	-1.14084	-0.522274	3.57179	-0.238336	2.66371	-10.1744	-13.1494	0.720045	-4.69479	7.33552	1.23486	1.59857	-1.74475	8.20954	-7.23395	-3.90015	8.72129	-16.5418	-0.754239	-10.3212	Drd5		NM_012768	Drd5	2030170	6978780	NM_012768.1	S	AGACGGTGACCTGGCTGCTGAGTCTGTCTGGGAGCTTGACTGTGAGGAAG	dopamine receptor D5	transmission of nerve impulse [goid 19226] [evidence IEA]; dopamine receptor signaling pathway [goid 7212] [pmid 1831904] [evidence IDA]; signal transduction [goid 7165] [evidence IEA]; synaptic transmission [goid 7268] [evidence IEA]; dopamine receptor, adenylate cyclase activating pathway [goid 7191] [evidence IEA]; G-protein coupled receptor protein signaling pathway [goid 7186] [evidence IEA]…	GeneID:25195; RATMAP:39895; RGD:2523; GI:6978781	NM_012768	Rn.138110	25195
ILMN_65774	4415.28	4814.93	3941.14	2840.74	2607.41	2977.86	3267.87	2883.69	2792.01	2860.46	4592.14	1449.87	2839.71	4090.37	2575.55	3027.01	3005.72	2928.06	4162.88	2239.84	4055.84	4089.67	3589.24	2855.69			XM_578630	LOC503110	3450441	62651911	XM_578630.1	S	CTAGTTCTACACACGAGCTGCTTCCACAGCACGGCACCTGTACCTCCGTG	PREDICTED: Rattus norvegicus similar to ribosomal protein S19 (LOC503110), mRNA.
ILMN_57381	-2.47852	7.54596	0.57357	-3.42442	-5.54501	-2.8788	-7.79322	128.155	-15.6248	2.33179	38.0421	12.5072	3.5091	12.2606	2.93043	1.79798	7.9726	2.97468	23.6467	-10.0824	-4.77926	0.193424	3.5288	5.84786	Steap		XM_216315	Steap1_predicted	2190452	62646763	XM_216315.3	S	CAGAGCAAACTGGGAATTGTCTCTCTTCTTCTGGGCACGGTACACGCTTC	six transmembrane epithelial antigen of the prostate 1 (predicted)		GeneID:297738; RGD:1311543; GI:109471678	XM_001067555	Rn.51773	297738
ILMN_50868	15.8125	31.7949	12.9248	12.0014	11.0589	22.9463	21.882	18.5333	8.90382	30.7219	28.3773	13.5236	11.6665	-11.7024	9.58362	10.2221	25.0225	6.14648	8.34315	-4.22427	12.5798	7.39792	17.6333	19.4174	Asct2; Slc1a7; H4-ASCT2	Asct2; Slc1a7; H4-ASCT2	NM_175758	Slc1a5	2510301	51592103	NM_175758.3	S	CTCCTTTCTGGAGAGGTTATTCAGAGCCTTCTTGCTGGGGCGCATGTGGT	solute carrier family 1 (neutral amino acid transporter), member 5	extracellular amino acid transport [goid 6860] [pmid 10537079] [evidence IMP]; amino acid transporter activity [goid 15171] [pmid 10537079] [evidence IMP]; glutamate binding [goid 16595] [pmid 10537079] [evidence TAS]	GeneID:292657; RGD:708512; GI:28461151	NM_175758	Rn.28965	292657
ILMN_69033	0.104947	-7.34656	-1.47507	-0.509776	2.67394	2.15088	-0.485676	0.0353535	0.847516	3.60693	1.89246	3.10036	-9.1303	-5.69238	-0.223039	1.81479	4.0382	-5.8469	5.86993	13.2464	-0.10811	7.59218	-5.49762	0.475304	Smug1		NM_177934	Smug1	3060301	31342640	NM_177934.2	S	AAGAGCACCCTAAGCGACCAGTGTTGGGACTGGAGTGCCCGCAGTCAGAG	single-strand selective monofunctional uracil DNA glycosylase	DNA repair [goid 6281] [pmid 11468777] [evidence IDA]; oxidized base lesion DNA N-glycosylase activity [goid 702] [pmid 11468777] [evidence IDA]; uracil DNA N-glycosylase activity [goid 4844] [pmid 11468777] [evidence IDA]; single-stranded DNA binding [goid 3697] [pmid 11468777] [evidence TAS]	GeneID:315344; RGD:631403; GI:29293823	NM_177934	Rn.162974	315344
ILMN_62925	-7.54924	-0.548312	-12.0469	-4.83036	-18.7528	-13.4061	-17.3025	-19.2122	-15.7185	-14.9405	-8.29585	-11.4744	-17.6466	-10.2149	-13.8847	-20.037	-10.553	-8.51891	-18.3302	-14.3811	-8.23754	-14.9178	-10.19	-16.1518	RGD1566132_predicted		XM_577831	RGD1566132_predicted	540592	62641430	XM_577831.1	S	GCCTGGCTCCTGGGAGTAAATGATGGACTGTGTGCTCAACCTCAACTTCA	similar to Tripartite motif protein 30-like (predicted)		GeneID:502360; RGD:1566132; GI:109459176	XM_001073756	Rn.116878	502360
ILMN_66840	945.76	1203.66	896.073	595.34	873.61	806.827	1028.6	739.706	647.69	720.248	975.539	510.829	707.323	766.674	678.33	710.93	676.105	684.218	883.221	444.619	796.574	809.188	767.207	626.87	Torid; MGC72697	Torid; MGC72697	NM_134390	Lr8	3610056	54262180	NM_134390.2	S	ATTCGGCACCGGCCTCCCCGACCAAAGAGAAGATCCCTGTTACCCCATGA	LR8 protein	integral to membrane [goid 16021] [evidence IEA]	GeneID:171411; RGD:708403; GI:19705505	NM_134390	Rn.26876	171411
ILMN_50220	20.6888	30.7494	14.8072	29.7491	25.88	27.5947	33.4859	14.067	22.0891	21.5066	22.0517	32.5727	18.114	34.8119	21.3554	26.0189	29.5958	14.4254	17.7953	28.2407	17.7349	30.9101	27.7545	17.2392			XM_577592	LOC502140	1230341	62663859	XM_577592.1	S	CCTGGACTAAAATCCATGAATTTGAGCGTATCAACATGTTCTGGGGCCTG	PREDICTED: Rattus norvegicus similar to MAP/microtubule affinity-regulating kinase 4 (MAP/microtubule affinity-regulating kinase like 1) (LOC502140), mRNA.
ILMN_160517	-13.032	-12.3886	-19.6776	-18.7561	-14.4773	-14.0997	-20.2114	-24.5313	-18.668	-22.6258	-15.7212	-17.7639	-17.9548	-14.9092	-19.2523	-15.5261	-20.9835	-13.2485	-22.9357	-19.3164	-29.2704	-14.3936	-14.6106	-16.0208			AI412259		3780184	4255763	Rn.19937	S	ATACATGTGTGTAAATAGTGTAATGTGATGTACATGTGTGCAATTATAGT	Transcribed locus				Rn.19937
ILMN_160518	-5.55906	-6.74284	-9.12391	-1.11349	-0.925974	-4.92528	-11.3435	0.416442	-0.819255	-1.22987	-0.7316	-7.05249	-1.75118	-4.94844	-3.90895	-5.37995	-9.21257	-4.11876	-4.85371	-3.4719	2.24328	-7.92842	-6.68999	-11.0815			CN542885		4010324	46871041	Rn.28077	S	ATTCCAAACTCCAGTGACATAGACATTGAATTTTTTATCCTTTAGGAAAT	Transcribed locus				Rn.28077
ILMN_55877	1229.49	1606.4	1327.34	864.244	928.608	1092.92	1120.04	813.41	544.205	942.573	1095.07	487.228	900.338	1209.87	804.442	666.537	844.437	931.261	1039.93	602.028	1053.47	987.596	858.973	712.678	Cldn10_predicted		XM_214250	Cldn10_predicted	6770471	62662035	XM_214250.3	S	GGACCCACGTCAGTCATGTCTTCCCGGACCAAGTATCAAGGCGGAGAAGG	claudin 10 (predicted)		GeneID:290485; RGD:1308027; GI:109502003	XM_001074876	Rn.99994	290485
ILMN_53271	43.1568	41.2979	37.0673	39.3743	43.4943	37.2257	34.1595	50.7295	28.906	35.3122	26.3747	29.221	33.2074	28.3814	20.2803	35.5684	29.0248	28.7669	31.5015	32.9732	27.7458	35.1127	24.1864	29.5833	Sema6c		NM_017308	Sema6c	6100292	25742792	NM_017308.1	S	TTTATTGACTGTCTTTCCCCCTGTCCTTTGGCGAGGAGCTCGCCGCTCGG	sema domain, transmembrane domain (TM), and cytoplasmic domain, (semaphorin) 6C	neurogenesis [goid 7399] [evidence IEA]; development [goid 7275] [evidence IEA]; receptor activity [goid 4872] [evidence IEA]; integral to membrane [goid 16021] [evidence IEA]; extracellular space [goid 5615] [evidence IEA]	GeneID:29744; RGD:3659; GI:25742793	NM_017308	Rn.22449	29744
ILMN_53287	-6.23871	-2.38301	-8.87025	-6.07079	-9.52422	5.00896	-6.07729	-5.59462	-6.30228	-2.5686	-2.17634	-0.90217	-11.3994	-4.1842	-11.352	-0.419241	-2.65899	5.01764	2.96863	4.90214	-6.80598	-2.68998	-7.32827	-5.62806	LOC365948; LRRGT00104		XM_345295	LOC365948	6660551	62644442	XM_345295.2	S	ATGGAAGGCCCAACCTTCCCTACTGCAAGGGGCTACCTGACCACTGGACA	PREDICTED: Rattus norvegicus similar to AVIEF (LOC365948), mRNA.		GeneID:365948; RGD:1564639; GI:114145780	NM_001047918		365948
ILMN_62656	160.957	96.6118	91.1788	125.749	112.256	92.758	115.767	75.7472	107.634	112.129	76.4844	49.697	208.055	130.128	135.866	112.768	98.2284	131.74	77.1388	73.3306	85.6656	69.7902	126.2	68.9895	RGD1565895_predicted		XM_218953	RGD1565895_predicted	2350181	62640955	XM_218953.3	S	GCATGGCACTTGGCCCCCCTGCTGGAACCTCCATGTGAACAGCCCTTTAA	similar to DRE1 protein (predicted)		GeneID:308850; RGD:1565895; GI:62640956	XR_008288	Rn.33268	308850
ILMN_58970	-4.33081	-9.5903	2.41232	2.97581	4.54798	1.77124	-4.57844	-2.68328	-2.31444	9.81999	-2.68614	4.45632	-0.205737	-0.34026	1.672	-12.4135	0.210313	3.01961	14.4916	-7.49369	-2.13132	10.5145	-0.350811	5.06246			XM_578987	LOC367804	5700176	62666977	XM_578987.1	S	ATGAGTGGGGTAAAACCCAGGAGGCCAGGGAAGGAGGCCTTGGCCCGGAA	PREDICTED: Rattus norvegicus similar to ferritin light chain - mouse (LOC367804), mRNA.
ILMN_63306	-8.78683	-3.22167	-4.65014	-15.0669	-4.03938	2.03458	0.80656	-9.40561	-10.6449	2.6956	-2.46494	-0.386179	-0.0923413	-10.533	-7.53835	-8.78642	1.93281	0.721691	0.959131	-7.13807	2.08262	-10.3971	-6.44601	-0.510383			XM_576545	Mgat4a_predicted	4050711	62654931	XM_576545.1	S	AGGTCCAAGGCGTTCTGCCTTCTGTTGACTTGAGGCTGGAGAGAGACTGG	PREDICTED: Rattus norvegicus mannoside acetylglucosaminyltransferase 4, isoenzyme A (predicted) (Mgat4a_predicted), mRNA.
ILMN_63802	28.1743	27.3699	32.9625	49.8285	33.7164	43.4647	29.9028	43.3726	31.7929	41.5836	29.5802	28.8699	47.5294	32.6162	32.7144	40.0195	31.8405	29.5389	27.6642	21.9005	25.0028	39.965	29.6988	38.0178	Abca15_predicted		XM_219276	Abca15_predicted	6860435	62641448	XM_219276.3	S	GTGGAGGCATGAAGCGCAAACTCGCCATCATAATAGCCCTGATAGGGGGC	ATP-binding cassette, sub-family A (ABC1), member 15 (predicted)		GeneID:293442; RGD:1305981; GI:109459290	XM_001075753		293442
ILMN_68883	3148.51	3364.24	2728.48	2176.54	2053.39	2463.09	2570.03	2346.32	2166.53	2507.86	3815.69	1371.55	1828.86	2867.04	2357.34	2412.41	2273.67	2627.38	3353.39	1773.06	3058.62	2801.81	2818.98	2139.43			XM_342604	LOC362290	1170671	62646562	XM_342604.2	S	GGAAAGAAGGCCAAGGGGAAGAAGGTGGTCCTGGCCCCTGCCGTGGTCAG	PREDICTED: Rattus norvegicus similar to 60S ribosomal protein L7a (LOC362290), mRNA.
ILMN_68491	-9.58176	-14.1708	-14.6309	-29.9543	-22.5983	-25.5158	-6.25566	-14.9464	-10.7802	-26.9478	-20.1779	-29.7001	-17.6714	-15.505	-20.5765	-22.7314	-13.5843	-21.433	-22.1538	-17.2626	-20.0187	-28.6935	-29.2041	-19.4023			XM_574800	LOC499477	780377	62666313	XM_574800.1	S	CTCCCAGGAAGGTGGAGACCTAGGATATTGTGTGGCTGCTGAAAGAGCTC	PREDICTED: Rattus norvegicus similar to Mitochondrial import inner membrane translocase subunit TIM9 B (Fracture callus protein 1) (FxC1) (LOC499477), mRNA.
ILMN_69733	247.375	283.261	298.859	233.57	171.367	228.573	369.082	221.893	219.358	244.154	238.401	140.495	188.369	224.776	231.532	303.833	205.191	237.18	275.636	172.144	191.746	229.769	219.161	176.203	MGC105723	MGC105723	NM_001009692	Sh3glb2	7100707	57527420	NM_001009692.1	S	CCATCTGAGGAAGTTGAGGGTTCAGCAGCAAACAGGCAGGGCTGGGACAG	SH3-domain GRB2-like endophilin B2	endocytosis [goid 6897] [evidence IEA]; protein binding [goid 5515] [evidence IEA]; cytoplasm [goid 5737] [evidence IEA]	GeneID:311848; RGD:1305886; GI:57527421	NM_001009692	Rn.26881	311848
ILMN_66350	929.221	1153.94	668.471	837.542	770.587	790.423	1117.46	753.244	704.157	1009.4	960.978	675.13	1265.51	1820.64	1611.73	1546.43	1390.19	2016.23	1118.91	949.799	1147.5	598.374	2407.65	608.123			XM_223143	LOC305122	2260110	62660041	XM_223143.3	S	CAGCACACGCTGACACTTGGAACAGGTGGAGTGAACTGTCGTCCCCACTT	PREDICTED: Rattus norvegicus similar to mKIAA1107 protein (predicted) (LOC305122), mRNA.
ILMN_68047	4.6951	7.52051	-5.07761	-15.8097	-2.15566	1.01084	0.420543	1.08213	3.99746	-5.99118	9.63978	-5.41524	-5.39272	7.89402	-3.18173	-0.0627807	-3.77018	0.622707	-3.1696	5.14453	-3.39297	-3.44693	0.940807	3.91691	RGD1564744_predicted		XM_234961	RGD1564744_predicted	5080100	27717710	XM_234961.1	S	CTGTCTCCGAGCTCACCTGCATCTACTCCGACCTTATCTTGCACGATGAG	similar to 60S acidic ribosomal protein P1 (predicted)		GeneID:314652; RGD:1564744; GI:27717711	XM_001075612		314652
ILMN_60634	-19.3215	-8.21681	-10.1459	-11.4	-11.685	-19.3629	-21.3027	-13.9672	-11.641	-10.9211	-16.7348	-4.86713	-12.2919	-11.2801	-13.1718	-7.01133	-7.3517	-8.08149	-19.3578	-21.3301	-7.68195	-7.65763	-16.1379	-22.9333			XM_341049	LOC360782	1580136	62658634	XM_341049.2	S	TGAGAACACTCCCCGTGGGGAAGCTCGGGTGAAACTTGTCCTGGACCACT	PREDICTED: Rattus norvegicus similar to paired immunoglobin-like type 2 receptor beta (LOC360782), mRNA.
ILMN_67321	-20.6848	-18.0871	-13.6361	-28.4888	-20.2294	-25.0977	-15.9107	-10.1372	-20.1648	-26.7942	-14.5797	-16.1058	-23.4413	-23.3938	-21.6797	-26.4302	-16.0049	-5.31955	-21.6245	-24.3718	-27.0683	-26.1611	-3.65502	-17.6234			XM_575545	LOC500193	3850463	62647448	XM_575545.1	S	GGCTGATGATGTTGCAACTTATTACTGTCAGCAAGGCTCCACTGGTGACA	PREDICTED: Rattus norvegicus similar to [Human Ig rearranged gamma chain mRNA, V-J-C region and complete cds.], gene product (LOC500193), mRNA.
ILMN_51629	3.49682	0.330159	-3.11832	4.18145	7.76877	-5.56057	1.5317	10.2841	9.06399	6.73365	2.11005	1.52215	9.08906	4.05384	-0.771966	3.25862	-3.63057	2.1575	15.6823	0.546345	4.7987	7.00355	5.21244	3.84228	LOC301133		XM_236794	LOC301133	1740520	62718650	XM_236794.2	S	AACAGCTCCCGAGTCTGGTGGGACAGTAGTTTCCTCGGCGGAGTGGTACA	similar to Tumor necrosis factor ligand superfamily member 14 (CD258 antigen)		GeneID:301133; GI:62718651	XM_001059278		301133
ILMN_58143	100.317	98.8225	82.0128	50.0741	83.1043	82.4065	129.532	93.0694	80.6766	87.2281	113.9	15.078	37.492	78.2647	49.8241	130.821	88.1917	53.2525	108.67	36.4257	91.2417	38.502	42.3815	63.185	RGD1306932		XM_222005	LOC304346	3840324	62658580	XM_222005.3	S	TCAGGTTGTCAGACTTGGCGGCAGGGAACTTTACCCGCTGAGCCTTCCTG	similar to CG9117-PA; Rattus norvegicus similar to CG9117-PA (RGD1306932), mRNA.		GeneID:304346; RGD:1306932; GI:68163435
ILMN_61698	109.573	122.626	87.2766	110.215	121.379	127.139	164.68	125.572	112.066	161.368	113.278	108.467	92.1471	118.523	112.177	152.291	86.3371	174.169	144.136	98.2915	120.204	113.331	139.608	76.3956	RGD1309308_predicted		XM_232850	RGD1309308_predicted	2470735	62648746	XM_232850.3	S	GAGTGGACAGGGAGAGGATCCGTCAAGCGATGACTTAGACAAGGAACAAC	similar to RIKEN cDNA 1810074P20 (predicted)		GeneID:313115; RGD:1309308; GI:34867100	XM_001061009	Rn.12784	313115
ILMN_66635	-0.176112	6.29213	-8.11056	-1.40556	2.91485	1.70777	7.4865	3.379	9.81538	0.302851	-3.80754	13.559	6.31964	10.5034	3.27583	2.82382	4.12595	1.09165	-5.27147	3.10864	-2.48031	9.23874	6.7846	-8.66157	Orc1l		NM_177931	Orc1l	60592	31342647	NM_177931.2	S	ACAGTCAGCATGTGGCTCTGTGCAGAATGGAGGGACTGCCTTACCCAACC	origin recognition complex, subunit 1-like (S.cereviaiae)	DNA replication [goid 6260] [evidence IEA]; DNA binding [goid 3677] [evidence IEA]; nucleotide binding [goid 166] [evidence IEA]; ATP binding [goid 5524] [evidence IEA]; nucleus [goid 5634] [evidence IEA]	GeneID:313479; RGD:631435; GI:29293819	NM_177931	Rn.92486	313479
ILMN_54125	36.3673	31.7408	39.4234	39.6486	41.8929	37.0764	52.1779	35.4856	35.1992	33.4434	39.2264	31.8226	32.6704	28.5653	39.9406	51.2596	21.0644	46.8066	39.879	34.4227	38.9848	20.5109	55.6647	9.13605			XM_573891	LOC498613	6060181	62662485	XM_573891.1	S	CTGCAGTTGAGCCTGTGCCGACTAAGTCCACCAATGCCGCTGACAGTCTG	PREDICTED: Rattus norvegicus similar to GA13585-PA (LOC498613), mRNA.
ILMN_59554	-20.3439	-12.2736	5.93673	-5.10041	-16.7676	-0.178227	6.72815	-5.05352	2.81726	-1.38795	-14.5498	-1.98316	2.82848	-15.5654	-5.30107	25.3942	-8.11756	-9.69869	-0.206457	-19.2578	-9.63053	-8.8085	-3.3108	-4.84176	LOC288109		XM_221455	LOC288109	7100113	62657888	XM_221455.3	S	TCGAAGCTCTGAGAAGGTCCTCCCCCTACCAGTCTTCTGCATCGTGGCCA	Msid2		GeneID:288109; RGD:1559616; GI:109493292	XM_001067387	Rn.138746	288109
ILMN_59368	-17.1406	-20.2669	-18.658	-12.8281	-17.1205	-12.7496	-24.4656	-19.9015	-13.0464	-6.71325	-17.876	-2.34632	-10.1498	-13.6698	-14.8831	-27.0407	-13.9571	0.740863	-9.23427	-10.104	-4.10262	-14.3351	-15.3305	-10.0734	RGD1564859_predicted		XM_347061	RGD1564859_predicted	4060154	62649140	XM_347061.2	S	TGCCTTGTCACAGCATTTCGAGGGAGAGAGGCAAGACTGAGTGGGAAGAC	RGD1564859 (predicted)		GeneID:362536; RGD:1564859; GI:109475012	XM_001060074	Rn.7615	362536
ILMN_63313	0.249303	-7.8396	-4.44483	-7.98692	-18.7487	0.676022	2.47108	-6.90904	-13.3137	5.42282	-5.07534	-2.40368	-5.38569	-15.0227	-16.5789	-2.0867	-13.9953	-13.3942	-6.71022	-8.48237	-6.29901	-3.65858	-11.0728	-3.02788			XM_577155	LOC501755	2970347	62657697	XM_577155.1	S	GGACATTGAACTGCCTGAGAATCCAGCTATAACTCTCTTGGGGATATACC	PREDICTED: Rattus norvegicus similar to LRRG00132 (LOC501755), mRNA.
ILMN_63203	14.2069	-5.19725	15.2332	5.26655	6.18726	15.9587	9.40285	14.9452	16.2769	14.338	18.1293	8.01606	7.77469	7.36212	22.1215	12.1929	15.5698	12.0552	13.0816	10.3343	8.65514	11.5091	2.64366	7.71784	LOC303734		XM_221188	LOC303734	7100500	62718482	XM_221188.3	S	CCTATGGGGGTACAGTGGAGACACCATCACCCAAGCCTCCAAGAGAAGGC	similar to TBC1 domain family, member 16		GeneID:303734; GI:109513687	XR_009498	Rn.214150	303734
ILMN_53168	47.9735	49.0955	35.3785	38.4127	59.3097	27.5577	51.3344	37.0945	40.9547	44.2927	49.0647	24.8396	45.2102	46.3603	49.2244	48.1322	34.6147	45.7096	53.3229	47.9255	27.2618	54.2607	53.8078	33.5195	RGD1563090_predicted		XM_225698	RGD1563090_predicted	4150040	62664656	XM_225698.3	S	TCTGGATTCTGAGTGTTGGCTTGAGCAGGGGTGCAGAGGATGGTGCCAGT	similar to macrophage actin-associated-tyrosine-phosphorylated protein (predicted)		GeneID:307248; RGD:1563090; GI:109506823	XM_001056422	Rn.205311	307248
ILMN_50137	204.788	152.91	131.724	154.948	132.363	143.104	218.068	173.631	185.624	210.586	139.579	112.971	171.778	112.979	159.98	176.621	146.956	170.149	155.899	114.851	177.761	144.315	146.628	136.214	Trmt1		XM_213844	RGD1305992_predicted	110500	62665016	XM_213844.3	S	CGCGCCGCTCGCCTCAAGACATTCCCCTGCAAACGATTCAAAGAGGGTAC	TRM1 tRNA methyltransferase 1 homolog (S. cerevisiae); synonym: RGD1305992; Rattus norvegicus TRM1 tRNA methyltransferase 1 homolog (S. cerevisiae) (Trmt1), mRNA.		GeneID:288914; RGD:1305992; GI:62078475
ILMN_48960	201.873	249.881	163.755	232.866	207.648	206.054	301.847	251.052	238.499	251.606	240.68	166.209	150.999	213.018	229.954	259.192	208.823	289.95	258.894	177.848	182.887	182.74	264.006	168.668	Kif21a_predicted		XM_217022	Kif21a_predicted	1780735	62652941	XM_217022.3	S	GTGCCAGGCCACCCGATTTTGCTTAGTGGCTGCAGAGGGGGCATTCTGAA	kinesin family member 21A (predicted)		GeneID:300158; RGD:1305126; GI:109481198	XM_001056804	Rn.52470	300158
ILMN_63454	8.83535	4.72898	3.91592	-4.85823	11.0169	3.5187	4.08024	1.66017	2.032	10.4118	0.277875	3.01071	0.129934	-1.41468	3.92456	-6.47598	7.31915	0.917461	11.8246	0.85529	5.07791	0.519985	11.6793	-1.15628	Cftr		XM_347229	LOC500041	1340133	62646890	XM_347229.2	S	TAATGTTCACAGGCCTAGTCATGGAGAATGTAACAGCATTTTGGGAGGAG	cystic fibrosis transmembrane conductance regulator homolog; synonym: RGD1561193; Rattus norvegicus cystic fibrosis transmembrane conductance regulator homolog (Cftr), mRNA.		GeneID:24255; RATMAP:32920; RGD:2332; GI:91982740
ILMN_51279	-3.94893	-2.10083	7.77974	4.03781	-7.52559	-11.8889	-4.78323	-5.95777	-8.55011	-4.79481	-9.6944	-10.7468	-4.02229	-4.3005	-1.49264	-8.66453	-8.55681	-12.6711	-3.78505	-4.72183	-2.09509	-2.32225	-8.33839	-10.9978	Dupd1_predicted		XM_341278	Dupd1_predicted	2470131	34868943	XM_341278.1	S	CCGAAGCCGGTCAGCAACTCTGGTCCTGGCCTACCTGATGATCCACAAGA	dual specificity phosphatase and pro isomerase domain containing 1 (predicted)		GeneID:361003; RGD:1310229; GI:34868944	XM_001057815	Rn.162035	361003
ILMN_69655	88.4006	44.8417	48.2992	44.7857	36.7977	46.1938	57.674	63.277	28.6057	65.9	56.2049	43.3547	71.8331	28.5535	33.3053	44.1176	60.249	49.08	7.94523	25.4479	25.3197	46.3715	47.7161	23.2978	RFMO1A	RFMO1A	NM_012792	Fmo1	3360279	6978846	NM_012792.1	S	ATGTTGGAAGGATCCAGGCCCCCTTTCAGGAAGAATCTGCCCCCAGAGAG	flavin containing monooxygenase 1	transport [goid 6810] [evidence IEA]; electron transport [goid 6118] [evidence IEA]; oxidoreductase activity [goid 16491] [evidence IEA]; monooxygenase activity [goid 4497] [pmid 8504165] [evidence IDA]; transporter activity [goid 5215] [evidence IEA]; disulfide oxidoreductase activity [goid 15036] [evidence IEA]; dimethylaniline monooxygenase (N-oxide-forming) activity [goid 4499] [pmid 8504165]…	GeneID:25256; RATMAP:41140; RGD:2622; GI:6978847	NM_012792	Rn.867	25256
ILMN_55129	-9.57257	-6.72036	-12.1249	-4.39955	-10.0333	-3.24469	-13.7904	-4.22508	-10.6253	-3.03252	-16.6933	-3.28901	-3.22512	-12.4007	-6.47997	-7.47853	-4.74287	-2.5714	-11.8247	-7.42263	-11.8342	-12.6982	-9.22535	-7.82406			XM_579838	LOC498615	5860494	62662501	XM_579838.1	S	CTGGAGGCTGGAGCTGAAGCAGAAACCATGGAGGGACACTGCTGTTTGGC	PREDICTED: Rattus norvegicus LOC498615 (LOC498615), mRNA.
ILMN_48220	227.747	256.407	219.083	194.089	182.105	187.217	272.778	237.586	213.055	333.839	253.868	227.948	185.95	228.025	190.681	285.567	203.851	325.649	333.765	169.663	226.174	199.023	278.479	148.799			XM_573467	Uchl5_predicted	3710280	62659442	XM_573467.1	S	GACTCAGTGCACGTTTGGCATAGTACCAGTCTGTCTTTATGCATGGAGTT	PREDICTED: Rattus norvegicus ubiquitin carboxyl-terminal hydrolase L5 (predicted) (Uchl5_predicted), mRNA.
ILMN_62212	-4.51937	-2.85353	-6.29894	0.175298	-4.38822	-7.26411	-5.79419	1.6716	-14.224	-7.31784	-7.60987	3.11542	-16.7254	-12.1198	1.19839	-7.99606	-8.29539	-1.4269	-13.4904	-0.179599	-5.29739	7.242	-15.8676	-2.46392			XM_574617	LOC499315	6290136	62641861	XM_574617.1	S	GGAAGCTGATCTCAGAGGTCCTCAAATTGATGTCAAAGGGCCGAGTGTGG	PREDICTED: Rattus norvegicus similar to AHNAK (LOC499315), mRNA.
ILMN_67975	91.2814	90.5932	71.5316	43.0511	59.4968	60.6933	67.4929	64.5499	61.0879	89.3842	61.0847	37.867	28.0253	46.2328	39.5704	45.7064	48.1426	51.7074	37.53	30.99	49.0562	30.2961	22.8103	50.3459	RGD1561764_predicted		XM_574115	RGD1561764_predicted	5570148	62664163	XM_574115.1	S	GCGGAGTCCGTGCGCTTGAAGCACCTGTCAAGAACTGATGAGCAGGAGGT	similar to hypothetical protein MGC5391 (predicted)		GeneID:364835; RGD:1561764; GI:109506408	XM_001059433		364835
ILMN_50046	57.0164	57.8864	35.5204	22.2624	46.2107	61.2547	46.867	24.8943	26.3223	60.7915	30.6414	23.9586	10.8796	8.81613	23.7151	31.59	37.3644	5.82691	23.0587	10.8074	22.5775	7.03978	16.6663	39.5076	LOC290741		XM_214348	LOC290741	4150364	62662643	XM_214348.2	S	ATTATGGGAGACACTGTACCTGGAGTTAGTCCACGCCAGACCCACTGGCG	similar to 6030466N05Rik protein; Rattus norvegicus similar to 6030466N05Rik protein (LOC290741), mRNA.		GeneID:290741; RGD:1359671; GI:62078499
ILMN_52710	41.4888	23.4392	25.1216	19.6203	33.2081	18.7892	35.875	36.9745	28.2195	25.0513	38.6875	30.097	30.9449	38.914	40.5858	29.2408	14.1179	24.56	31.1483	21.3482	21.856	31.3141	31.0383	20.7354	RGD1308958_predicted		XM_216388	RGD1308958_predicted	450164	62649011	XM_216388.3	S	GCTATCCTTGGAGCAGTGCCATTCCTGGGGACATATTGGGCAGCAGTACC	similar to chromosome 9 open reading frame 5 (predicted)		GeneID:298020; RGD:1308958; GI:62649012	XM_001059736	Rn.39293	298020
ILMN_48917	10.3886	16.8964	18.9605	17.9931	6.12326	11.7261	6.83039	9.30651	14.1065	13.2105	12.0714	6.08063	12.0483	2.05613	6.71872	17.4969	17.7953	5.4374	2.28099	3.93596	10.3146	16.481	3.77184	5.72884	Olr203; ratchr1-163872150-163873097_ORF	Olr203; ratchr1-163872150-163873097_ORF	NM_001000191	Olr203_predicted	3120593	47576832	NM_001000191.1	S	GTTCCTTCCACAGCCCAAAGCAGGACAATATCAGCTCAGTGTTCTACATG	olfactory receptor 203 (predicted)	detection of chemical stimulus during sensory perception of smell [goid 50911] [evidence ISS]; G-protein coupled receptor protein signaling pathway [goid 7186] [evidence ISS]; olfactory receptor activity [goid 4984] [evidence ISS]; integral to membrane [goid 16021] [evidence ISS]	GeneID:293350; RGD:1333669; GI:47576833	NM_001000191	Rn.141808	293350
ILMN_63678	345.671	417.858	323.806	263.598	279.691	317.458	403.762	293.079	259.008	328.62	322.59	265.597	209.747	331.311	333.99	350.911	256.041	376.538	285.678	202.13	279.816	285.071	386.622	193.743			XM_214632	LOC291860	670494	62664826	XM_214632.3	S	CCACACAGGTCCTTACTACAAACAGCACGAAGACCCTGACGGACGGTGCA	PREDICTED: Rattus norvegicus similar to SPla/RYanodine receptor SPRY (1J970) (predicted) (LOC291860), mRNA.
ILMN_49739	376.604	416.008	384.875	357.424	379.14	356.003	398.921	277.839	337.861	348.531	413.652	176.948	247.788	326.697	263.587	417.12	344.335	328.54	417.228	234.401	298.961	270.283	341.677	249.808	Arfrp1		NM_053980	Arfrp1	1090292	16758877	NM_053980.1	S	GTACGGAATGTTCACCGGCCACCACGGCAGAGGGACATCACATAAGCACC	ADP-ribosylation factor related protein 1	small GTPase mediated signal transduction [goid 7264] [evidence IEA]; gastrulation [goid 7369] [evidence IEA]; GTP binding [goid 5525] [evidence IEA]; GTPase activity [goid 3924] [evidence IEA]; membrane fraction [goid 5624] [evidence IEA]; Golgi apparatus [goid 5794] [evidence IEA]	GeneID:117051; RGD:621683; GI:16758878	NM_053980	Rn.10973	117051
ILMN_52098	397.767	435.499	337.363	359.556	377.844	342.382	423.67	358.206	326.464	480.042	362.99	221.453	325.293	324.889	360.403	367.823	343.807	411.493	321.671	291.937	378.04	315.692	368.183	256.116	Ctnnbl1		XM_215906	LOC296320	6100735	62646239	XM_215906.3	S	GCACATCATCAAGGAGTACGCAGAGAACATTGGAGATGGCCGGAGCCCTG	beta catenin-like 1; Rattus norvegicus beta catenin-like 1 (Ctnnbl1), mRNA.		GeneID:296320; RGD:1563558; GI:67846018
ILMN_160521	-6.43298	-9.16976	-3.48293	-9.51884	-8.7897	-13.3619	-17.8418	-9.63597	-7.89762	-12.1638	0.454969	-9.04145	-8.89236	-13.2993	-9.43413	-10.5268	-9.59478	-15.2956	-7.38907	-2.29183	-12.9386	-11.6255	-5.72679	-5.56595	G0s2		CA505509		4730014	24996463	Rn.1040	S	CAGAATATAAAATGTTTTTATTTCAAAATGCAAAATGATATTCGTTGTAA	G0/G1 switch gene 2				Rn.1040
ILMN_64657	13.6851	5.41107	15.4378	7.05626	4.11392	4.92241	5.35071	9.80705	-3.28163	-5.91369	-1.59857	5.66898	4.07102	0.63966	0.526633	13.8945	11.5424	0.810466	8.09923	3.73069	3.08742	4.77173	5.72579	-2.55122			XM_344402	LOC364379	6200279	62661435	XM_344402.2	S	CCACCTCGTAAAGAAGGCTGTCTGAGGACTGACTGGATCTCCCCGATCTG	PREDICTED: Rattus norvegicus similar to T-cell receptor alpha chain precursor V and C regions (TRA29) - rat (fragment) (LOC364379), mRNA.
ILMN_54157	161.98	120.255	121.532	116.399	108.712	112.306	202.794	171.897	142.651	172.432	144.512	89.649	71.3506	55.0421	74.8792	110.357	149.06	77.2645	150.802	95.8806	168.2	87.6208	91.6253	105.874	Hyal2		NM_172040	Hyal2	870092	25282396	NM_172040.1	S	GCCTGTTAGGGGGTAGGCAAATGAGTCTGGAGTTGGAGTGGGCAGTACCC	hyaluronoglucosaminidase 2	hyaluronan catabolism [goid 30214] [pmid 12584308] [evidence IDA]; carbohydrate metabolism [goid 5975] [evidence IEA]; glycosaminoglycan catabolism [goid 6027] [evidence IEA]; receptor activity [goid 4872] [evidence IEA]; hyalurononglucosaminidase activity [goid 4415] [evidence IEA]; hydrolase activity [goid 16787] [evidence IEA]; protein binding [goid 5515] [pmid 12584308] [evidence IDA]; hydrol…	GeneID:64468; RGD:620321; GI:25282397	NM_172040	Rn.8278	64468
ILMN_69830	363.486	439.433	404.648	326.591	337.238	361.237	517.811	415.275	483.012	410.005	553.535	215.617	772.308	1032.92	857.646	1105.79	759.664	1227.25	809.875	553.474	531.942	762.475	1388.94	396.997	Chop10; Gadd153; MGC124604	Chop10; Gadd153; MGC124604	NM_024134	Ddit3	5900128	13162307	NM_024134.1	S	TCCCGGAGTGTACCCAGCACCATCACGCCAGTGCCAAGCATGTAATCTCC	DNA-damage inducible transcript 3	mRNA transcription from RNA polymerase II promoter [goid 42789] [evidence IEA]; regulation of cell redox homeostasis [goid 30503] [evidence IEA]; response to DNA damage stimulus [goid 6974] [evidence IEA]; regulation of transcription, DNA-dependent [goid 6355] [pmid 11158311] [evidence IDA]; ER overload response [goid 6983] [pmid 11158311] [evidence IMP]; cell cycle arrest [goid 7050] [evidence I…	GeneID:29467; RATMAP:45116; RGD:62391; GI:13162308	NM_024134	Rn.11183	29467
ILMN_62057	97.7617	93.7293	102.702	42.3017	57.2827	58.6636	80.2888	66.194	56.1933	57.0915	69.6333	44.1985	75.9106	68.3529	60.11	54.7588	50.4517	56.1822	71.5773	52.6132	112.368	75.6008	51.1405	64.8223	RGD1562265_predicted		XM_233076	RGD1562265_predicted	730128	62648753	XM_233076.2	S	CACTGCCATGGCTGAGGGAGACATAGCTGCTGGAGGTGTAATAGACATCA	similar to ribosomal protein S12 (predicted)		GeneID:313283; RGD:1562265; GI:27714795	XM_001062203		313283
ILMN_68049	3930.63	3140.29	2873.94	2783.06	2376.38	2193.87	3597.13	2181.87	2674.64	3419.87	3459.9	1526.25	2907.42	2815.78	2452.78	3476.78	2626.64	2910.09	2876.81	1977.27	2860.74	2679.05	2617.12	1971.1	RGD1560568_predicted		XM_576322	RGD1560568_predicted	110528	62652867	XM_576322.1	S	TAAGCCCAAACCCCCTGGACACTGCAGCTCTTTTCAGTTTCGCTCAAGCC	similar to basic transcription factor 3 (predicted) (predicted)		GeneID:500914; RGD:1560568; GI:62652868	XM_001078107		500914
ILMN_49152	-12.441	-19.1497	-9.75314	-11.2546	-9.98176	-16.5221	-15.3414	-6.89178	-16.7015	-18.018	-11.0675	-10.258	-14.8847	-15.5178	-10.4502	-15.0914	-14.9347	-16.8242	-7.40179	-3.55859	-15.5047	-9.03903	-9.70598	-12.0721	Vn3; Vnr3; V1ra12	Vn3; Vnr3; V1ra12	NM_173296	V1ra12_predicted	2190358	27545367	NM_173296.1	S	GTAGTGGACATCTATGCCACAGTCAGCCCTTTTGTGTTTATGAGCACTGG	vomeronasal 1 receptor, a12 (predicted)	sensory perception of smell [goid 7608] [evidence ISS]; olfactory receptor activity [goid 4984] [evidence ISS]	GeneID:297439; RGD:1549727; GI:27545368	NM_173296	Rn.10141	297439
ILMN_64220	24.0055	12.0172	3.64271	14.192	4.345	6.41791	12.7582	13.8513	9.86839	17.5611	12.3564	11.3841	18.9783	10.517	8.85373	14.3197	9.18508	19.0954	17.8808	9.52662	6.76136	12.5483	6.73635	2.62937			XM_225950	LOC291599	4540717	34879386	XM_225950.2	S	CCACCCTCAAGAAGAGTAAACATAGGAGGAAGAAGGTTAAGTTGGCTGTG	PREDICTED: Rattus norvegicus similar to ribosomal protein S27a (LOC291599), mRNA.
ILMN_55516	-5.33517	0.561787	-4.00143	-1.81692	-0.61561	-5.16358	1.60485	-3.68073	-8.81591	-8.33879	0.842511	0.571875	-3.4019	0.47443	0.696479	-14.2056	9.8517	-6.75718	6.3151	2.14895	-1.00866	0.291218	-1.69828	2.5519	V1rc2		NM_001008970	V1rc2	3360239	57114215	NM_001008970.1	S	CAACAAGCACATACATGGTGATCCTCTTGTTCAGGCATCACAGGCAATGC	vomeronasal V1r-type receptor V1rc2		GeneID:494313; RGD:1549765; GI:57114216	NM_001008970	Rn.129659	494313
ILMN_64790	80.2544	47.5921	51.7939	60.5505	70.0394	43.9455	81.4066	54.1852	65.1655	82.8311	64.5842	38.1838	59.7944	58.0601	63.4943	62.3899	72.3028	60.8306	83.9306	49.2899	58.9452	51.165	86.0732	53.9836	MGC94168		NM_001007740	Vps26	4920609	56090414	NM_001007740.1	S	TGTAAGCAAGCGGGACAGAGCAACAAGTGCAAGAACCAGGCCGAGAGGGG	vacuolar protein sorting 26 (yeast)		GeneID:361846; RGD:1359254; GI:56090415	NM_001007740	Rn.3673	361846
ILMN_56357	-5.8604	-3.07203	-1.26089	0.667455	-0.465257	-12.7455	-11.6663	-13.7057	-6.1875	-8.4076	2.46951	-2.65437	-6.0613	-8.32461	-9.22031	-10.6055	-13.2739	-6.48791	-1.77005	-11.4305	-9.03497	-3.98355	-3.23111	-6.13772	Pci; MGC93420	Pci; MGC93420	NM_022957	Serpina5	540348	12621137	NM_022957.1	S	GCTCTGCAAGAGGCTGGTCAGCATAGATAAAGGCCACCAGGAAGCACGGT	serine (or cysteine) peptidase inhibitor, clade A, member 5	regulation of blood coagulation [goid 30193] [pmid 9662429] [evidence NAS]; serine-type endopeptidase inhibitor activity [goid 4867] [pmid 9662429] [evidence NAS]; endopeptidase inhibitor activity [goid 4866] [evidence IEA]; extracellular space [goid 5615] [evidence IEA]	GeneID:65051; RGD:619817; GI:67514564	NM_022957	Rn.30006	65051
ILMN_49953	0.648946	-1.47601	2.47818	5.59391	2.73965	-10.0765	4.18507	5.06699	-7.11829	11.7115	2.92592	5.76316	-0.800303	-4.4058	-1.59887	10.6643	0.961954	-0.805645	6.35527	1.58238	-1.85211	-5.84127	-2.82228	-0.765708	RGD1304702		XM_222718	Glt25d2_predicted	1170064	62659478	XM_222718.3	S	TGGAAGTCCCGGAAGCAAGGACCCATCCACAGCAACGCCAAGAACACGGA	glycosyltransferase 25 domain containing 2 (predicted)		GeneID:289081; RGD:1304702; GI:109498016	XM_001070927	Rn.214141	289081
ILMN_58475	-7.77503	1.60438	5.59311	-0.386592	-0.51758	-1.24753	-16.6282	-2.15074	-4.0698	-5.59263	3.1961	-2.2046	-6.37195	-2.28531	6.08085	1.665	-6.06584	-7.57841	-0.243956	-2.53917	-8.71617	4.72211	-8.4598	-7.2001			XM_233901	LOC298820	6200458	62717970	XM_233901.2	S	GTGCAAATTCGAGGACAGCCCCTCTCGAGCTTTGGTCTACAGCCAAGAAG	PREDICTED: Rattus norvegicus similar to Y-linked testis-specific protein (LOC298820), mRNA.
ILMN_58232	-8.08316	-4.26038	-12.705	-13.8706	-17.3596	-10.6849	-14.0037	-11.8813	-16.6453	-25.9093	-6.76625	-18.6429	-10.7012	-16.7473	-16.4299	-7.75495	-18.2324	-3.50286	-7.73491	-8.6556	-17.7821	-19.7054	-11.976	-16.2445			XM_573252	LOC498052	2260170	62657596	XM_573252.1	S	CAGGGTGTGGTTCCAGAGGCTTTAGACCTGTGAGTTATGGAGTCCGTGGC	PREDICTED: Rattus norvegicus similar to keratin associated protein 13-1 (LOC498052), mRNA.
ILMN_70206	-1.93997	4.77379	-8.09559	21.2265	8.26451	9.47748	1.32079	-5.91177	0.187246	1.67076	-3.47944	2.36957	2.21607	-1.91342	8.4557	0.722345	13.6925	-9.1594	10.6717	-0.229213	-4.2296	0.787533	0.399356	5.06681	Wasf2		XM_232734	Wasf2_predicted	1990470	62649788	XM_232734.3	S	AGTTGCTTCGCCTCCTGGAACTAGGGAAAATGGACGTTTACGGAGCGCCC	WAS protein family, member 2; synonym: MGC105905; Rattus norvegicus WAS protein family, member 2 (Wasf2), mRNA.		GeneID:313024; RGD:1307299; GI:61557159
ILMN_67316	548.708	403.478	482.622	416.706	447.706	480.509	797.307	464.105	458.748	515.589	524.62	433.488	493.445	449.868	458.492	552.453	459.553	400.889	621.808	393.374	436.471	333.358	484.239	256.755	Tm9sf4		XM_215889	Tm9sf4_predicted	2260593	62646079	XM_215889.3	S	GGCATCCACCAAGAATCAGGCTAGAGAAATGGGAGCCCGAGAGTAGAGAG	transmembrane 9 superfamily protein member 4; synonym: MGC116278; Rattus norvegicus transmembrane 9 superfamily protein member 4 (Tm9sf4), mRNA.		GeneID:296279; RGD:1307768; GI:71043702
ILMN_50755	-14.651	-19.4398	-9.34576	-23.0328	-5.95543	-15.9603	-14.4733	-13.5214	-18.1721	-20.8378	-12.7384	-14.9647	-12.7237	-12.7784	-15.9241	-17.4262	-16.0686	-17.9949	-23.8763	-16.4259	-20.453	-17.3789	-15.1513	-14.6805	Olr672; ratchr3-73130621-73129707_ORF	Olr672; ratchr3-73130621-73129707_ORF	NM_001000350	Olr672_predicted	6860070	47577538	NM_001000350.1	S	GAGGCTCTGTGAAGTTTTAGTTGTGGTATCCTGGGCAGGAGGTTTCTTGC	olfactory receptor 672 (predicted)	detection of chemical stimulus during sensory perception of smell [goid 50911] [evidence ISS]; G-protein coupled receptor protein signaling pathway [goid 7186] [evidence ISS]; olfactory receptor activity [goid 4984] [evidence ISS]; integral to membrane [goid 16021] [evidence ISS]	GeneID:295878; RGD:1333913; GI:47577539	NM_001000350	Rn.142830	295878
ILMN_51361	-5.97198	-10.7899	-2.968	18.5719	1.75555	1.49442	-6.89053	1.31747	-0.148219	12.1422	5.54685	7.38263	8.52745	7.14818	-7.22691	8.28038	4.62261	0.0771366	-8.65412	-5.36994	-6.13962	7.47839	-0.525235	6.09915	Pkhd1_predicted		XM_236979	Pkhd1_predicted	110332	62654768	XM_236979.3	S	CCCTGGGTCTGTCCCCACCAGTTTCTGTGTTTCCAAGGATAGAGGAAGGA	polycystic kidney and hepatic disease 1 (predicted)		GeneID:301287; RGD:1308476; GI:109485870	XM_001070557		301287
ILMN_69078	480.73	284.533	239.238	358.733	277.419	307.279	480.343	416.336	333.95	566.612	388.943	262.503	238.011	301.523	195.177	424.721	324.56	446.784	333.255	211.305	288.069	189.246	329.789	177.606			XM_576018	LOC500643	6660593	62650624	XM_576018.1	S	GAAACATTGACAAGGTAAGAAGGCATCTTTCCTTCTGGTTTTCCCTAGCC	PREDICTED: Rattus norvegicus similar to transmembrane 4 superfamily member 13 (LOC500643), mRNA.
ILMN_60258	21.3644	11.0428	7.91685	21.6596	11.0892	5.96891	13.3676	16.7239	8.75885	28.2677	2.8701	8.04822	9.717	11.9192	1.91749	13.8302	8.95747	11.6211	15.2556	13.3562	11.5659	17.0085	21.2668	10.3216			XM_578698	LOC503174	2970053	62653155	XM_578698.1	S	CTGGGAAAGCGCGTAAGAGCACCTATTTGGCCTTGAGAAGTCGGGGACTC	PREDICTED: Rattus norvegicus similar to Tubulin-specific chaperone A (Tubulin-folding cofactor A) (CFA) (TCP1-chaperonin cofactor A) (LOC503174), mRNA.
ILMN_62752	132.83	115.562	86.829	116.169	137.006	81.8401	126.971	129.6	98.5799	143.552	82.3713	92.1921	85.6265	116.106	94.4751	141.571	109.216	109.776	203.325	87.0224	77.2837	87.4125	173.172	62.2313			XM_227000	LOC294930	6400039	62643272	XM_227000.3	S	AAGCGCCTGGAGAGTGCGGGTGTGAACGTGACCTTGGACCACTTTGAGGA	PREDICTED: Rattus norvegicus similar to arylacetamide deacetylase (esterase) (predicted) (LOC294930), mRNA.
ILMN_59353	-10.3628	2.59215	-0.016274	9.25409	-6.93625	3.96819	13.4599	3.91864	3.67441	6.48256	1.14304	13.6828	-2.48904	11.8505	0.418448	12.9473	-0.938185	-0.535618	5.27033	2.12284	-1.99232	3.23535	13.8819	-2.6533			XM_577976	LOC502494	4670484	62642750	XM_577976.1	S	GGGCGGGCCGGCCAGTCACAACACGCTGACTCACTCCTACACTAATGATA	PREDICTED: Rattus norvegicus similar to Polr3g protein (LOC502494), mRNA.
ILMN_66559	208.794	269.676	202.797	186.734	173.528	257.129	180.242	209.22	163.34	222.315	258.424	112.938	80.9409	178.655	201.31	195.328	178.823	217.211	231.288	118.697	208.938	104.31	219.097	136.292	RGD1310479		NM_001008771	Wdr77	2680364	56912207	NM_001008771.1	S	GTCTCCACTCAATCACTCCCTTCTTACCACAGTTGGCTGGGACCATCAGG	WD repeat domain 77		GeneID:310769; RGD:1310479; GI:77404168	NM_001008771	Rn.14128	310769
ILMN_50207	55.0125	64.3612	56.6915	52.8168	65.9584	63.3612	55.8045	49.4263	47.3336	64.1968	71.6634	32.1777	42.9925	52.4755	39.963	68.0688	63.2576	76.3809	73.3191	48.812	49.4449	46.9799	65.782	40.8644	LOC498176		XM_573392	LOC498176	6510301	62658825	XM_573392.1	S	ACCTGGTGTTTCCCACTGTGTGTCCACCTTAGGAGCCATTGGAGGGGAAG	similar to BRI3-binding protein; Rattus norvegicus similar to BRI3-binding protein (LOC498176), mRNA.		GeneID:498176; RGD:1561711; GI:62945334
ILMN_56941	49.1907	32.841	61.8259	58.5895	44.2488	60.9163	33.7644	54.1976	33.8908	56.8925	60.2282	46.8749	51.1114	39.6109	43.6127	48.0818	46.5491	43.0377	43.5494	39.8993	44.9147	61.7284	62.0687	47.2137			XM_580195	LOC501460	6200341	62718734	XM_580195.1	S	GAAGGATCTCGAAGATATCTTGGGAGGCGGGGGATACAAACCTGAGAAGG	PREDICTED: Rattus norvegicus LOC501460 (LOC501460), mRNA.
ILMN_52402	29.7623	27.1329	11.4488	22.5036	28.9773	20.8496	22.9852	17.5816	28.3681	30.5431	26.6844	17.5973	14.1859	22.3992	23.3158	21.0222	10.7718	19.4812	46.215	25.626	26.3941	12.3577	29.2405	23.019			XM_226043	Pcdhb13_predicted	4480239	34878911	XM_226043.2	S	TCCCCGAGGTAGCGCAGGACTCCACGAAGGATGTTGAAGATACGCTCACC	PREDICTED: Rattus norvegicus protocadherin beta 13 (predicted) (Pcdhb13_predicted), mRNA.
ILMN_66539	7.93817	7.04373	10.7049	15.0076	21.3798	16.336	17.0365	9.5011	9.57779	13.2221	11.6342	9.12208	11.7226	11.2696	9.35497	9.38141	7.61775	11.536	6.46759	7.04694	12.2813	10.9643	6.11411	14.1772			XM_577515	LOC502080	5130168	62662628	XM_577515.1	S	AATGCCCTGGCTCAGTACGTCATCACTGCTTGGACCACCGCCAGGCTTGG	PREDICTED: Rattus norvegicus similar to LRRGT00049 (LOC502080), mRNA.
ILMN_64207	539.406	410.929	298.133	354.631	364.543	364.944	436.964	310.73	331.739	394.199	346.498	155.377	266.45	320.95	256.227	427.154	330.359	422.432	297.287	153.077	351.658	248.748	348.48	227.553	RGD1311005_predicted		XM_341099	RGD1311005_predicted	3440100	62659065	XM_341099.2	S	ACTCGCAGACGCCAAAAGTGAGGCAGCCATGGAAGAGGTAGAAGCCACTG	similar to J-type co-chaperone HSC20 (predicted)		GeneID:360826; RGD:1311005; GI:62659066	XM_001080654	Rn.65800	360826
ILMN_64158	-1.03255	-0.689227	7.8883	3.08095	16.2651	1.3112	2.69358	6.53396	-3.25426	10.169	16.1027	6.71607	3.27466	7.38067	8.15467	10.3654	13.9571	-1.22339	10.3787	-4.3555	-8.59928	14.2344	2.06494	3.81982	Megf8		XM_341803	Egfl4	1340739	62639169	XM_341803.2	S	GGGTGGTGGAGGCCGGAAGGGACTGTTAAGTCAGGACAATCTCACTAGCA	EGF-like-domain, multiple 4		GeneID:114029; RGD:621190; GI:109458386	XM_001077319	Rn.21378	114029
ILMN_50952	163.12	121.736	63.6057	96.6741	89.7279	72.6282	132.506	61.0964	68.8964	103.472	126.662	79.4212	130.147	128.697	109.639	65.7401	108.49	108.167	98.1108	74.58	101.878	87.0014	145.472	73.116	Ebf; Olf1	Ebf; Olf1	NM_053820	Ebf1	6100070	16758667	NM_053820.1	S	ACTGAGATTGGAAAGGGGACCTGCCAGAGCGGGGTGTTGGATAGAGTCGG	early B-cell factor 1	positive regulation of transcription [goid 45941] [evidence IEA]; regulation of transcription, DNA-dependent [goid 6355] [evidence IEA]; development [goid 7275] [evidence IEA]; transcription factor activity [goid 3700] [evidence IEA]; DNA binding [goid 3677] [evidence IEA]; protein binding [goid 5515] [evidence IEA]; nucleus [goid 5634] [evidence IEA]	GeneID:116543; RGD:620953; GI:16758668	NM_053820	Rn.11257	116543
ILMN_53909	2.61079	20.5226	-1.84348	20.1682	7.93939	6.28095	19.2156	1.50478	9.02287	25.4813	16.3229	15.5591	12.4689	18.7274	11.8729	10.122	13.0997	5.15525	6.97375	1.00302	10.8794	23.0749	11.7721	6.10828	RGD1565956_predicted		XM_217582	RGD1565956_predicted	4610059	62642640	XM_217582.3	S	GCCCAGGCCAAACAATGGGGCTGGACATGGTGGCCACAAAAGAGTGCTGA	similar to 60S ribosomal protein L17 (L23) (predicted)		GeneID:302479; RGD:1565956; GI:62642641	XM_001074915		302479
ILMN_65517	131.337	153.489	99.0572	108.616	205.37	105.068	196.832	99.3823	131.632	129.102	210.947	72.4844	122.489	124.374	150.13	153.621	193.628	147.047	113.604	100.388	123.954	111.491	143.786	133.084	Cyfip2_predicted		XM_220333	Cyfip2_predicted	2060017	62655988	XM_220333.3	S	GTCCCTGGCCACCACCTGCTAGGTAGGAAATCCTGCAGACCTTCAACCCA	cytoplasmic FMR1 interacting protein 2 (predicted)		GeneID:303073; RGD:1305048; GI:109488018	XM_001068689	Rn.44008	303073
ILMN_52777	43.9559	37.9516	40.6773	55.7539	60.7626	35.4491	37.9738	29.707	42.7072	48.389	44.6063	33.4165	25.5577	44.6564	41.4245	33.8718	27.2583	47.4393	58.7158	24.2969	34.4091	47.2397	62.6584	27.32			XM_345069	LOC365516	5220671	62642626	XM_345069.2	S	TGAGACTTGTGGGACGGAGGAGCTGGGGTTTGTGCCAGGAGGGGCTGAGG	PREDICTED: Rattus norvegicus similar to Eps8 (LOC365516), mRNA.
ILMN_67604	16.6668	18.1593	24.0036	16.9868	16.9867	-2.97318	23.0591	13.5866	23.4163	35.9111	19.9356	18.6619	9.61258	10.4044	11.286	16.0154	5.83476	11.5459	24.9016	31.5053	29.1692	15.816	20.0323	27.1373			XM_341001	LOC360728	5550433	62658034	XM_341001.2	S	GCCTCTGTTGACCAGCTTCTGGAGATTATGTGTGTGCCATACCAGTGGCG	PREDICTED: Rattus norvegicus similar to type V P-type ATPase isoform 3 (LOC360728), mRNA.
ILMN_56487	101.257	109.678	75.1521	73.4789	79.3164	71.6385	105.498	103.197	117.466	112.55	89.7819	101.112	36.1592	58.8098	76.6341	84.6729	71.2638	67.0568	84.8632	72.3509	78.8169	75.3223	76.6342	66.7155	RGD1311164_predicted		XM_238378	RGD1311164_predicted	6200273	62648183	XM_238378.3	S	ACATTCCAAAATGTGTCTGCTTCACAGACCAGAAGCAGCTCCCAGTGAGC	similar to DNA segment, Chr 6, Wayne State University 163, expressed (predicted)		GeneID:297607; RGD:1311164; GI:109472660	XM_001064550	Rn.211793	297607
ILMN_53815	-11.7663	-5.21518	1.47224	-8.9471	-12.421	-7.68624	-28.2139	-10.3382	-9.66948	-16.1671	-8.30972	-12.3592	-9.84082	-9.87478	-11.6641	-10.7671	-16.7349	-11.4192	-6.24578	-12.3986	-9.23769	-9.02307	-7.60501	-9.41408			XM_214903	LOC292812	4120053	62639411	XM_214903.3	S	CCTGCAGTCAGACCTACCTGGAGTCTGTGTGGGCTACAGACAGTGAGAGT	PREDICTED: Rattus norvegicus similar to 40S ribosomal protein S2 (LOC292812), mRNA.
ILMN_63810	129.456	54.8721	93.6416	86.8528	114.586	80.6077	109.561	110.626	101.27	139.794	144.954	95.3249	83.8145	86.1896	132.006	165.788	122.828	134.618	124.784	97.7349	140.421	106.884	205.716	65.4149	RGD1564454_predicted		XM_575014	RGD1564454_predicted	6200121	62644191	XM_575014.1	S	CTGAAAACTGCGGCTCACGGGGGAATGATACAGGCTTTGTTCAGACTTCC	similar to RIKEN cDNA 2010200O16 (predicted)		GeneID:499690; RGD:1564454; GI:109465449	XM_001071753	Rn.18611	499690
ILMN_48819	191.28	241.417	128.758	175.583	132.945	116.39	221.734	163.391	145.639	187.871	243.674	141.537	94.1984	83.3441	144.905	209.403	121.942	191.76	127.449	102.205	167.582	136.652	235.123	112.016	Brf2		XM_224944	Brf2_predicted	940605	62662816	XM_224944.3	S	GGTGTGAACAAGCTGGCATTTGAGCAGTATCCACCGTTCCATGACAGGAG	BRF2, subunit of RNA polymerase III transcription initiation factor, BRF1-like; Rattus norvegicus BRF2, subunit of RNA polymerase III transcription initiation factor, BRF1-like (Brf2), mRNA.		GeneID:306542; RGD:1308817; GI:67078472
ILMN_57226	5.44831	7.14209	4.63917	-15.2015	-6.33548	1.08418	18.1067	1.78367	-1.2174	-9.67341	3.05469	-7.04686	19.14	1.07654	6.30925	-5.66733	-3.78127	-2.14867	6.44759	-3.34089	-5.393	-8.05651	-1.61573	-1.46329			XM_578736	LOC503211	4760286	62653983	XM_578736.1	S	TAAGCAAGATGTGCTCCCTCATCGGGCCACCTTGAGAGGGGAAGCTCGAG	PREDICTED: Rattus norvegicus similar to ribosomal protein L21 (LOC503211), mRNA.
ILMN_49980	24.1284	27.3572	23.0206	34.651	19.612	25.4356	31.4798	26.0662	26.7851	43.2255	23.1141	21.5107	36.7809	29.0334	34.0863	25.8432	20.5876	12.7864	30.4496	21.6637	28.0693	33.9115	24.3408	21.4741	Olr160	Olr160	NM_001000738	Olr160_predicted	7050403	47576484	NM_001000738.1	S	GTTTCTTTTCCCACCGTTTTGGGGGGCACACAATCCCTCCATCTTGCCTC	olfactory receptor 160 (predicted)	detection of chemical stimulus during sensory perception of smell [goid 50911] [evidence ISS]; G-protein coupled receptor protein signaling pathway [goid 7186] [evidence ISS]; olfactory receptor activity [goid 4984] [evidence ISS]; integral to membrane [goid 16021] [evidence ISS]	GeneID:404999; RGD:1334089; GI:47576485	NM_001000738	Rn.141843	404999
ILMN_66045	40.5877	44.0058	26.9851	41.7803	40.7032	24.8175	30.2606	29.6515	19.7453	41.9905	40.1834	23.4251	20.6997	8.27324	28.8871	45.6388	33.3506	27.3231	20.4226	34.7718	35.9048	47.352	35.4935	15.8007	Tgfbrap1_predicted		XM_237113	Tgfbrap1_predicted	6290358	62654976	XM_237113.2	S	TCACAGGGGCTATGAGGGACAGCATCCACGCCAGGAGGACCACACAGGTG	transforming growth factor, beta receptor associated protein 1 (predicted)		GeneID:301373; RGD:1310772; GI:27683117	XM_001060570	Rn.144907	301373
ILMN_64882	-17.2755	-11.3549	-11.4853	-18.8849	-18.1002	-13.6594	-24.7548	-13.1226	-17.7183	-27.0434	-25.3516	-24.2986	-24.1932	-19.1555	-4.4877	-22.145	-20.6504	-20.6377	-17.7319	-12.9779	-13.7318	-27.525	-14.9743	-15.2169			XM_578196	LOC502697	4730025	62646481	XM_578196.1	S	CCGACCTGCAGAATGGCTGGTTGTGGCGGATAACGGGTTGTTTGTCTCCG	PREDICTED: Rattus norvegicus similar to prepro-endothelin-3 (LOC502697), mRNA.
ILMN_66103	68.0915	78.7483	55.3675	64.5155	50.4224	36.8489	73.5459	81.1026	65.6414	92.6851	60.2837	43.0623	26.105	47.8025	50.4017	40.9987	50.432	35.1322	53.2873	15.0126	48.8682	33.6631	66.7535	49.3048	RGD1561456_predicted		XM_574453	RGD1561456_predicted	2350619	62639808	XM_574453.1	S	GGGCATCTGGACAGACCCTATCCCATGGAGGGAACAAGCATACTTCTCAC	similar to Fanconi anemia, complementation group F (predicted)		GeneID:499155; RGD:1561456; GI:109458799	XM_001080926		499155
ILMN_52810	117.503	121.157	88.6361	117.961	108.293	94.1972	158.119	84.5083	97.7104	111.057	118.251	96.7668	101.613	97.0992	92.9489	111.157	76.0742	115.375	64.6536	48.4465	112.696	87.9587	103.257	90.7274	Egf		NM_012842	Egf	6220315	6978796	NM_012842.1	S	GGCTGGAACATTATAGATGCTGCAAGATACACTGCAAGTGTGGCCCCTGC	epidermal growth factor	protein kinase cascade [goid 7243] [pmid 12297494] [evidence TAS]; peptidyl-tyrosine phosphorylation [goid 18108] [evidence IEA]; chromosome organization and biogenesis (sensu Eukaryota) [goid 7001] [evidence IEA]; positive regulation of cell proliferation [goid 8284] [evidence IEA]; DNA replication [goid 6260] [evidence IEA]; epidermal growth factor receptor signaling pathway [goid 7173] [eviden…	GeneID:25313; RATMAP:41197; RGD:2542; GI:6978797	NM_012842	Rn.6075	25313
ILMN_69666	12.2089	16.6	17.515	15.1817	24.1778	13.9482	35.1394	18.768	38.4409	29.5745	19.2041	8.6796	67.3106	47.1834	82.139	96.9764	33.5664	89.8982	32.242	31.5556	19.5297	39.8584	102.37	12.6385			XM_214744	Tbpl1_predicted	3130372	62638383	XM_214744.3	S	TCCGAACTGCATCACTCGCTTCTCATGGATGCCGCGCTGTCTTGTGTGGG	PREDICTED: Rattus norvegicus TATA box binding protein-like 1 (predicted) (Tbpl1_predicted), mRNA.
ILMN_70053	16.4277	17.5238	8.29907	12.6594	18.8352	13.0478	20.153	16.0093	0.544751	20.9161	18.9296	8.09327	18.1622	8.18644	14.4186	14.6099	16.6439	10.6423	17.3333	18.4161	15.6	27.7728	14.9201	15.4433			XM_573524	LOC498296	3610253	62659804	XM_573524.1	S	GGCCAAGCTATCGAGGAAAGACATCACCACTCAGGGGGAAAGCAGCTCAC	PREDICTED: Rattus norvegicus similar to MGC78859 protein (LOC498296), mRNA.
ILMN_51900	114.115	105.026	99.9822	125.81	113.313	118.244	132.008	117.468	112.681	125.493	143.937	76.4788	92.4066	135.478	107.354	125.342	103.567	176.721	159.303	107.483	115.264	109.999	175.994	91.9824	LOC361473		XM_341751	LOC361473	4540687	62638485	XM_341751.2	S	GTACCAAAGACAGAGAGGCAAGGCCGCATCCACACCAGCACCATGACGGT	similar to mitochondrial translational release factor 1-like; synonym: MGC116100; Rattus norvegicus similar to mitochondrial translational release factor 1-like (LOC361473), mRNA.		GeneID:361473; RGD:1598312; GI:71043904
ILMN_51172	178.707	150.318	107.709	148.263	163.042	127.962	158.619	158.175	138.276	156.286	171.513	125.194	112.388	151.513	164.215	108.856	146.347	123.367	197.552	110.812	132.97	113.154	199.266	84.7654	RGD1566007_predicted		XM_346086	RGD1566007_predicted	2120364	34877985	XM_346086.1	S	GACCGCCGGGTTTGTCCCCTTCCAAAGAGTTACTGATAAAGATACTGGGG	similar to hypothetical protein 4930509O22 (predicted)		GeneID:367332; RGD:1566007; GI:34877986	XM_001074411		367332
ILMN_68767	15.1209	5.98016	9.57001	7.46254	2.86191	11.3828	11.8879	11.3592	6.26886	4.9775	9.06706	2.19449	5.83106	11.3676	11.7321	2.89107	2.71823	4.6468	16.9255	3.27883	24.8442	11.6255	5.03282	-2.61685	Retnla		NM_053333	Retnla	4540672	16758041	NM_053333.1	S	ATGCCCGCTGCTGCCAACTGTCCTAAGAATGGAGAGGCACAGAACTCAGC	resistin like alpha	hormone activity [goid 5179] [evidence IEA]; extracellular region [goid 5576] [evidence IEA]; extracellular space [goid 5615] [evidence IEA]	GeneID:81712; RGD:68349; GI:16758042	NM_053333	Rn.12120	81712
ILMN_160524	-4.4978	-2.90676	1.19854	0.0385028	5.47533	10.0871	-1.94656	-9.19451	5.85745	-2.26836	1.70207	4.3651	1.57766	-8.18222	-4.82939	12.0813	6.53423	-3.75923	-12.1915	0.41203	6.24448	8.13556	-4.69355	5.39601			BI296422		4230017	14960831	Rn.49412	S	TTCTTATTTTTCTTTCATTAGCAAACATACAAATGGGTAGAGTGAACCCT	Transcribed locus				Rn.49412
ILMN_61869	10.6559	22.655	24.7058	7.49156	13.5559	26.5361	21.2157	5.4455	10.1666	27.7315	10.818	22.3745	14.0221	17.7609	10.8775	13.8848	24.0822	20.955	20.5617	18.4532	13.1718	21.4519	20.3979	15.2032			XM_575189	LOC499850	4760086	62645496	XM_575189.1	S	CCTGCCCGAACCGGATTCCATTAAGCACAGAGCCTAGAGTTTCTCCCTGG	PREDICTED: Rattus norvegicus similar to RIKEN cDNA 0610012H03 (LOC499850), mRNA.
ILMN_58992	772.202	1385.27	740.954	823.201	687.332	974.196	890.737	609.362	795.288	1004.16	1090.39	447.115	636.75	961.343	778.542	1365.03	830.787	1062.61	1224.13	922.925	872.801	696.126	1250.55	618.003	Dbccr1		NM_080482	Dbccr1	4010403	17978460	NM_080482.1	S	ACAGTCTGACCAGATGACAGCCAAACTCTGCTAACCCGGGACCCTTTGCC	deleted in bladder cancer chromosome region candidate 1 (human)	extracellular space [goid 5615] [evidence IEA]	GeneID:140610; RGD:708519; GI:17978461	NM_080482	Rn.211646	140610
ILMN_69351	26.9216	20.8655	34.1977	29.8584	27.3439	30.1118	29.1754	30.22	31.2897	22.2866	24.1104	21.9246	25.5446	23.3922	32.2906	35.8364	34.8399	25.0684	21.1246	23.0613	26.763	23.4389	26.8762	21.291			XM_346882	LOC360485	1850441	62655749	XM_346882.2	S	CACTGGGACTTGTTGACTGCCGGTACCTTGAGCAGCAGGGGGAGATCCAT	PREDICTED: Rattus norvegicus hypothetical LOC360485 (LOC360485), mRNA.
ILMN_58351	233.517	208.681	176.955	125.712	166.315	158.133	150.885	111.988	156.74	157.959	152.738	74.8909	149.27	144.315	140.793	183.125	127.753	136.512	156.965	104.094	161.465	124.098	124.641	113.032	MGC109141	MGC109141	NM_001009629	Rfc3	1500692	57526872	NM_001009629.1	S	AGAAGTTCATGGAGGACGGGCTGGAAGGCATGGTGTTCTGACTCGGCTCC	replication factor C (activator 1) 3	DNA strand elongation [goid 6271] [evidence IEA]; DNA replication [goid 6260] [evidence IEA]; nucleoside-triphosphatase activity [goid 17111] [evidence IEA]; enzyme activator activity [goid 8047] [evidence IEA]; DNA-directed DNA polymerase activity [goid 3887] [evidence IEA]; DNA binding [goid 3677] [evidence IEA]; nucleotide binding [goid 166] [evidence IEA]; ATP binding [goid 5524] [evidence IE…	GeneID:288414; RGD:1306832; GI:57526873	NM_001009629	Rn.3711	288414
ILMN_56282	135.723	191.098	126.122	132.875	104.729	137.564	148.631	125.359	127.721	109.388	148.221	75.9175	74.7685	106.618	62.8846	99.2364	99.9194	116.725	126.203	79.0572	125.389	107.434	143.386	83.9571	RGD1560591_predicted		XM_341993	RGD1560591_predicted	4920253	62641744	XM_341993.2	S	CCAATGGCAGCTGTCCTCAGTCTCCTACCCACTCCTTGCAAAAGAGCCCC	similar to Sorting nexin 6 (TRAF4-associated factor 2) (predicted)		GeneID:361708; RGD:1560591; GI:109459745	XM_001073782	Rn.40837	361708
ILMN_53413	-10.7453	0.0501524	-7.34812	-13.7597	-6.73995	-6.05088	0.0693776	-6.06095	-3.19109	-8.54616	-6.88957	0.561667	-11.9221	-7.09129	-9.47751	-9.63322	-8.32047	-14.7755	-7.94685	-9.95192	-18.1148	-5.8713	-14.823	-6.4063			XM_573562	LOC498336	4570609	62660193	XM_573562.1	S	GACCCACTGGAACAGCTGAAAACCTGTAGATAGGAGAAACTACACGCCCG	PREDICTED: Rattus norvegicus similar to RIKEN cDNA 2410116I05 (LOC498336), mRNA.
ILMN_53297	-7.1288	0.230794	-1.60722	0.178655	-8.01512	6.62513	3.14668	6.56276	-1.36339	7.49738	1.62553	-6.64605	-4.25561	-11.5581	-8.79057	-4.69311	3.89329	5.1872	-7.89822	5.73665	4.17347	-1.52623	-1.8513	-0.295936			XM_578932	LOC503394	6220707	62718684	XM_578932.1	S	CTTCCAACAGGGTGGTAGGCGGGCGCTCAAGCGTTGGTGGAGCAATATGT	PREDICTED: Rattus norvegicus similar to Ac1147 (LOC503394), mRNA.
ILMN_53939	-3.67102	19.5818	-1.02234	-7.8498	-9.80623	-2.10775	1.86277	-2.09457	4.54099	-3.68894	2.58603	10.7963	1.15976	2.35016	23.0989	2.16394	-0.798254	23.4927	13.3332	-3.25334	7.27475	0.723522	12.8136	-5.703	RGD1311527		XM_237156	Mars2_predicted	940164	62655063	XM_237156.3	S	GGCTAGTGAAAGCCCATAGGACCTAGGAACTCAGCCCTTATGGCTGATGG	methionine-tRNA synthetase 2 (mitochondrial) (predicted)		GeneID:316403; RGD:1311527; GI:109486090	XM_001066991	Rn.9355	316403
ILMN_62204	-15.9052	-9.41608	-13.1877	-7.90865	-14.1051	-16.7859	-5.8792	-6.25047	-5.21991	-10.7781	-9.04967	4.04555	-17.8456	-8.16774	-10.1263	-10.2995	-10.7902	-17.3081	-11.8653	-12.6527	-12.6105	-16.3859	-14.1564	-12.762	Prlpd; MGC114320	MGC114320	NM_022537	Prl8a7	3830463	11968127	NM_022537.1	S	TTGAGTGCCATGCAAGATGTCCCAGAATCTATCCTCTCTAAAGCCAAGGA	prolactin family 8, subfamily a, member 7		GeneID:64368; RGD:620115; GI:11968128	NM_022537	Rn.202970	64368
ILMN_64212	1020.39	738.538	531.871	636.755	641.597	654.172	955.265	605.999	717.454	896.471	807.563	356.066	623.653	854.479	647.035	956.105	702.299	964.241	754.903	745.24	588.339	561.198	1012.08	512.451	Rpp14_predicted		XM_341295	Rpp14_predicted	5340138	62661157	XM_341295.2	S	CTCAGGTGATCCCACACCGTCTTCTGACCTATGCCGAAACTACATGCACA	ribonuclease P 14 subunit homolog (human) (predicted)		GeneID:361020; RGD:1305436; GI:62661158	XM_001060859	Rn.43524	361020
ILMN_69528	1264.82	1317.65	1228.17	903.609	701.811	816.012	1057.26	1051.47	716.268	1036.23	1465.64	619.7	645.489	1247.61	856.331	938.541	760.012	1077.37	1146.25	619.402	1207.81	952.512	997.173	771.351	RGD1563812_predicted		XM_573521	RGD1563812_predicted	6020685	62659794	XM_573521.1	S	TGCCCAAACAATCTGTGGATGGAAAAGCACCACTTGCTGCTGGAGAGGAG	similar to basic transcription factor 3 (predicted) (predicted)		GeneID:498293; RGD:1563812; GI:62659795	XM_001060668		498293
ILMN_49525	54.4248	76.0093	55.2214	42.9677	49.8356	78.8259	64.8919	70.7287	36.1086	65.1007	71.8089	39.0264	35.3109	43.0425	73.5938	66.2746	50.2766	67.7162	70.9534	37.8329	58.0704	52.9165	69.6869	48.4459	RGD1560458		XM_343482	Gmppb_predicted	4070685	62654285	XM_343482.2	S	CGTGCTGCCCCACAAGTCTATCGGGGAGTCGGTGCCAGAACCTCGTATTA	GDP-mannose pyrophosphorylase B (predicted)		GeneID:363145; RGD:1560458; GI:109483954	XM_001074797	Rn.102187	363145
ILMN_52150	44.6685	42.1432	25.1992	37.3262	54.448	47.9613	37.6309	60.7399	42.603	57.3332	57.5596	34.178	39.7337	52.7136	55.5946	56.6561	61.7054	62.2598	49.9287	50.947	38.909	45.164	64.4457	29.5233	RGD1308221_predicted		XM_222477	RGD1308221_predicted	4850577	62665056	XM_222477.3	S	AGGGACAACGGGGCCTGCTCCTCCATGTTGATCTCCGATGACGACACCAA	similar to TBC1 domain family, member 8 (with GRAM domain); vascular Rab-GAP/TBC-containing (predicted)		GeneID:304645; RGD:1308221; GI:109507948	XM_001073298	Rn.19710	304645
ILMN_60926	38.9767	87.745	48.6197	23.6633	43.7495	48.0197	51.2623	57.1334	38.7179	60.8285	50.5871	26.1942	34.5591	43.9681	41.0407	29.7168	46.785	43.3025	50.091	30.7943	55.3381	41.5344	28.4028	55.3821			XM_577477	Btd_predicted	6660086	62662295	XM_577477.1	S	AGCAGACAACCTGCGCAAGCCTTCTCACCTGAGCCTGATGGGCTATTCAG	PREDICTED: Rattus norvegicus biotinidase (predicted) (Btd_predicted), mRNA.
ILMN_55394	8.65658	3.36113	0.523033	4.90858	0.837805	5.20491	3.08252	1.054	5.47728	-1.48632	3.66173	2.6554	7.06327	10.6434	7.54531	6.89041	-1.37911	7.30592	10.9139	8.56291	7.87875	6.23706	9.27056	7.48708	RGD1562932_predicted		XM_577316	RGD1562932_predicted	4210128	62660229	XM_577316.1	S	GTTGCAGCACACAGCCAACTGGAGCAGGATCAATGTGGAACAATACCCTG	similar to DNA segment, Chr 5, ERATO Doi 577, expressed (predicted)		GeneID:501893; RGD:1562932; GI:62660230	XR_009449	Rn.195620	501893
ILMN_63415	326.657	400.693	292.188	182.75	249.404	230.843	392.354	352.661	215.119	307.992	333.231	210.458	243.732	278.611	312.148	293.897	269.945	390.848	462.07	262.222	320.428	417.738	384.855	241.465	Nfe2l2		NM_031789	Nfe2l2	1450097	13929117	NM_031789.1	S	GCAGCAGACCAGAGATGGCAACGTGTTCCTTGTTCCCAAGAGCAAGAAGC	nuclear factor, erythroid derived 2, like 2	regulation of transcription, DNA-dependent [goid 6355] [evidence IEA]; transcription from RNA polymerase II promoter [goid 6366] [evidence IEA]; transcription factor activity [goid 3700] [evidence IEA]; DNA binding [goid 3677] [evidence IEA]; nucleus [goid 5634] [evidence IEA]	GeneID:83619; RGD:620360; GI:13929118	NM_031789	Rn.10867	83619
ILMN_66625	87.6929	51.92	38.9545	55.1117	57.3261	62.6437	78.0965	72.4393	61.3384	63.7936	80.6679	54.6815	47.0096	61.4785	46.6178	71.3777	48.1601	85.741	33.8508	49.5108	44.1357	30.4952	52.7527	35.4395	Brdt		XM_573544	Brdt	520446	62660045	XM_573544.1	S	GTGAAGGCTCGGACACAGGAGCAGATTCGCAAACACCTGGAACACAGCGC	bromodomain, testis-specific		GeneID:305123; RGD:1306678; GI:109499357	XM_001057811	Rn.162229	305123
ILMN_50916	-1.77019	2.44815	5.19984	0.3075	8.13768	2.70259	15.9685	8.84408	4.16464	21.9613	11.2178	12.2023	16.6348	6.7009	14.6358	19.7985	2.0843	-0.0840878	24.6944	12.3971	12.91	8.09243	22.0426	9.06546			XM_579606	Cacng5	3190377	62657231	XM_579606.1	S	CAATGTTCTAAAAATGATTCGCTCGGCCACCCCGTTCCCACTGGTCAGCC	PREDICTED: Rattus norvegicus calcium channel, voltage-dependent, gamma subunit 5 (Cacng5), mRNA.
ILMN_63051	17.0355	19.785	13.9771	17.636	10.6188	15.8838	20.42	24.2248	18.2242	15.3063	25.3016	12.818	27.2908	9.66826	25.6649	25.1633	14.9256	12.7091	19.3087	30.8459	25.4148	21.0172	19.1362	12.2684			XM_573161	LOC497969	2630338	62656679	XM_573161.1	S	GCAAGACCCTGCACAGCCACCCGGCCTACGTGGAGCACTGTATTTTTGAG	PREDICTED: Rattus norvegicus similar to RIKEN cDNA 1700020L24 (LOC497969), mRNA.
ILMN_61800	42.068	42.4813	38.6295	35.7904	37.7132	29.7954	44.0294	42.3198	28.9132	34.5393	36.9214	45.6365	63.1136	36.6795	34.156	36.9324	36.574	28.7619	51.0488	40.1203	32.9965	44.116	42.3855	27.4186	LOC299915		XM_235301	LOC299915	580300	27718848	XM_235301.1	S	CTGGAGGCCCTCAGAAAGGCAATAAATACACGGCCCGGGAGGGGGTCAAA	similar to lymphocyte protein tyrosine kinase		GeneID:299915; GI:27718849	XM_001071400		299915
ILMN_52006	0.0609636	5.81539	-0.430275	0.824231	6.50551	0.986187	-2.01952	-3.93145	-0.122859	-4.09247	-2.22381	-4.39907	0.582318	1.48312	-1.91264	0.0201966	2.99069	8.41929	-3.74058	-2.20509	-9.25929	-8.62215	1.48747	-4.2707	RGD1564513_predicted		XM_345237	RGD1564513_predicted	5690091	34858182	XM_345237.1	S	GGCCTAGGGGATCTATGGGAGAATTCCGTCTTCACAGACTGCAGCCTTGT	similar to TDPOZ2 (predicted)		GeneID:365851; RGD:1564513; GI:34858183	XM_001054217		365851
ILMN_68340	-12.9969	1.92057	-0.636422	-4.72945	-0.450945	-5.94439	-2.46792	-3.51189	14.646	-7.1681	3.73902	-8.12885	-4.53521	-11.5616	0.988005	2.75539	10.0099	0.0861545	-1.0116	-7.63961	0.401625	-7.51086	1.64702	-2.84881	Amigo		NM_206881	Amigo	2190053	46047419	NM_206881.1	S	GGAGATAGCCTCAGCTCTTCTATGCTCAGTACCACACCCAACCATGACCC	amphoretin-induced gene and ORF		GeneID:295365; RGD:1303079; GI:46047420	NM_206881	Rn.162615	295365
ILMN_65986	2073.49	2036.54	1701.43	1575.83	1902.27	1952.41	2437.01	1803.87	1793.18	2248.85	2001.23	1129.05	1273.55	1666.08	1779.77	2713.95	1647.78	2199.73	1961.64	1434.7	1475.64	1187.4	2413.37	1274.83	Kctd13		NM_198736	Kctd13	4610131	38454207	NM_198736.1	S	CGTGTAGAAGGAGACAGTACCATCAACCATACTCCAAGCTGCTTTCCGCC	potassium channel tetramerisation domain containing 13		GeneID:293497; RGD:735189; GI:38454208	NM_198736	Rn.103144	293497
ILMN_69867	-10.2465	-10.673	-6.64129	-7.54557	-7.42523	-2.74219	-6.3854	-4.31924	-3.11648	1.78256	0.315984	-3.91131	-2.65721	1.38194	-2.72805	-5.79687	-9.48474	-1.54486	-9.78767	-0.731845	-11.8525	0.302631	-11.3309	0.966103	RGD1310852		XM_235324	LOC314992	2850020	62652450	XM_235324.3	S	TGAGTGAGGGAAAGCCACAGGGCATCAGCAGGGCAAGAAGAGGCCACAGA	similar to RIKEN cDNA 9130401M01; synonym: MGC108982; Rattus norvegicus similar to RIKEN cDNA 9130401M01 (RGD1310852), mRNA.		GeneID:314992; RGD:1310852; GI:68163449
ILMN_69614	2.17528	2.14259	-1.81425	12.866	1.57816	7.90685	10.0273	6.81975	-3.59287	3.15328	9.52853	2.93915	9.90677	0.555981	5.18692	21.7031	6.47649	1.74315	8.35204	7.55937	4.47752	-0.920795	1.1116	-1.00222			XM_346913	LOC360758	4730242	34870199	XM_346913.1	S	GGGAGAAGCAAATCCCAGCAGGACTAGGGGCAGGTTAGACCGGAGGTGCT	PREDICTED: Rattus norvegicus hypothetical LOC360758 (LOC360758), mRNA.
ILMN_67964	-1.48243	-8.69195	-2.48946	-5.5185	-7.70468	0.953602	-8.27031	1.46074	-4.09988	-10.7288	-6.73442	-4.24254	-8.18867	-12.6183	-6.91358	-15.9089	-6.5294	-1.7306	-8.47986	3.25199	-7.87226	-5.97258	-0.282528	-10.7544			XM_579314	Oas2	60484	62659114	XM_579314.1	S	CACAGGTGATGTGGGAGGAGGTGACCGCTGGTGTTGGCATCTTCTAGCCA	PREDICTED: Rattus norvegicus 2'-5' oligoadenylate synthetase 2 (Oas2), mRNA.
ILMN_49866	-3.95763	5.38443	-0.882119	-1.15848	-7.69444	-1.16561	-0.530873	-2.77917	3.60176	8.89874	-1.08448	-4.6851	-7.80195	-5.97661	-8.19067	-6.4192	-8.67289	1.65224	1.71689	2.00267	-7.65762	-3.4102	4.07568	-4.82279			XM_344107	LOC363915	6550164	62658818	XM_344107.2	S	GAGCACACGACCATCATAGACCGAGGGCTGGGAGGCTTCGAGGAGAACAA	PREDICTED: Rattus norvegicus hypothetical LOC363915 (LOC363915), mRNA.
ILMN_49845	171.877	170.845	226.982	192.233	158.758	236.588	185.779	170.977	206.332	203.706	209.109	113.838	150.45	180.839	127.449	276.217	160.287	210.678	343.35	183.351	174.895	183.005	188.841	102.207			XM_579171	Stau2	7100458	62648504	XM_579171.1	S	TCAGCCCCAGCTGCCAGGGAACTCCTAATGAATGGAACATCTCCTGCTGC	PREDICTED: Rattus norvegicus staufen, RNA binding protein, homolog 2 (Drosophila) (Stau2), mRNA.
ILMN_49679	145.501	109.296	137.188	106.144	117.632	141.076	148.735	144.614	101.58	167.536	177.218	116.528	70.1392	96.045	82.6513	135.065	104.68	148.903	110.598	61.0563	100.07	81.1104	92.3959	72.4143	RGD1311501_predicted		XM_216020	RGD1311501_predicted	6660632	62644804	XM_216020.3	S	CAGTGCTAGGAAGTGTATGTGCGTGTCTGTCTACGGAGTGATGTGTGGGC	similar to chromosome 9 open reading frame 7 (predicted)		GeneID:296599; RGD:1311501; GI:34853142	XM_001078807	Rn.105899	296599
ILMN_70374	20.1586	19.4297	29.7274	25.2446	16.5877	38.4179	11.8298	13.0237	18.699	31.0063	36.0133	17.7751	17.0136	15.1589	23.9897	32.3404	23.6837	18.7024	26.1543	20.0135	25.2791	33.0684	22.6031	17.0906			XM_578293	LOC502794	6290082	62647517	XM_578293.1	S	GGGGTCCCAGACAGGTTCATTGGCAGAACCACTGGGGATATTGTGATGAC	PREDICTED: Rattus norvegicus similar to immunoglobulin light chain (LOC502794), mRNA.
ILMN_62612	17.2053	17.3718	7.03189	9.3909	9.42489	18.9022	8.94175	12.0896	15.4917	28.0581	9.75231	-1.03025	5.61654	11.3065	8.52465	13.8552	12.0594	20.7885	1.97676	10.1555	18.037	11.2965	8.39573	1.25614			XM_579609	LOC497697	5890136	62660601	XM_579609.1	S	TGCAGAAGGCCAAGGAGTGGGAGCTGAAGAATGGAACATAGAGGGAGCCC	PREDICTED: Rattus norvegicus hypothetical gene supported by NM_080900 (LOC497697), mRNA.
ILMN_53765	1226.51	1287.33	1000.14	945.866	937.284	1021.4	1260.69	936.388	858.777	1158.79	1118.23	628.783	965.695	934.867	814.028	818.857	995.287	1056.14	920.594	572.177	1032.17	940.473	922.607	757.094			XM_343643	LOC501203	6180154	62655534	XM_343643.2	S	CTCAGCCACTTTGGGCCACGTGTACCTTTATCATCAGACTGGAAACGGGA	PREDICTED: Rattus norvegicus similar to Myosin regulatory light chain 2-A, smooth muscle isoform (Myosin RLC-A) (LOC501203), mRNA.
ILMN_64355	-9.46658	-7.25061	-8.89432	0.558805	5.49912	-7.12544	-5.075	0.284438	0.933049	-14.9823	-10.1811	-9.05067	-8.97443	-8.21886	-5.83308	-7.05652	-8.00488	-6.80964	-13.2849	-4.91967	5.84814	-8.09621	5.94299	-3.30299			XM_580030	LOC499907	5860546	62646017	XM_580030.1	S	GCCCTTTCTTCGCATTCAAATTCAGTGGTCAGGCCTTGGCACTAACCGGC	PREDICTED: Rattus norvegicus LOC499907 (LOC499907), mRNA.
ILMN_52116	25.2748	17.3915	-1.65848	18.1365	31.6401	7.07995	22.9454	14.7967	19.7179	54.2463	14.5773	19.5114	19.3667	36.9552	24.9315	22.3707	6.5112	40.9207	41.0182	23.8472	11.6468	7.33913	39.9781	5.29746	Senp1_predicted		XM_217046	Senp1_predicted	70500	62653006	XM_217046.3	S	GCCCATTCACTTGGGTGTGCACTGGTGTCTGGCGGTTGTAGACTTTAGAA	SUMO1/sentrin specific protease 1 (predicted)		GeneID:300193; RGD:1310275; GI:109481259	XM_001060796	Rn.212920	300193
ILMN_58287	594.853	468.074	336.001	494.434	484.956	366.54	697.197	425.77	484.147	666.7	524.93	425.857	346.91	397.472	391.151	646.452	371.78	486.273	447.498	299.646	401.426	392.888	518.152	282.128	RGD1561110_predicted		XM_574832	RGD1561110_predicted	2120603	62642728	XM_574832.1	S	TTCCAGCTGTGTGCGGTAACACATGGGACTTGTGGAACTAAAACAGGAAG	similar to hypothetical protein 2BE2121 - Chinese hamster (fragment) (predicted)		GeneID:499507; RGD:1561110; GI:62642729	XM_001066002	Rn.115871	499507
ILMN_52918	7.3638	5.03211	3.16791	9.94845	7.20038	5.29997	2.92802	3.90305	14.3806	15.4141	7.99425	3.70286	-0.240466	1.68261	-2.79554	2.47137	0.510469	2.30538	5.56888	6.86073	-1.83391	-0.0313224	8.52041	-3.95678			XM_577658	LOC502197	4730739	62665072	XM_577658.1	S	TAGTCCAGTTGTGCTTGCTCTACCTGTCCAAGGGGCTTCTGGCAAGGCTG	PREDICTED: Rattus norvegicus similar to integrin alpha 6 subchain (LOC502197), mRNA.
ILMN_70237	51.913	75.8224	78.185	23.4352	49.7932	31.8672	63.4221	70.8935	26.7572	38.2191	56.6841	44.2311	71.3501	53.7964	67.6728	25.5694	41.4515	39.7807	41.9353	28.9642	52.8543	47.621	39.1324	38.413	RGD1560576_predicted		XM_214434	RGD1560576_predicted	6900044	62663228	XM_214434.3	S	GCTCTCAGGAAGGTCAGCAGGCACAAGTGGACAGCAGCAGAGGGAGCTGT	similar to PC-LKC gene product (predicted)		GeneID:291002; RGD:1560576; GI:109504669	XM_001070261	Rn.66752	291002
ILMN_61394	-23.6711	-7.63247	-10.6416	0.625539	-7.5375	-3.32683	-16.6719	1.53949	4.04296	-6.4292	1.04554	-1.98043	1.92025	-3.35237	-7.76205	0.686334	-0.680907	7.97927	-0.573675	-9.42992	-4.83397	-0.390583	-2.5663	0.0538337	Olr1505	Olr1505	NM_001000032	Olr1505_predicted	5890603	47575964	NM_001000032.1	S	GGACACTGTCATGTCTATGATGTACACAGTGGTGACACCCATGTTGAATC	olfactory receptor 1505 (predicted)	detection of chemical stimulus during sensory perception of smell [goid 50911] [evidence ISS]; G-protein coupled receptor protein signaling pathway [goid 7186] [evidence ISS]; olfactory receptor activity [goid 4984] [evidence ISS]; integral to membrane [goid 16021] [evidence ISS]	GeneID:287506; RGD:1334253; GI:47575965	NM_001000032	Rn.142081	287506
ILMN_67902	105.211	90.358	71.3611	47.9755	60.7296	70.6404	83.8903	75.604	78.833	96.398	78.0744	57.4091	59.9444	59.1905	51.007	90.2759	65.1239	66.3217	85.2626	70.7103	75.803	69.3901	102.564	60.7983	Nlgn3		NM_134336	Nlgn3	2350673	19705444	NM_134336.1	S	GCAGACCTTGCACCCCTATAACACCTTTGCCGCCGGATTCAACAGCACCG	neuroligin 3	cell adhesion [goid 7155] [evidence IEA]; protein targeting [goid 6605] [evidence IEA]; catalytic activity [goid 3824] [evidence IEA]; neurexin binding [goid 42043] [evidence IEA]; carboxylic ester hydrolase activity [goid 16789] [evidence IEA]; protein binding [goid 5515] [evidence IEA]; integral to membrane [goid 16021] [evidence IEA]; membrane [goid 16020] [evidence IEA]	GeneID:171297; RGD:621119; GI:145966694	NM_134336	Rn.10263	171297
ILMN_58249	-3.3459	-7.63007	-9.40964	-9.34825	-5.96302	-9.8743	-4.93036	-5.13116	-7.73752	-2.43182	2.3324	-12.5951	-6.64295	-5.83252	9.63602	0.938264	-0.404913	0.91856	-14.0847	-11.7681	-0.810465	-4.70821	-3.18933	-4.26925	SAGMR; SANTI	SAGMR; SANTI	NM_013023	Sag	5340348	6981499	NM_013023.1	S	GATCGGTAGGAAACTGCTTGTAGTCCTGGTTGCCTTGTGGGAAACCCCTG	retinal S-antigen	sensory perception [goid 7600] [evidence IEA]; signal transduction [goid 7165] [evidence IEA]; visual perception [goid 7601] [evidence IEA]; calcium ion binding [goid 5509] [evidence IEA]	GeneID:25539; RATMAP:41424; RGD:3619; GI:71896616	NM_013023	Rn.9856	25539
ILMN_69801	24.3037	22.341	22.7824	23.5763	19.1725	28.2568	20.4332	17.2987	10.6895	23.8032	25.1472	17.6582	28.3013	12.5539	21.8497	26.199	27.9323	20.9836	24.6975	25.547	8.00963	30.492	23.0554	22.6868	Fam31b_predicted		XM_222678	Fam31b_predicted	4560736	62659419	XM_222678.3	S	GGACGACATTGACTACAAGCCCACGGTTAAGGAGAACACTGAGAAGCCCT	family with sequence similarity 31, member B (predicted)		GeneID:289051; RGD:1308441; GI:109497964	XM_001066914	Rn.205866	289051
ILMN_63195	3.27231	0.958317	5.36634	5.67334	21.7093	21.0005	17.1334	20.0563	10.1731	4.7171	22.3217	7.27092	-1.86293	10.8056	1.8981	3.86962	4.90292	12.555	20.2245	5.80355	-4.33869	5.03899	3.37165	-12.1017	Cyb561d1_predicted		XM_342315	Cyb561d1_predicted	6770497	62644178	XM_342315.2	S	GGCTACAGTAACGGTGCTCTTGGGCATGTACTCAGTGTGGTTCCAGGCTC	cytochrome b-561 domain containing 1 (predicted)		GeneID:362017; RGD:1310829; GI:62644179	XM_001071389	Rn.67979	362017
ILMN_59878	-2.66059	-4.37989	7.291	-0.986735	10.0187	-4.50515	-3.39774	141.372	-5.54831	-12.8821	29.8939	20.6763	4.24698	8.8527	-1.18993	6.57261	15.3178	8.44185	4.36116	-0.573795	5.05206	10.8846	3.67633	-7.44694	Mirp1; MGC108602	Mirp1	NM_133603	Kcne2	4050072	19424313	NM_133603.1	S	AACACAACAGCCGAACAACAGGCGCTCCAGGCCAGAGTGGATGCCGAGAA	potassium voltage-gated channel, Isk-related family, member 2	cation channel activity [goid 5261] [pmid 10219239] [evidence TAS]; integral to membrane [goid 16021] [pmid 10219239] [evidence IDA]	GeneID:171138; RGD:621383; GI:19424314	NM_133603	Rn.48691	171138
ILMN_52910	174.778	268.044	166.256	122.909	144.696	173.648	212.86	123.34	118.507	150.702	189.193	105.553	178.868	157.963	138.754	189.138	146.875	171.76	154.858	157.85	175.727	193.16	172.319	142.084	Gatad2a		XM_214308	RGD1310596_predicted	430300	62662459	XM_214308.3	S	AGTCAGCAGGGCTTACTCCCTCTTAGCCACAGGGATGTCTGAAAGGGCTG	GATA zinc finger domain containing 2A; synonyms: MGC109147, RGD1310596; Rattus norvegicus GATA zinc finger domain containing 2A (Gatad2a), mRNA.		GeneID:290669; RGD:1310596; GI:62078497
ILMN_56829	23.9971	21.4678	27.7932	23.4892	26.7628	20.5746	27.1937	18.3931	16.9176	36.259	19.6928	21.3262	16.8049	30.6057	20.3848	31.544	25.7796	23.4044	24.834	23.0555	28.0505	22.4312	29.5979	23.7416	RGD1559147_predicted		XM_218287	RGD1559147_predicted	4590538	62639033	XM_218287.3	S	CAGCAGACTCTATTGGTGCTCAGGCCCCGCCGAAACCCGATGATGGTAGT	putative zinc finger protein (predicted)		GeneID:292615; RGD:1559147; GI:109458199	XM_001063172		292615
ILMN_53806	9.76744	12.2208	13.6838	2.72796	7.16296	3.47995	12.3932	12.2823	0.631459	5.04301	2.05275	7.68068	9.80409	4.60479	4.94659	-1.51497	10.0173	11.4829	18.7308	14.5821	13.8391	0.84692	7.6418	7.3961	CLR; Crlr; RNCLR; RATCRLR	CLR; Crlr; RNCLR; RATCRLR	NM_012717	Calcrl	1170309	6978586	NM_012717.1	S	TACGGTGTCAACAATCAGCGATGTGCAGGGGTACAGCCACGACTGCCCCA	calcitonin receptor-like	G-protein signaling, coupled to cyclic nucleotide second messenger [goid 7187] [evidence IEA]; G-protein coupled receptor protein signaling pathway [goid 7186] [evidence IEA]; calcitonin receptor activity [goid 4948] [evidence IEA]; receptor activity [goid 4872] [evidence IEA]; G-protein coupled receptor activity [goid 4930] [evidence IEA]; integral to plasma membrane [goid 5887] [evidence IEA]; …	GeneID:25029; RATMAP:36438; RGD:2255; GI:6978587	NM_012717	Rn.11202	25029
ILMN_59696	113.258	69.1285	85.0686	84.093	70.0225	76.5222	109.24	91.6212	77.6619	101.973	71.3602	24.9304	109.834	60.8588	87.4226	110.175	68.7755	103.066	64.6402	38.7089	64.4722	62.7618	72.9924	64.4306			XM_219869	Ubtd1_predicted	4730047	62642344	XM_219869.3	S	GGCTTTATGGCAGAGGTTTGCACAGGGCTATCTCCAACTGTAACCCAGGC	PREDICTED: Rattus norvegicus ubiquitin domain containing 1 (predicted) (Ubtd1_predicted), mRNA.
ILMN_52427	313.514	413.574	314.765	285.605	216.567	299.328	249.311	263.953	201.783	184.489	266.159	132.669	166.747	272.983	247.059	234.902	221.142	235.063	266.919	115.244	348.416	253.345	206.365	191.097	Mk1		NM_134399	Mk1	4230504	46048591	NM_134399.2	S	CACGGTGGTTGGATGTTGTGAAATGGCCTCTCACCTGCGGCACCCCCTTT	Mk1 protein		GeneID:171436; RGD:621165; GI:19705521	NM_134399	Rn.201717	171436
ILMN_57409	14.1486	43.2816	16.1471	22.2949	21.2265	23.8578	25.4263	18.4106	13.4263	31.1875	37.7039	20.7852	9.75434	17.5448	6.07689	28.2169	12.1602	22.2312	11.1677	30.2685	11.874	28.0788	26.0727	28.2023	LRRGT00164		XM_341084	RGD1305685	6380647	62658945	XM_341084.2	S	GGAAGCTGGGTGCTGTAGAGCCAATGTGTGCTGATGTGTGTCCGAGTGTG	similar to hypothetical protein FLJ13089		GeneID:360811; RGD:1305685; GI:114145788	NM_001047900		360811
ILMN_63252	444.298	560.131	383.742	377.701	379.132	345.649	435.677	358.367	324.423	439.96	562.327	310.462	312.696	545.651	463.024	542.949	447.354	659.269	528.054	334.123	415.647	450.753	592.813	270.216	MGC95114	MGC95114	NM_001009640	Cirh1a	5340110	57528224	NM_001009640.1	S	CGCTTCCTCCGAAAAACGAATCAGATGTCTTCCTGAGGCGCACGACCCAT	cirrhosis, autosomal recessive 1A (human)	nucleus [goid 5634] [evidence IEA]	GeneID:291987; RGD:1311341; GI:57528225	NM_001009640	Rn.106235	291987
ILMN_54494	19.4496	9.5587	12.4368	17.4701	7.24338	2.7946	18.1256	9.25307	23.1047	0.386362	14.8412	-1.35526	8.9908	16.0771	19.2007	12.667	7.17626	14.4002	7.21354	4.64592	4.22705	0.839466	9.45763	0.770867	Olr85; ratchr1-161056238-161057173_ORF	Olr85; ratchr1-161056238-161057173_ORF	NM_001000138	Olr85_predicted	1500403	47576612	NM_001000138.1	S	GCAACCCACTTCGATACAGTACCATCCTCACCAACAAGGCAGTTTCCATG	olfactory receptor 85 (predicted)	detection of chemical stimulus during sensory perception of smell [goid 50911] [evidence ISS]; G-protein coupled receptor protein signaling pathway [goid 7186] [evidence ISS]; olfactory receptor activity [goid 4984] [evidence ISS]; integral to membrane [goid 16021] [evidence ISS]	GeneID:293228; RGD:1333207; GI:47576613	NM_001000138	Rn.141901	293228
ILMN_56362	-7.1342	-1.6717	6.20395	11.5196	9.40422	3.54215	5.69152	5.23976	-10.468	27.1356	3.35945	2.65867	0.943524	-0.314999	2.42232	7.94698	3.95626	11.5496	0.00175658	-2.20308	1.01194	7.23956	4.50186	1.57568	Olr1619; ratchr15-26258161-26259096_ORF	Olr1619; ratchr15-26258161-26259096_ORF	NM_001000521	Olr1619_predicted	4210520	47576502	NM_001000521.1	S	CCTCTTCATCATGGCATCTTATATATTGGTCCTGAGAACTGTGTTCAGAC	olfactory receptor 1619 (predicted)	detection of chemical stimulus during sensory perception of smell [goid 50911] [evidence ISS]; G-protein coupled receptor protein signaling pathway [goid 7186] [evidence ISS]; olfactory receptor activity [goid 4984] [evidence ISS]; integral to membrane [goid 16021] [evidence ISS]	GeneID:361033; RGD:1332633; GI:47576503	NM_001000521	Rn.142449	361033
ILMN_65732	44.7058	37.921	43.9873	43.5971	42.9752	39.977	69.5072	52.9243	45.6926	20.4728	50.9028	29.6734	56.9125	43.3194	55.8576	54.7026	33.3752	35.8656	47.236	44.1402	44.7549	38.3248	45.5727	32.8867	Rap2a		NM_053741	Rap2a	1400347	16758565	NM_053741.1	S	GGCTACACCACCTCCTTCCGGGGCTCAGACTTGCGGGCTTTGTTTCACAA	RAS related protein 2a?	GTP binding [goid 5525] [pmid 1900290] [evidence ISS]; GTPase activity [goid 3924] [pmid 1900290] [evidence ISS]	GeneID:114560; RGD:620590; GI:16758566	NM_053741	Rn.11606	114560
ILMN_58239	128.823	144.087	85.0001	139.602	172.655	156.875	246.565	196.156	212.455	238.658	131.336	106.732	130.675	121.056	154.284	189.363	148.278	252.619	130.412	152.315	91.9728	116.847	236.473	74.097	Centd1_predicted		XM_223437	Centd1_predicted	1090286	62660575	XM_223437.3	S	AAGCTGCCATCGAAGGTCATTGAGGAACTTAGTGTGGTTCTCCAGAGGTC	centaurin, delta 1 (predicted)		GeneID:305367; RGD:1306452; GI:109499755	XM_001053361	Rn.106446	305367
ILMN_52003	-5.22298	0.0122725	-0.412903	-6.58045	-9.35987	-5.91662	6.30938	-7.26849	1.35551	-9.97446	-6.62989	-8.04476	-1.60832	-8.43828	4.67477	-4.98324	-14.9794	-1.87999	-11.6889	10.0461	2.44011	-9.33369	-6.21706	3.32185			NM_001005874	Kif2b	3990411	54400719	NM_001005874.1	S	AAGCCAAGCTGAGTGACAGCCACGACCTGAGATCAGGAATGAGATCTTGG	Rattus norvegicus kinesin family member 2B (Kif2b), mRNA.
ILMN_50961	-0.354045	-10.8121	-3.07854	-8.19986	-14.1326	-14.1095	4.08396	-16.8553	-6.92704	-10.2862	-2.83931	-13.1044	-12.8433	-1.84789	-12.1417	-3.70879	-7.38267	-2.43269	-2.91567	0.871418	-12.9035	-5.12024	-13.5707	-5.47306	Dpep1		NM_053591	Dpep1	5290593	16758371	NM_053591.1	S	CTTCTGTGTGTTACCTAGCACGGTTGGCAGTGTGAAGCAGGGTGCCAGGC	dipeptidase 1 (renal)	proteolysis and peptidolysis [goid 6508] [evidence IEA]; dipeptidase activity [goid 16805] [pmid 1420313] [evidence TAS]; membrane dipeptidase activity [goid 4237] [evidence IEA]; dipeptidyl-peptidase activity [goid 8239] [evidence IEA]; metallopeptidase activity [goid 8237] [evidence IEA]; hydrolase activity [goid 16787] [evidence IEA]; microsome [goid 5792] [evidence IEA]; extracellular space […	GeneID:94199; RGD:620324; GI:16758372	NM_053591		94199
ILMN_64107	329.389	328.025	306.684	331.679	263.811	276.266	478.672	281.951	346.522	415.019	293.019	275.466	239.342	322.32	293.396	396.747	373.729	343.963	309.63	266.149	363.771	311.759	399.241	178.004	RGD1562137		XM_237078	Lonrf2_predicted	4610537	62654943	XM_237078.3	S	CACACGCAAGCTGAACAGTCGCCAAGAGATGGCTAACAACGCACAGAGAG	LON peptidase N-terminal domain and ring finger 2 (predicted)		GeneID:301361; RGD:1562137; GI:109485984	XM_001058206	Rn.108116	301361
ILMN_67423	126.283	139.568	168.289	169.726	92.9441	304.932	188.239	187.031	416.561	220.291	188.605	115.8	176.233	259.668	133.703	382.295	197.589	169.817	334.924	213.163	181.318	300.575	212.642	104.488	Bmpr-II		XM_217409	Bmpr2	7040711	62655126	XM_217409.3	S	ATCTAGCACTGCTGTGTACCTCGCAGAGGGAGGCACTGCCACAACCATGG	bone morphogenic protein receptor, type II (serine/threonine kinase)		GeneID:140590; RGD:71082; GI:109486138	XM_001065181	Rn.59276	140590
ILMN_66634	-1.84529	-0.0186723	2.41642	-9.06411	2.95056	4.10747	-3.74029	-5.60194	1.1343	-2.8342	-1.95986	2.17938	4.20772	-1.56434	0.396804	2.08288	-1.30677	-5.3023	4.5725	3.72184	8.2493	-8.62247	10.8491	0.0495613	LOC306312		XM_224680	LOC306312	4540110	62663024	XM_224680.3	S	CTCATGGCCAAGGCATTCAGGGACTACAGCCGTAGGTTCTACACAAAGTG	similar to RNA polymerase II transcription factor SIII subunit A2 (Elongin A2) (EloA2) (Transcription elongation factor B polypeptide 3B)		GeneID:306312; GI:34879755	XM_001065941	Rn.144148	306312
ILMN_60663	161.332	170.168	181.985	131.977	162.424	172.453	184.736	130.427	118.275	234.682	161.742	102.635	109.857	168.061	151.052	189.261	148.714	183.814	166.347	114.744	155.332	114.735	230.332	95.2904	MGC109091	MGC109091	NM_001009714	RGD1307700	4560138	57528384	NM_001009714.1	S	CAGCGCACACTGGAGAGTGGGTAAAGGATGGAGGCTTGGTCTTCGGTACC	similar to hypothetical protein BC018453		GeneID:363219; RGD:1307700; GI:57528385	NM_001009714	Rn.92704	363219
ILMN_64486	19.6247	26.3078	32.0145	10.555	18.916	10.2391	11.8982	15.3211	13.8568	5.82705	22.9099	4.29992	13.3367	15.8191	14.5811	18.5696	14.2393	14.5137	7.07208	4.07495	13.4205	16.644	9.17337	2.96862	Cidea_predicted		XM_214551	Cidea_predicted	130039	62664562	XM_214551.3	S	TGACACAGAAGAGCAGCCATCCCCCAAGGCTAGCGCCAAAGGCTGGTTCA	cell death-inducing DNA fragmentation factor, alpha subunit-like effector A (predicted)		GeneID:291541; RGD:1305106; GI:109506731	XM_214551	Rn.8171	291541
ILMN_68895	-11.4678	-19.8861	-7.76943	-16.8322	-20.6631	-15.9531	-11.7734	-19.7643	-23.2969	-17.7668	-11.2711	-15.4442	-10.5097	-20.8661	-16.1725	-12.8831	-9.71547	-14.2176	-19.3724	-16.2693	-11.6543	-15.0144	-13.8652	-16.7785	RGD1565406_predicted		XM_216693	RGD1565406_predicted	6840064	62650621	XM_216693.3	S	CCCCTGATGGGCAGTACGTGCCAAGGATCATGTTTGTTGACCCTTCTTTG	similar to LRRGT00057 (predicted)		GeneID:298959; RGD:1565406; GI:109478143	XM_001076994	Rn.28998	298959
ILMN_52921	4.14311	-1.21872	2.98501	-5.42897	-1.59011	-13.9854	4.63785	-8.08231	-2.60582	-6.91145	6.84875	0.62802	-0.324549	-1.85405	0.304419	8.2901	-1.75089	-3.31132	-4.88652	7.73964	-1.59723	4.26928	0.661403	5.64114	LOC298353		XM_233326	LOC298353	3060138	62666434	XM_233326.3	S	GAAGGACATGCAGAATCCCCAAGAAAAGCCAGCCTTCATCCAGGCAGAGC	reproductive homeobox on X chromosome 7; Rattus norvegicus reproductive homeobox on X chromosome 7 (LOC298353), mRNA.		GeneID:298353; RGD:1563189; GI:71043820
ILMN_68733	4.59036	8.33839	0.0894618	16.7945	5.32313	4.24716	29.8663	3.53644	9.1933	14.7754	5.53988	-0.553644	8.4085	20.805	6.06584	10.9915	4.8028	-5.29751	18.2251	2.17465	13.0603	-0.867481	-0.19698	6.66608	Phf15_predicted		XM_220398	Phf15_predicted	110487	62656050	XM_220398.3	S	CCATGCAACATCGCCGGGCTTCTGGCTTGATGTAGACGAGGTGAGGGAGA	PHD finger protein 15 (predicted)		GeneID:303113; RGD:1309152; GI:109488081	XM_001073159	Rn.99384	303113
ILMN_61254	1448.19	1319.21	1045.18	1100.8	1268.49	1262.49	1324.71	1165.65	1042.58	1062.53	1031.23	469.608	1160.68	996.158	1064.16	1294.62	1129.73	1344.8	954.358	795.545	923.78	900.46	1283.56	951.914	RGD1559909_predicted		XM_347063	RGD1559909_predicted	4210239	62649611	XM_347063.2	S	CCCTTTCCAGGGCCGATGGCTGGACTCTGACCAACTCCCTTCACCAAAAG	RGD1559909 (predicted)		GeneID:362592; RGD:1559909; GI:109475480	XM_001056490	Rn.29869	362592
ILMN_51346	69.5668	58.5984	42.7301	33.6205	19.6243	28.7722	49.5108	49.252	83.1469	130.282	72.2004	19.0922	53.4493	82.1972	40.84	138.319	63.1524	104.105	135.952	70.7103	56.5651	99.6038	52.7146	39.1694			XM_575653	LOC500304	6840195	62648082	XM_575653.1	S	CCACCAGCGTCTTTATAGGTTGATAGGACTGTGTGTTTCTGGACATGTCT	PREDICTED: Rattus norvegicus similar to Zinc finger protein 248 (LOC500304), mRNA.
ILMN_62692	7.81987	62.6121	24.626	34.0749	21.986	28.5624	36.5112	3.56385	9.84924	10.9118	45.9804	22.9229	31.5167	20.5675	5.58124	17.674	10.9351	19.901	16.1457	11.3185	11.26	7.85412	16.1161	13.282	Spag7_predicted		XM_220574	Spag7_predicted	6660722	62656368	XM_220574.3	S	CTTTGACCTCCAGCAAAGCAGGGGCATGGAGGGACAAGGCTGCTGCTATC	sperm associated antigen 7 (predicted)		GeneID:303260; RGD:1305473; GI:34871064	XM_001079933	Rn.102346	303260
ILMN_51918	101.753	138.515	104.193	135.805	91.0595	258.652	188.691	128.144	149.766	160.019	138.037	117.403	66.7286	85.3164	75.2302	286.441	81.08	131.879	192.399	111.393	97.0152	81.0054	87.8055	70.8982	Ephb6		XM_231650	Ephb6	1230717	62647129	XM_231650.3	S	CAGGCTCGGTGGAAGTGTAAAGCCTGGTCAGCAATCTGTGAGCTGCCGCT	Eph receptor B6		GeneID:312275; RGD:1306163; GI:62647130	XM_001068490	Rn.125930	312275
ILMN_61661	107.095	99.9154	121.522	53.0977	66.4811	79.8171	81.1213	66.8997	49.8494	68.1902	112.998	59.8563	56.106	68.8054	49.6056	67.5052	69.9864	59.4139	74.2664	55.4339	79.8425	55.7519	62.2489	63.8187	H218; GPCR18; Gpcr13; snGPCR18	H218; GPCR18; Gpcr13; snGPCR18	NM_017192	Edg5	4760671	8393468	NM_017192.1	S	ATCAGTGTGGGGTCTGTGACCTCCTATCCCAGTGTGGGTGCTGTCTGACC	endothelial differentiation, sphingolipid G-protein-coupled receptor, 5	behavior [goid 7610] [evidence IEA]; G-protein coupled receptor protein signaling pathway [goid 7186] [evidence IEA]; G-protein coupled receptor activity [goid 4930] [pmid 9409733] [evidence IDA]; rhodopsin-like receptor activity [goid 1584] [evidence IEA]; lysosphingolipid and lysophosphatidic acid receptor activity [goid 1619] [evidence IEA]; receptor activity [goid 4872] [evidence IEA]; integr…	GeneID:29415; RGD:68334; GI:8393469	NM_017192	Rn.2491	29415
ILMN_48424	340.469	313.219	971.68	928.355	238.098	446.368	362.746	856.882	836.712	825.557	657.572	417.407	914.532	296.747	394.563	980.824	713.278	355.503	741.667	629.249	957.306	520.733	552.526	312.33	IRG1; isg12(a)		NM_203410	Ifi27l	5220364	42821117	NM_203410.1	S	CCAAGGTGGCTGACATGGCAAGAGAGGAGGCAGACATGGGAACAGAGGTG	interferon, alpha-inducible protein 27-like		GeneID:170512; RGD:69404; GI:42821118	NM_203410	Rn.3867	170512
ILMN_68303	8.70424	17.09	6.62674	7.06116	19.682	12.7943	21.9854	4.34619	5.18739	31.6058	17.6347	15.2072	25.7346	24.3223	23.3192	10.6922	20.8613	22.9844	2.09744	11.5201	19.5176	17.3639	11.1987	5.66272			XM_576460	LOC501045	4230064	62654205	XM_576460.1	S	CGGCAGCGTCCTTTGGTCGACAACCGGGTGATTCCTTGTATCAGGTTGAT	PREDICTED: Rattus norvegicus similar to hypothetical protein PB402898.00.0 (LOC501045), mRNA.
ILMN_63736	1.36972	8.94079	4.34418	-15.2746	-6.00426	6.58169	-11.594	4.6224	-12.2179	-9.2821	-7.47966	4.54566	16.5691	23.8792	4.91921	-10.1883	0.0254837	9.16139	6.06921	12.3278	4.175	4.33458	7.14131	7.54086	RGD1310705		XM_343186	Pwp1_predicted	870142	62651871	XM_343186.2	S	CAGCGCTAGGGAGGAGAGAGATGTGTAGATTTCCTAAGACATGTGGCCAG	PWP1 homolog (S. cerevisiae) (predicted)		GeneID:362856; RGD:1310705; GI:34862412	XM_001075998	Rn.2684	362856
ILMN_47743	655.103	670.179	581.456	443.454	460.144	468.548	530.76	462.973	387.01	663.85	671.518	494.967	355.482	617.378	537.759	572.656	394.555	740.38	736.518	304.198	575.463	552.523	592.126	412.515	Actr6_predicted		XM_235051	Actr6_predicted	730494	62652005	XM_235051.3	S	CTGTCGTGTTGCCTGAGAACCCTATCACTTACTCCTGGGAAGGTGGGAAA	ARP6 actin-related protein 6 homolog (yeast) (predicted)		GeneID:314718; RGD:1304609; GI:109480431	XM_001076791	Rn.16356	314718
ILMN_69775	-6.08129	-12.7677	-9.24055	5.45003	-3.33026	-1.8581	-0.1749	-0.520265	-1.84973	0.986178	2.71303	-5.98499	-5.03311	-8.14832	-16.1387	-1.80649	-4.01414	-4.148	-7.65381	-6.67784	2.19908	2.30376	-5.79733	-1.90428	RGD1310425		XM_216487	RGD1310425_predicted	2510717	62648901	XM_216487.3	S	AGACCTTATGGGACAAACACTGCCAAGAACCGGCACAGGCCCTTCTGAGC	hypothetical LOC298398; Rattus norvegicus hypothetical LOC298398 (RGD1310425), mRNA.		GeneID:298398; RGD:1310425; GI:62078597
ILMN_64963	43.4254	65.5936	55.6671	32.3514	20.7387	63.7266	44.9761	37.1387	4.69516	42.1882	50.4728	18.6766	25.1378	114.342	106.977	13.6927	18.1244	167.981	15.1855	39.8078	79.6545	33.5305	29.3255	10.0762			XM_213559	LOC287921	130725	62718089	XM_213559.3	S	TGAAGACCTGGAGAGAATGGCGGAGGCAGTCATGTCAATTCTGCACAACT	PREDICTED: Rattus norvegicus hypothetical LOC287921 (LOC287921), mRNA.
ILMN_64555	-5.39959	-4.26103	-13.8853	-9.48231	-5.1345	-0.620022	-7.7295	-6.21163	-10.2587	-8.94903	-7.69962	0.926054	-4.60749	-13.8272	-0.968652	-6.60332	-7.96326	0.132808	-13.46	0.752697	-3.98496	-5.35716	-12.5957	-9.36447	RGD1562078_predicted		XM_577166	RGD1562078_predicted	3060358	62657723	XM_577166.1	S	GCCTACCCACCTTCATTTTGTGTTCCAACATGCGGGCTATGTCTCTCTGG	similar to RIKEN cDNA 2310057N15 (predicted)		GeneID:501766; RGD:1562078; GI:62657724	XM_001071467		501766
ILMN_56076	28.001	45.1687	22.4768	22.5699	17.4395	34.0447	31.6273	13.2055	7.56494	23.0855	24.7336	18.1352	10.9231	9.904	7.71554	17.7632	6.1041	3.73627	5.20744	20.2839	38.2618	5.08969	14.8145	25.3348	Nrm		NM_212508	Nrm	6040079	47059198	NM_212508.1	S	GTGTTTCCACCTCGAGGAGCTATGTCAGGGCCTATCTGAAAGTTTGTAGG	nurim (nuclear envelope membrane protein)	nuclear membrane [goid 5635] [evidence ISS]	GeneID:361791; RGD:1302966; GI:47059199	NM_212508	Rn.38521	361791
ILMN_57429	676.812	883.124	479	550.628	574.227	587.715	616.261	508.571	507.894	639.72	615.932	551.314	355.724	608.681	476.127	765.65	431.69	721.562	639.812	561.583	584.908	418.787	780.631	417.824	Scn2a1; SCN; SCN2A; ScpII; NachII; Nav1.2; Scn2a2; RII/RIIA; RNSCPIIR	SCN; SCN2A; ScpII; NachII; Nav1.2; Scn2a2; RII/RIIA; RNSCPIIR	NM_012647	Scn2a1	1980148	6981505	NM_012647.1	S	CTTACTCATCCACATGGCACCAGAGCTGTTTCAGGTATGATTCGGGAACC	sodium channel, voltage-gated, type 2, alpha 1 polypeptide	cation transport [goid 6812] [evidence IEA]; sodium ion transport [goid 6814] [evidence IEA]; generation of action potential [goid 19228] [pmid 3754035] [evidence TAS]; apoptosis [goid 6915] [evidence IEA]; neurogenesis [goid 7399] [evidence IEA]; cation channel activity [goid 5261] [evidence IEA]; voltage-gated sodium channel activity [goid 5248] [evidence IEA]; membrane fraction [goid 5624] [ev…	GeneID:24766; RATMAP:34419; RGD:3632; GI:6981506	NM_012647	Rn.89192	24766
ILMN_61169	552.903	493.141	434.044	394.56	435.895	481.339	734.532	925.415	622.75	1145.93	514.37	434.876	550.505	367.921	701.964	656.416	682.218	775.477	843.914	601.661	709.48	437.51	634.101	555.622	RGD1309319		XM_233686	Spsb1_predicted	3360504	62650054	XM_233686.3	S	GCCGTCCCGGCACCATCACCGTAAAGCCTTGTGGCATGTATAGTTCTGAA	splA/ryanodine receptor domain and SOCS box containing 1 (predicted)		GeneID:313722; RGD:1309319; GI:27662682	XM_001075317	Rn.75037	313722
ILMN_51658	111.398	138.149	155.803	94.027	115.849	138.214	127.868	87.3432	108.702	151.247	110.84	97.561	101.686	114.93	126.829	170.09	106.738	126.835	129.06	104.942	116.617	95.1984	145.688	81.0319	Pgm1_predicted		XM_214047	Pgm1_predicted	4200093	62660487	XM_214047.3	S	GTTAATGGAGGGGTGGCAACCATGCGGACCAGTGGGACCGAGCCCAAAAT	phosphoglucomutase 1 (predicted)		GeneID:289632; RGD:1306061; GI:109499698	XM_001078446	Rn.203347	289632
ILMN_53590	12.3901	6.78172	3.5377	5.30739	-4.40057	-0.118458	1.61412	4.47983	6.42511	12.0413	0.9055	5.32133	0.88178	-1.92675	-4.27543	8.67776	4.76553	3.62932	1.9955	12.3369	2.36672	18.0863	9.7304	-4.54204	LOC304484		XM_222186	LOC304484	5690040	62658889	XM_222186.3	S	GCCGCCTGTGTTTGGGGCAGACTCCTTCAGTGACAAAGTTGAAGAGGTGG	similar to hypothetical protein 4921511C16; synonym: MGC114454; Rattus norvegicus similar to hypothetical protein 4921511C16 (LOC304484), mRNA.		GeneID:304484; RGD:1562334; GI:71043840
ILMN_61575	213.356	281.269	211.737	220.373	248.304	248.002	333.744	254.149	218.7	256.353	233.491	179.532	128.776	117.572	158.553	216.331	198.151	197.701	246.273	163.535	201.553	182.293	211.856	174.133	Gcs1		NM_031749	Gcs1	5900017	13994183	NM_031749.1	S	CTTCGGGCCAATGTAGTAAGCAACGTACGGCAGCAATACCAGGCTACAGG	glucosidase 1		GeneID:78947; RGD:69240; GI:13994184	NM_031749	Rn.22161	78947
ILMN_57086	237.225	215.404	197.811	159.48	155.996	192.067	301.051	234.089	239.214	280.107	195.491	173.591	166.373	123.632	203.405	156.275	166.779	150.834	173.457	163.213	198.721	168.227	159.792	171.387	Ctl1	Ctl1	NM_053492	Cdw92	2640056	16758247	NM_053492.1	S	GTATGTGCATGGGAAGTGTCTTGGGGGGAGGGTTGTAGAAGCACAGAGGA	CDW92 antigen	choline transport [goid 15871] [pmid 10677542] [evidence ISS]; choline transporter activity [goid 15220] [pmid 10677542] [evidence ISS]	GeneID:85254; RGD:621426; GI:76563923	NM_001033852	Rn.97686	85254
ILMN_55947	-12.5541	-7.81946	-8.63519	-7.59316	-12.7647	-19.4529	-7.41529	-17.6957	-11.8209	-13.1154	-16.2559	-22.3538	-18.726	-18.0555	-15.8143	-18.8033	-15.5855	-20.9232	-20.4793	-25.654	-18.4026	-12.3571	-22.8348	-7.21687			XM_343913	LOC363620	70010	62656241	XM_343913.2	S	CACACAGTGGCTCTCCTCACTATCAGGGTGACCTAGAGGAAATGGCTGAC	PREDICTED: Rattus norvegicus similar to novel protein (possible ortholog of human dynein, axonemal, heavy polypeptide 9 (DNAH9)) (LOC363620), mRNA.
ILMN_50618	-18.7025	-22.8484	-21.6491	-24.1326	-12.8423	-11.9417	-15.8864	-18.6826	-22.3902	-27.14	-24.5084	-22.1385	-24.1057	-21.041	-29.5679	-18.3239	-21.9139	-18.6078	-29.9992	-22.8934	-15.524	-22.1975	-26.7205	-17.5853	RGD1308850_predicted		XM_342744	RGD1308850_predicted	5130072	62648067	XM_342744.2	S	ATGGGACTGCCCCCTCTCTTGGGCCTGGAAGATCAGTTAATCCTGAAGTA	LOC362424 (predicted)		GeneID:362424; RGD:1308850; GI:109472528	XM_001055587	Rn.198699	362424
ILMN_49510	-10.1333	-0.705135	0.41793	-6.82337	-3.59685	-5.67694	-5.47889	4.86716	-0.883563	0.333308	-14.8422	-11.5849	-3.07067	0.118076	-2.79625	-8.20677	-2.08217	-1.33064	-12.5979	-5.08986	-7.92032	-10.5551	-5.91913	-3.10644	LOC501333		XM_576744	LOC501333	5130161	62718235	XM_576744.1	S	GGCCCTGCGCTGCAGTTGCAGTCAGAGGAAAAGCAGCTGTTCACTTGTGT	hypothetical gene supported by BC059164		GeneID:501333; GI:109513268	XM_001068278		501333
ILMN_57390	81.9285	55.6538	95.7151	98.4037	71.5471	198.623	185.739	153.665	141.67	156.994	88.3399	58.1516	80.4275	50.2564	50.8781	243.119	74.7333	182.832	217.733	136.263	47.2341	26.6056	100.453	35.6864	Efhd2		XM_216579	Efhd2_predicted	6770273	62649977	XM_216579.3	S	AGGCGGACAGGATTTATTCTGGATCTAGGCGGCCACAGCAAGTGCCCAGG	EF hand domain containing 2; synonym: MGC114423; Rattus norvegicus EF hand domain containing 2 (Efhd2), mRNA.		GeneID:298609; RGD:1307585; GI:72255531
ILMN_54681	313.571	310.746	254.079	268.922	212.709	220.161	261.758	201.642	154.595	251.908	286.093	179.371	173.95	265.256	231.489	248.016	223.463	207.221	267.003	148.235	279.611	226.816	245.542	179.733	Hdac3		NM_053448	Hdac3	3130725	16758191	NM_053448.1	S	GGTCTCTGGAACATTATGGGTAATGAGCCCTAGCAGCTGACCCCAGCCCC	histone deacetylase 3	chromatin modification [goid 16568] [evidence IEA]; regulation of progression through mitotic cell cycle [goid 7346] [evidence IEA]; regulation of transcription, DNA-dependent [goid 6355] [evidence IEA]; histone deacetylase activity [goid 4407] [evidence IEA]; hydrolase activity [goid 16787] [evidence IEA]; protein binding [goid 5515] [evidence IEA]; nucleus [goid 5634] [evidence IEA]	GeneID:84578; RGD:619977; GI:16758192	NM_053448	Rn.17284	84578
ILMN_47951	108.136	94.4051	42.4049	98.7363	105.621	82.7924	108.557	95.9064	89.6675	72.989	107.847	94.499	50.5228	103.467	76.4186	46.5401	69.366	67.5297	119.99	69.938	45.5949	90.6157	84.1344	49.7106	5HT1D	5HT1D	NM_012852	Htr1d	130382	6981055	NM_012852.1	S	TCATCTGCTGGCTGCCTTTCTTTGTGGTATCCTTGGTCCTCCCCATCTGC	5-hydroxytryptamine (serotonin) receptor 1D	synaptic transmission [goid 7268] [evidence IEA]; G-protein signaling, coupled to cyclic nucleotide second messenger [goid 7187] [evidence IEA]; G-protein coupled receptor protein signaling pathway [goid 7186] [evidence IEA]; receptor activity [goid 4872] [evidence IEA]; rhodopsin-like receptor activity [goid 1584] [evidence IEA]; G-protein coupled receptor activity [goid 4930] [evidence IEA]; se…	GeneID:25323; RATMAP:41208; RGD:2847; GI:6981056	NM_012852	Rn.34834	25323
ILMN_48313	205.566	193.158	182.172	151.756	175.202	161.032	305.5	219.095	200.643	299.906	250.764	156.314	217.539	203.629	258.557	234.043	206.134	267.28	217.692	149.137	218.541	244.881	252.663	159.984	Naalad	Naalad	NM_057185	Folh1	6130315	42476113	NM_057185.2	S	GGCCAAGGTCTTGTCTGTGGCTCCCTATGGAGGATCCTGATAAAAAGCGG	folate hydrolase	proteolysis and peptidolysis [goid 6508] [pmid 9501243] [evidence IDA]; folic acid and derivative metabolism [goid 6760] [evidence IEA]; gamma-glutamyl hydrolase activity [goid 8464] [evidence IEA]; peptidase activity [goid 8233] [evidence IEA]; serine-type endopeptidase activity [goid 4252] [evidence IEA]; catalytic activity [goid 3824] [evidence IEA]; membrane dipeptidase activity [goid 4237] […	GeneID:85309; RGD:70963; GI:17105334	NM_057185	Rn.89278	85309
ILMN_65846	-4.26283	-10.3549	-6.44028	-4.18712	-14.3067	-5.94214	-16.0534	-4.13783	-14.8696	-0.15595	-7.795	-1.4241	-21.6542	-6.37406	-12.7357	-10.7524	-1.8529	-6.49073	-2.92723	-7.02477	-8.254	-15.4678	-13.8287	-9.8639			XM_575528	LOC500176	3870358	62647416	XM_575528.1	S	GCTCCTAGGCAGCTCATACATTACACATCTACACTAGTGTCAGGCACCCC	PREDICTED: Rattus norvegicus similar to immunoglobulin kappa-chain (LOC500176), mRNA.
ILMN_51317	-12.1304	-9.08116	-4.0656	-5.2769	-4.45496	-9.05544	-15.3586	-16.1589	-10.8148	-13.2666	-8.80968	-5.04713	-9.01102	-2.80867	-11.2216	-1.47864	-1.46861	-3.48515	-13.5121	-12.9671	-11.255	-10.123	-3.92655	-8.09467	Olr40; ratchr1-160170992-160170042_ORF	Olr40; ratchr1-160170992-160170042_ORF	NM_001000127	Olr40_predicted	5890204	47577304	NM_001000127.1	S	AGGAAATCAGGCAGCACCTGGTAAGGTCATTCCTGAGTGCAGGCCCGTGA	olfactory receptor 40 (predicted)	detection of chemical stimulus during sensory perception of smell [goid 50911] [evidence ISS]; G-protein coupled receptor protein signaling pathway [goid 7186] [evidence ISS]; olfactory receptor activity [goid 4984] [evidence ISS]; integral to membrane [goid 16021] [evidence ISS]	GeneID:293197; RGD:1334204; GI:47577305	NM_001000127	Rn.141934	293197
ILMN_55833	1507.95	1187.19	710.932	1065.36	1138.07	946.283	1620.33	1367.01	1022.48	1474.38	1146.59	713.775	1105.38	919.993	1254.7	1153.58	899.912	1231.57	1002.75	739.593	792.797	835.94	1112.91	677.116	Abl		XM_231137	Abl1	3140438	62644922	XM_231137.3	S	ATGGTCCACACTGCCAGACACTACCATGCGCTGACACCATGCTCACAAGG	v-abl Abelson murine leukemia viral oncogene homolog 1		GeneID:311860; RGD:2008; GI:109468008	XM_001079831	Rn.3105	311860
ILMN_65143	392.652	306.39	344.662	279.345	362.544	287.085	499.019	344.179	353.327	412.49	380.563	295.975	476.799	420.139	513.256	703.686	398.044	686.588	455.903	360.791	275.797	384.851	615.223	220.845	LOC310958		XM_227809	LOC310958	2190603	62644655	XM_227809.3	S	AGTACACAGCCTTCTGCCTCTGTGTGGAGTTGTCAGTACAGCTCGTCAGA	similar to zinc finger, ZZ domain containing 3		GeneID:310958; GI:109465754	XM_001078082	Rn.198185	310958
ILMN_53372	-5.07381	5.45863	3.49516	-4.42886	-4.18405	4.2424	-11.8012	-0.902238	-13.9818	-1.7821	-3.87245	-1.69732	-3.79572	2.03134	6.90346	-4.55395	-4.1254	1.02738	-6.67005	2.01059	-6.61649	-1.37415	-5.49612	0.179406	V1re22		NM_001008960	V1re22	610647	57113826	NM_001008960.1	S	TCTCTGTGTTTTCCTGTATTGGGTTCCTTTGTGGTGAGCCATAACCCTGA	vomeronasal V1r-type receptor V1re22		GeneID:494305; RGD:1359235; GI:57113827	NM_001008960	Rn.129452	494305
ILMN_58993	3.24767	12.869	4.88673	9.07567	-3.99325	-2.99818	3.24961	-0.0417339	10.4674	17.4459	12.1176	6.65149	-2.90314	-4.74662	4.00607	6.72153	6.96818	3.12059	20.9519	4.19933	15.5141	5.14196	16.8196	-0.928924	P22k15		NM_199266	P22k15	50110	41152507	NM_199266.1	S	CTCTGGGACTGACTGGGCTGTTACCCACCACTTGCAGACGTTGATTCTAG	cystatin related protein 2	cysteine protease inhibitor activity [goid 4869] [pmid 2280780] [evidence ISS]	GeneID:296229; RGD:727814; GI:41152508	NM_199266	Rn.43503	296229
ILMN_50222	-14.1114	-22.4478	-7.17568	-3.41686	-5.48181	-5.45551	-10.3536	-14.2907	-4.51812	-4.20358	-9.25978	-9.27784	-21.1806	-9.52555	-1.99833	-6.30841	-1.74634	-10.0002	-15.6228	-12.6643	-14.2747	-6.40593	-5.4321	-9.99925	RGD1564477_predicted		XM_574169	RGD1564477_predicted	2360341	62664607	XM_574169.1	S	GATCTCGGAGTGGGCTGTGTTTGTGAATTTCCTCACCCTCGGCCTCGCTG	similar to cytoskeleton associated protein 2 (predicted)		GeneID:498882; RGD:1564477; GI:109506752	XM_001068812		498882
ILMN_50939	-2.42295	2.81229	-3.84363	1.93123	8.77486	-2.07933	17.5434	-0.616182	-5.04819	-11.4559	5.15884	-3.18274	-2.02076	5.03952	1.17589	-0.119597	-1.77899	8.86492	-2.85286	-5.94396	2.8026	0.592442	-3.79897	-11.419	MNAT; VMAT2	MNAT; VMAT2	NM_013031	Slc18a2	6180402	6981545	NM_013031.1	S	GTGGTCGGGACACCTTCCCTTTCTGAAGCAGAGAAAACCATCTACAAGCG	solute carrier family 18 (vesicular monoamine), member 2	synaptic vesicle amine transport [goid 15842] [pmid 1505023] [evidence TAS]; transport [goid 6810] [evidence IEA]; neurotransmitter transport [goid 6836] [evidence IEA]; carbon utilization by fixation of carbon dioxide [goid 15977] [evidence IEA]; monoamine transport [goid 15844] [evidence IEA]; amine transporter activity [goid 5275] [pmid 1505023] [evidence IDA]; carrier activity [goid 5386] [ev…	GeneID:25549; RATMAP:41434; RGD:3694; GI:6981546	NM_013031	Rn.9686	25549
ILMN_58645	2952.65	2606.29	1408.55	2659.56	3207.59	2162.35	3330.26	2265.31	2574.42	2385.51	2579.18	1610.01	1751.87	2710.73	2504.7	2174.05	2438.03	3398.66	2573.41	2283.41	1980.99	1977.82	3588.4	1519.3	Mch1; MGC108691	Mch1	NM_022383	Cap1	4010736	11693145	NM_022383.1	S	TCCCAGTCCCTGAGCAGTTCAAGACCTTGTGGAACGGACAGAAGTTGGTC	CAP, adenylate cyclase-associated protein 1 (yeast)		GeneID:64185; RGD:620309; GI:59709467	NM_022383	Rn.112585	64185
ILMN_52340	218.358	175.407	186.71	124.345	143.103	153.315	265.858	179.333	155.989	250.861	141.212	120.144	214.613	119.852	205.834	154.065	186.88	165.069	152.597	117.462	154.428	194.446	169.282	160.989	Pdi2	Pdi2	NM_017226	Padi2	3780465	8393934	NM_017226.1	S	AGGGTGGGGGTAACGGCAGGAAGATGGCGGGAATGGGGCAGTATGAACTT	peptidyl arginine deiminase, type II	protein modification [goid 6464] [evidence IEA]; calcium ion binding [goid 5509] [pmid 2768262] [evidence ISS]; protein-arginine deiminase activity [goid 4668] [pmid 2768262] [evidence ISS]; hydrolase activity [goid 16787] [evidence IEA]	GeneID:29511; RGD:3288; GI:8393935	NM_017226	Rn.98523	29511
ILMN_51291	178.201	308.978	107.416	167.62	276.144	148.622	232.239	256.772	189.82	176.625	263.543	182.124	88.2776	211.981	188.228	174.196	234.267	240.544	289.71	207.472	167.712	126.442	317.638	143.341	Mapk4		XM_225726	Mapk4	2940167	62664624	XM_225726.3	S	GTTCATCTCGCGTGCCCTAAAGCTCTGCACCAAACCTGAGGACCTACCGG	mitogen-activated protein kinase 4		GeneID:54268; RGD:3047; GI:109506789	XM_001053505	Rn.146899	54268
ILMN_66448	1.56075	-7.75122	-8.43217	-8.83938	-10.796	-8.61624	-25.8666	-10.4732	-9.91786	-15.1001	0.483998	-7.12847	-10.3705	-8.36779	-11.6401	-16.9587	-0.00713955	-1.37715	-12.6631	-8.96866	-17.388	-6.26162	-6.68383	-8.76826			XM_577473	LOC502040	2510377	62662130	XM_577473.1	S	ACCGCTGAGGAGTAAGAGAAAAGGTGGCCGTGCGGAAACAGAAGGAGCGG	PREDICTED: Rattus norvegicus similar to Gpc6 protein (LOC502040), mRNA.
ILMN_55434	551.676	433.376	353.81	457.781	476.695	332.37	580.818	518.318	437.356	555.529	493.745	385.031	389.737	438.284	441.294	525.674	395.614	493.961	562.147	459.121	395.512	410.666	599.131	280.181			XM_574482	Btbd1_predicted	2360603	62640811	XM_574482.1	S	ATGGCACCAAAGGACTGAAGAAAGTGGTGCATGAGACCCCTGCTGCAAGC	PREDICTED: Rattus norvegicus BTB (POZ) domain containing 1 (predicted) (Btbd1_predicted), mRNA.
ILMN_54237	185.459	260.783	177.693	186.253	198.701	208.189	247.021	127.907	175.542	184.411	211.548	98.7141	189.037	138.43	168.625	141.619	240.079	109.005	267.762	165.69	268.143	236.94	200.281	246.23	MGC94065	MGC94065	NM_001004245	Esam	4670091	51948461	NM_001004245.1	S	ATGAAGCCAGATGAATGCTGCTGAGATTGGCTACCCTCCAAGGGCTCTGG	endothelial cell adhesion molecule		GeneID:300519; RGD:1303286; GI:51948462	NM_001004245	Rn.17089	300519
ILMN_56975	16.2438	44.9767	28.8312	27.9185	28.8552	34.0183	16.8099	15.7267	11.3419	39.3147	34.3291	44.4222	14.346	20.1478	23.5717	21.8287	16.7086	21.5663	26.6913	12.4871	35.836	22.9258	23.1256	19.7945	RGD1311802		XM_341351	Nudt18	6550072	62661708	XM_341351.2	S	GCCTCCGATTCTTGAGTCCTGGGAATACAGATGTGCTCCAGAGGCCAACG	nudix (nucleoside diphosphate linked moiety X)-type motif 18		GeneID:361068; RGD:1311802; GI:109501865	XM_001071041	Rn.95207	361068
ILMN_49877	89.2211	110.646	71.4512	72.8079	66.2916	77.2666	92.2743	82.7775	77.4806	83.5864	74.9004	58.0759	49.6678	83.1444	75.4876	67.5842	94.7032	68.7559	83.4982	78.0098	61.1646	57.8643	85.3426	50.1695	Ash2l_predicted		XM_214369	Ash2l_predicted	50142	62662833	XM_214369.3	S	CTCTGAGTGCCGTAAATCAGCCGCCGACTCTGAAGAGCCCATAAGCTCCA	ash2 (absent, small, or homeotic)-like (Drosophila) (predicted)		GeneID:290829; RGD:1305632; GI:109503505	XM_001062523	Rn.201787	290829
ILMN_69929	-9.61528	-16.3366	-0.261948	-10.7139	-10.8823	-7.12064	-14.149	-6.76619	-13.0103	-13.932	-14.8547	-9.38639	-18.6182	-5.79166	-3.73229	0.216638	-4.56433	-0.63657	-20.6699	6.84022	-2.55916	-13.0103	2.4318	-12.228	RGD1564306_predicted		XM_229957	RGD1564306_predicted	1570593	34854831	XM_229957.2	S	GGGATCTCGAATGCCTCACATCGAGCAGGTGAGCCGGGCCATGTTTGAAC	similar to developmental pluripotency associated 5 (predicted)		GeneID:311031; RGD:1564306; GI:34854832	XM_001066066		311031
ILMN_57170	-1.96895	1.30604	-4.07326	2.09821	8.79441	-3.59671	-2.46956	6.28018	1.30263	3.78484	-0.676242	-6.22691	-12.2412	-7.54012	-3.4743	3.63166	-4.98317	11.9019	-5.66305	-6.53408	-7.51943	-1.16813	27.1487	-16.8408	betaglycan	betaglycan	NM_017256	Tgfbr3	1940446	8394445	NM_017256.1	S	TTCGGTGGTCAGCGAGGGGATTAGCAGGGTGATGCCTGTGTGTGGCCATA	transforming growth factor, beta receptor III	signal transduction [goid 7165] [evidence IEA]; transforming growth factor beta receptor signaling pathway [goid 7179] [pmid 1657407] [evidence TAS]; development [goid 7275] [evidence IEA]; receptor activity [goid 4872] [evidence IEA]; glycosaminoglycan binding [goid 5539] [evidence IEA]; transforming growth factor beta binding [goid 50431] [pmid 1657407] [evidence IDA]; transforming growth facto…	GeneID:29610; RGD:61821; GI:8394446	NM_017256	Rn.9953	29610
ILMN_59656	847.008	1035.31	1320.37	806.063	625.599	1265.76	991.235	1151.99	983.632	1208.6	884.935	735.927	1398.21	1346.13	874.237	1327.7	906.546	1324.34	1674.39	1276.11	1066.22	1216.73	1320.94	904.629	LOC361117		XM_341405	LOC361117	3610402	62662274	XM_341405.2	S	ATTTGATGGCGAGAGGCAAGCGCAGGAACCCAAGCAACAGAAACCAAGAC	similar to Rb1-inducible coiled coil protein 1		GeneID:361117; GI:109460126	XM_341405		361117
ILMN_55634	-6.75699	-10.779	-8.96779	-14.6301	-10.1723	-4.97804	0.680668	-18.8888	-15.3975	-6.60431	-7.81717	-7.51549	-4.25441	-1.38309	-6.8952	-8.17227	-8.11225	-6.74277	-2.73859	-6.89653	-7.82188	-0.892101	-0.0890164	-10.3193			XM_221884	LOC288456	4570324	62644486	XM_221884.3	S	ACAGAGAAAGAATCTTGCAATTGGAATCTGCGCGAGCTGAGGACTCAGAG	PREDICTED: Rattus norvegicus similar to guanylate binding protein 1, interferon-inducible, 67kDa (LOC288456), mRNA.
ILMN_55052	45.7515	27.728	21.3994	8.00608	33.5079	15.7282	62.9341	12.9819	33.7495	88.7923	30.6204	23.084	35.0021	54.5462	42.7433	43.1332	30.5723	74.3927	62.0654	38.7826	5.31077	22.6737	62.6278	12.2752	Fpgt		NM_199494	Fpgt	360324	41054867	NM_199494.1	S	CTCTGGAAGTAAGAGGAACCTGAGCCTGTGGACTGCACGGATTTTCCCTG	fucose-1-phosphate guanylyltransferase	fucose-1-phosphate guanylyltransferase activity [goid 47341] [evidence ISS]	GeneID:310935; RGD:735121; GI:41054868	NM_199494	Rn.204107	310935
ILMN_66962	195.245	196.101	112.756	111.979	155.02	106.56	147.097	104.748	118.202	185.818	155.474	79.2508	120.03	99.6384	92.676	71.5998	107.79	99.2037	105.059	81.5833	124.3	100.191	107.789	102.676	RGD1308923_predicted		XM_342994	RGD1308923_predicted	6520438	34873022	XM_342994.1	S	TCTCTGGGACACCTGAGGGCTGGCTCCTTCTGGTTTTGTTCCTGGGCACA	LOC362678 (predicted)		GeneID:362678; RGD:1308923; GI:34873023	XM_001076708	Rn.7678	362678
ILMN_55189	55.2389	20.5295	19.5557	41.2202	36.5926	40.3382	25.432	41.9306	42.0785	33.6261	53.3327	30.4117	19.815	22.1831	24.838	38.4658	36.5411	16.8941	32.7357	24.6657	39.6118	15.1173	46.7109	20.9573	Trim14_predicted		XM_232992	Trim14_predicted	3850324	62649065	XM_232992.3	S	GTCTTCCTGGACTACGAGGCCGGCATTCTGACCTTCTACGACGTGGCGGG	tripartite motif protein 14 (predicted)		GeneID:313236; RGD:1311514; GI:109474891	XM_001072308	Rn.110597	313236
ILMN_55005	4.67856	11.1384	5.03317	6.28614	11.9455	9.18107	3.5831	4.864	9.63224	15.2142	7.4644	-4.34417	-3.85472	2.67238	-4.20738	-5.81602	4.86597	1.31385	4.99954	7.17917	5.83977	8.1466	1.9733	15.965	Racgap1_predicted		XM_235650	Racgap1_predicted	6420181	62653059	XM_235650.3	S	TGTTCCAGGACATCAAACGCCAGCTCAAGGTGGTGGAGCGCCTGCTCTCT	Rac GTPase-activating protein 1 (predicted)		GeneID:315298; RGD:1305912; GI:109481273	XM_001062413	Rn.101301	315298
ILMN_60730	-1.26713	8.17378	7.42775	8.97272	2.24033	6.38533	22.0065	11.0104	19.0789	20.8795	18.6353	5.32851	1.43406	7.90486	9.02231	12.314	16.2409	5.7091	7.47799	-2.42739	6.62042	15.937	5.00543	5.2533			XM_213928	LOC289187	2190736	62659642	XM_213928.3	S	ACAAGGGGCGACTGAAAAGGCTGGGAATCACCCACATCCTGAACGCTGCC	PREDICTED: Rattus norvegicus similar to RIKEN cDNA 2310043K02 (predicted) (LOC289187), mRNA.
ILMN_59452	14.0059	24.3935	32.9144	33.7578	32.7198	8.57486	21.4979	13.4201	28.7416	30.4226	13.3153	14.6058	19.8907	23.0478	15.7219	26.1868	21.5411	19.2501	15.1674	11.321	29.8581	6.24084	9.80608	8.52606	RGD1561354_predicted		XM_576187	RGD1561354_predicted	670402	62651784	XM_576187.1	S	GCTGGCCCTCAGAATCAAGGTGGTCAATAAGGGTAGCAGCCTCAAGCGGG	RGD1561354 (predicted)		GeneID:500798; RGD:1561354; GI:109480281	XM_001077443	Rn.141562	500798
ILMN_59080	758.943	484.865	424.874	544.581	530.238	485.774	833.115	581.779	638.851	745.563	628.471	523.851	467.554	421.345	455.346	570.355	482.496	527.586	536.505	470.605	559.255	460.498	575.098	372.127	Rb2	Rb2	NM_031094	Rbl2	3710494	13592040	NM_031094.1	S	CAGCTGACAACCTACAGCCTGGCACTGGCCACCAGAGTGCTGTGCAAAGT	retinoblastoma-like 2	regulation of transcription, DNA-dependent [goid 6355] [evidence IEA]; negative regulation of progression through cell cycle [goid 45786] [evidence IEA]; cell cycle [goid 7049] [evidence IEA]; DNA binding [goid 3677] [evidence IEA]; protein binding [goid 5515] [evidence IEA]; transcription factor complex [goid 5667] [evidence IEA]; nucleus [goid 5634] [evidence IEA]	GeneID:81758; RATMAP:34354; RGD:3541; GI:13592041	NM_031094	Rn.11020	81758
ILMN_52864	24.696	19.9927	21.5535	25.5622	19.3247	17.3513	30.7079	27.0697	21.3725	22.0902	24.7546	23.1372	10.342	16.8365	11.2735	28.0758	23.0323	22.9983	17.5539	19.534	15.0374	22.2738	19.4967	14.3681			XM_574958	LOC499635	1070091	62643549	XM_574958.1	S	GTGGTGTCACCGGTCTTTCTCCAGCTGCCCAGCTACGAGGAGGTCAAGTA	PREDICTED: Rattus norvegicus similar to keratin associated protein 10-6 (LOC499635), mRNA.
ILMN_68743	-1.73036	2.19687	17.5633	1.27608	1.36858	1.22516	-4.85359	-2.01844	-10.6257	-16.2857	-9.53085	-2.29148	5.11177	3.39537	-2.87696	-0.31359	0.888261	0.400943	-0.033392	2.78899	-10.3852	1.06719	-2.93506	12.7424	RGD1565713_predicted		XM_224201	RGD1565713_predicted	520113	62661500	XM_224201.2	S	GTCGCTGTTCAAAAAGGAACAACCCCTAAGTGTTACCACGGCAAACCTGG	similar to ribosomal protein L21 (predicted)		GeneID:290239; RGD:1565713; GI:27700151	XM_001056785		290239
ILMN_58448	-0.575946	4.42797	0.0475154	-0.415744	5.28515	-5.95851	6.60448	-1.47363	1.7769	-7.44914	3.06553	2.23378	2.54379	6.62371	1.29983	-5.58729	1.27946	3.83262	-2.87332	-1.31248	5.97954	6.38546	1.26461	12.1153	Chrnb3		NM_133597	Chrnb3	2450411	19424303	NM_133597.1	S	GCACATCCCCAGTGACACACTTCATCCAGCAAAACTCCACCTCTAGGTCC	cholinergic receptor, nicotinic, beta polypeptide 3	transport [goid 6810] [evidence IEA]; synaptic transmission [goid 7268] [evidence IEA]; synaptic transmission, cholinergic [goid 7271] [evidence IEA]; ion transport [goid 6811] [evidence IEA]; extracellular ligand-gated ion channel activity [goid 5230] [evidence IEA]; nicotinic acetylcholine-activated cation-selective channel activity [goid 4889] [evidence IEA]; receptor activity [goid 4872] [evi…	GeneID:171131; RGD:621544; GI:19424304	NM_133597	Rn.9694	171131
ILMN_52970	44.7954	29.2408	26.9761	37.0947	29.245	31.9428	40.2669	31.9919	18.2384	32.0561	27.8723	27.2196	34.6428	35.6992	30.5348	29.4461	35.659	27.9191	32.2506	24.0772	36.6262	37.0621	26.5532	30.8336			XM_575889	LOC500528	730121	62649464	XM_575889.1	S	GGAACCCAAGTATGAAGGGGTGAAGGGACCATGTCAGGAAAATGAGGCCC	PREDICTED: Rattus norvegicus similar to hypothetical protein FLJ33084 (LOC500528), mRNA.
ILMN_63286	33.968	21.1477	22.1427	73.2525	30.8051	62.7964	28.9082	111.647	31.7127	21.1836	34.9108	24.4952	44.5094	25.3271	22.3898	39.4151	23.831	15.971	21.1925	25.3337	4.14564	0.124416	41.2462	11.7578	BMP-7		XM_342591	Bmp7	6940242	62646450	XM_342591.2	S	CCAGGGTGGGCGCTTACGTCTGTGCTGAAGGAAAACCAAGCAGAAGTCCC	bone morphogenetic protein 7		GeneID:85272; RGD:620743; GI:109469295	XM_001053727	Rn.18030	85272
ILMN_59739	30.2266	18.9367	30.5015	20.8104	16.8571	11.1173	18.1269	27.2845	27.0311	29.6353	14.9674	14.9674	25.6666	23.8291	29.0594	23.1082	-0.907034	13.0713	11.3487	23.541	19.0268	7.84997	52.0566	16.8758	RGD1308772_predicted		XM_214237	RGD1308772_predicted	3840707	62661756	XM_214237.3	S	ACCCAGCCCGCTTTGCCCAGATCCTCACAAGCAATCCTCAAGTAAATGCC	similar to KIAA0564 protein (predicted)		GeneID:290381; RGD:1308772; GI:109501906	XR_008855	Rn.12947	290381
ILMN_49528	322.623	214.748	260.18	197.427	219.621	224.091	370.58	312.6	256.079	236.388	236.221	149.849	285.921	208.564	245.187	301.405	207.463	230.237	290.853	210.845	236.641	248.152	272.5	186.391			XM_576586	Rnf25_predicted	6840253	62655207	XM_576586.1	S	TCTGGTACTCGCAGGGAGCCCCTGGGCTTGGAATCTGAGGAAGGTTCCTA	PREDICTED: Rattus norvegicus ring finger protein 25 (predicted) (Rnf25_predicted), mRNA.
ILMN_55182	-30.988	-15.1138	-7.97445	40.4656	-18.04	10.2674	-11.287	54.7289	13.4649	42.0138	24.5599	28.912	-15.1464	48.5065	18.7538	67.1445	11.3606	-6.94549	79.7403	9.96019	-16.4134	37.3747	-14.3036	-14.5014	LOC501256		XM_576675	LOC501256	2060138	62717914	XM_576675.1	S	TGCACTTTTGGAGGGACCCAGAGAAGTGCGGATGCACATCAATCAAGAGC	hypothetical LOC501256		GeneID:501256; GI:62717915	XM_576675	Rn.215818	501256
ILMN_52692	28.1843	35.8424	49.6273	46.7182	41.5706	39.866	51.1702	60.2089	35.9455	35.1058	44.5556	40.7873	54.953	39.2897	53.1435	34.1784	43.3445	38.4986	38.7558	35.4117	50.4716	45.9015	37.4554	35.3888	Lrp5_predicted		XM_215187	Lrp5_predicted	6020594	62641683	XM_215187.3	S	TAAGAAGTGAGAAATGTGAGCGGTGAAGGGGTGGGCAGGGCTGGGAAAAC	low density lipoprotein receptor-related protein 5 (predicted)		GeneID:293649; RGD:1309329; GI:62641684	XM_001067386	Rn.12698	293649
ILMN_66324	-18.1691	-18.1944	-13.5488	-16.4082	-8.29501	-17.202	-3.72564	-15.0344	-5.69322	-16.8396	-1.51967	-8.2612	-20.915	-14.1536	-26.5895	-8.21319	-5.59732	-1.44715	-21.1816	-11.3976	-16.3616	-5.93293	-11.0229	-5.45807	RGD1561149_predicted		XM_575914	RGD1561149_predicted	1660035	62649711	XM_575914.1	S	TCCAAGAGCCTGTTTACATGGTGGCGGCTTCAGTCCTTGGTAGCCAGCCC	similar to mKIAA1522 protein (predicted)		GeneID:500552; RGD:1561149; GI:109475552	XM_001060620	Rn.162103	500552
ILMN_54044	82.697	186.373	78.1248	64.9477	75.1589	81.7297	120.288	84.183	72.6504	84.1628	106.642	83.6528	62.8814	86.4568	65.1455	80.5215	45.78	87.0865	113.647	75.1727	100.333	58.5014	97.9635	50.519	MGC95293; RGD1310729	MGC95293	NM_001008285	Ccdc52	2900280	56605659	NM_001008285.1	S	CTGAGAAGCAAAGTGAGGAAGGCTGGTTTGCTCTTTCTGCCCACTTACCG	coiled-coil domain containing 52		GeneID:288111; RGD:1310729; GI:56605660	NM_001008285	Rn.138747	288111
ILMN_61942	1854.51	1958.15	1599.57	1561.29	1449.26	1583.63	2633.25	2053.53	1892.53	2083.55	1897.71	1249.93	1549.26	2252.61	1519.46	2036.65	1801.48	2204.59	2100.86	1557.95	1740.89	1585.05	2137.18	1220.36	Amd1a; Amd1b	AMD1B; Amd1a	NM_031011	Amd1	1230671	19923690	NM_031011.2	S	GAGCTGGGTCTTGTAACCCAGTAGATTTTGGCTTGAGGTCTGACTCCCCC	S-adenosylmethionine decarboxylase 1	spermine biosynthesis [goid 6597] [evidence IEA]; spermidine biosynthesis [goid 8295] [evidence IEA]; adenosylmethionine decarboxylase activity [goid 4014] [evidence IEA]; lyase activity [goid 16829] [evidence IEA]; carboxy-lyase activity [goid 16831] [evidence IEA]	GeneID:81640; RATMAP:68; RGD:2104; GI:19923691	NM_031011	Rn.56270	81640
ILMN_51100	-16.9981	-15.2711	-14.6772	-14.5722	-17.6836	-14.2668	-19.8021	-3.58205	-18.3566	-25.1393	-16.8693	-19.8812	-8.61458	-13.1096	-9.66854	-18.5753	-11.5707	-14.1029	-18.012	-16.4565	-10.0013	-15.0372	-25.8887	-11.8899	LOC306464		XM_224859	LOC306464	6860064	62662663	XM_224859.3	S	TAAGTAAGTCCTTTGATGGTGGCATCGGTGGCCTGGTCAGCTGTGCTCGG	similar to myeloid leukemia factor 1 interacting protein; synonym: MGC114444; Rattus norvegicus similar to myeloid leukemia factor 1 interacting protein (LOC306464), mRNA.		GeneID:306464; RGD:1562566; GI:71043842
ILMN_64627	45.836	28.2573	35.1372	30.2948	32.0513	30.8532	29.6443	29.392	31.3275	36.6335	46.0468	29.9827	35.5943	28.587	37.0393	38.9792	30.3284	24.6671	27.5323	41.9322	26.742	47.2083	25.738	26.9212			XM_345602	LOC366503	4230114	62650127	XM_345602.2	S	GCTTCACATCCGAGGGGGATGCTTAGAGGTCTGGGGTGGGAGCTGCACAA	PREDICTED: Rattus norvegicus similar to ribosomal protein L36 (LOC366503), mRNA.
ILMN_67729	22.908	20.6807	33.0777	13.771	18.688	36.6903	42.9147	23.9376	14.7812	42.5249	24.6182	30.1431	19.323	27.5094	31.0683	30.9718	13.9383	47.6794	31.1226	26.8064	10.6884	30.0658	32.4316	23.4586			XM_579066	Akap7	6620142	62638343	XM_579066.1	S	GCTGAGGAGGGAGATCGGAATGGCGATGGCAGTGATAACAACCGGAAGTG	PREDICTED: Rattus norvegicus A kinase (PRKA) anchor protein 7 (Akap7), mRNA.
ILMN_63271	17.7717	18.8096	5.85621	8.26756	13.3855	4.24339	21.6866	7.63031	11.3672	10.8409	11.9806	11.5434	6.3329	19.1566	3.77502	8.62129	6.82401	9.21865	19.7955	9.80573	12.1588	0.085415	13.466	6.99832	RGD1562941_predicted		XM_574390	RGD1562941_predicted	4200692	62639151	XM_574390.1	S	AGGAGGTGGACTGTCTTCCACATTGAGCATTCAGGGGTGCATGGCCTCAC	similar to RIKEN cDNA 1190003K14 (predicted)		GeneID:499099; RGD:1562941; GI:109458364	XM_001076857	Rn.113573	499099
ILMN_52674	170.568	93.3186	65.6194	136.255	135.331	105.513	101.619	109.016	114.292	132.904	138.223	104.153	83.4333	115.335	129.799	104.136	95.6779	85.4544	134.971	81.8193	91.6533	91.826	126.631	79.8234	Olr1597	Olr1597	NM_001000911	Olr1597_predicted	2850161	47576458	NM_001000911.1	S	GTCTAAGGAATCGGGCTGTGCAAACAGCTCTGCGAAATGCTTTCCGGGGG	olfactory receptor 1597 (predicted)	detection of chemical stimulus during sensory perception of smell [goid 50911] [evidence ISS]; G-protein coupled receptor protein signaling pathway [goid 7186] [evidence ISS]; olfactory receptor activity [goid 4984] [evidence ISS]; integral to membrane [goid 16021] [evidence ISS]	GeneID:405222; RGD:1333906; GI:47576459	NM_001000911	Rn.142332	405222
ILMN_64482	-11.4736	-7.86413	-14.7348	-13.8143	-13.7093	-18.4158	-14.5198	-13.8853	-13.7847	-20.3731	-12.1729	-7.08908	-15.172	-14.8735	-16.3927	-15.4027	-14.4827	-12.8217	-15.7151	-15.5015	-20.6499	-14.6669	-21.297	-17.0455	RGD1562989_predicted		XM_229637	RGD1562989_predicted	6770687	62663712	XM_229637.3	S	CAAATTGGTGTGGCCCTAGCTCATGACAGCTTCCGGCCTCCACTGGAGTA	similar to serine/threonine kinase (predicted)		GeneID:302075; RGD:1562989; GI:34876491	XM_229637	Rn.138159	302075
ILMN_58234	7.38607	8.49198	3.86365	-10.2487	8.37887	2.52366	2.23829	-2.50694	-6.43876	-17.4617	-10.4756	0.847144	-1.61355	2.06762	-12.706	-0.231116	11.5719	-8.22108	1.32389	-0.509655	-4.24787	-5.86377	4.38665	0.0579155	Or7a17; Olr1571; ratchr11-86418029-86418739_ORF		XM_344047	Olr1571_predicted	7050601	62658251	XM_344047.2	S	ACTCACACTCAACTGCACGGGCATCTGTTATGTACAGTGTGGTCACCCCC	olfactory receptor 1571 (predicted)		GeneID:363838; RGD:1333684; GI:109493667	XM_001064915		363838
ILMN_59126	-16.6097	-16.3899	-14.7058	-17.9413	-16.5862	-16.6992	-22.783	-15.4022	-7.61586	-18.9341	-20.4192	-6.43695	-21.0423	-13.3229	-13.3184	-11.8616	-13.3884	-10.7739	-8.62054	-10.1817	-11.7507	-11.5595	-13.6313	-20.2618			XM_579206	Krt1-4_predicted	1980333	62656982	XM_579206.1	S	ATGCTAGCGGCGGCTGCTGTGGACCTTGTGGCAGCTCTCGTTGCTCTTAA	PREDICTED: Rattus norvegicus keratin complex 1, acidic, gene 4 (predicted) (Krt1-4_predicted), mRNA.
ILMN_66783	39.0787	3.00669	13.6056	23.8479	9.88205	0.255276	33.0703	1.8534	38.6	11.746	19.6771	4.21141	17.8545	-6.88709	11.3189	12.0616	8.63327	11.1702	15.3884	-1.99118	3.11892	23.9869	11.4485	10.7175	Efna2		XM_234903	Efna2	1410044	62651931	XM_234903.3	S	CAACCTTGTGGACCGACCCTGCCTGCGGCTGAAAGTTTACGTGCGTCCAA	ephrin A2		GeneID:84358; RGD:620389; GI:109480245	XM_001076723	Rn.162905	84358
ILMN_69578	9.5886	16.954	17.3295	8.18959	9.23206	4.03228	10.368	16.703	1.65674	0.968066	-1.77039	2.88952	2.79413	-6.27803	9.98606	2.09986	7.74988	8.68714	4.59657	15.6291	5.71708	10.1936	11.1545	7.28809	Tmod4_predicted		XM_215641	Tmod4_predicted	1050390	62643878	XM_215641.3	S	CACAGGGCTCATGGCTGTGCTGAAGGCAGTTCGAGAAAACGCTACTCTCA	tropomodulin 4 (predicted)		GeneID:295261; RGD:1308940; GI:34858039	XM_001054854	Rn.22474	295261
ILMN_48334	190.975	106.386	155.549	134.015	105.312	138.09	255.662	195.879	185.232	203.074	159.706	104.919	155.614	117.17	138.05	278.394	271.699	206.366	158.311	113.495	129.501	143.197	181.948	193.165	Abp	Abp	NM_138535	Grip2	1940647	19924070	NM_138535.1	S	CTGGGGCCCACCTATAAATCTTTGTCCCACCAGGCATCACAGTGACTGGG	glutamate receptor interacting protein 2	receptor binding [goid 5102] [pmid 10436050] [evidence ISS]; membrane fraction [goid 5624] [pmid 10436050] [evidence IDA]	GeneID:171571; RGD:621668; GI:19924071	NM_138535	Rn.15680	171571
ILMN_68009	113.58	98.6948	253.559	64.9039	92.7517	93.3336	104.466	137.257	122.198	180.542	109.817	75.0353	88.4724	113.852	97.4056	191.809	127.525	134.257	166.458	128.978	119.841	113.662	159.05	79.2584	cGKII; GDPKII	cGKII; GDPKII	NM_013012	Prkg2	70368	6981401	NM_013012.1	S	CAGGGCTCAGCAGACACCAGGGACTTCCTCCTCCGATTGTGGTTTCCAGA	protein kinase, cGMP-dependent, type II	signal transduction [goid 7165] [evidence IEA]; protein amino acid phosphorylation [goid 6468] [pmid 8698857] [evidence TAS]; regulation of cell cycle [goid 74] [evidence IEA]; protein kinase activity [goid 4672] [evidence IEA]; 3',5'-cGMP binding [goid 30553] [evidence IEA]; cAMP-dependent protein kinase regulator activity [goid 8603] [evidence IEA]; kinase activity [goid 16301] [evidence IEA]; …	GeneID:25523; RATMAP:41408; RGD:3401; GI:6981402	NM_013012	Rn.87721	25523
ILMN_59230	230.583	250.511	199.763	197.451	196.56	211.612	242.558	261.76	266.186	244.1	200.505	184.482	134.2	194.69	211.719	244.416	173.344	247.659	231.526	174.364	181.146	173.032	216.073	150.829	RGD1306586		XM_225016	Tmco3_predicted	2630181	62662950	XM_225016.3	S	AGGGCTTCATGTGTTCCCCACCTTTGTGATCTACGAGCTGACCGTGCTGG	transmembrane and coiled-coil domains 3 (predicted)		GeneID:306607; RGD:1306586; GI:109503575	XM_001075325	Rn.59630	306607
ILMN_64172	9.95009	17.2254	16.6762	16.626	17.3109	9.87118	19.3056	0.598868	21.7496	12.2035	13.3661	8.04532	9.22145	9.98784	24.9405	21.6938	10.8248	20.8933	21.2786	2.81019	5.22887	9.28301	11.2974	8.91023	Stx16_predicted		XM_342595	Stx16_predicted	1050538	62646467	XM_342595.2	S	ACCCTGCAAGTTGACGAGTGTCAGGACAAGCGAATGGGGGCACCAGTGGA	syntaxin 16 (predicted)		GeneID:362283; RGD:1309423; GI:109469301	XM_342595	Rn.198182	362283
ILMN_57474	5.97454	6.17826	6.20576	14.3446	5.5117	8.68007	3.95256	7.34346	-1.55107	5.56935	-5.29824	19.0595	-1.81078	10.9286	-5.70341	12.6443	3.05261	0.614566	0.00101653	1.16458	15.7386	-1.2575	-4.20988	11.0442			XM_575238	LOC499892	6590056	62645885	XM_575238.1	S	GGCTGCAGTTTATGAGGCAGACACTACTGTATATGGCCCAGTCAGTCTGC	PREDICTED: Rattus norvegicus LOC499892 (LOC499892), mRNA.
ILMN_51572	17.1485	13.8417	11.677	11.2738	24.174	20.692	12.9399	16.6672	22.7767	14.673	22.6859	9.12642	23.1602	18.3203	16.3591	22.6795	19.7842	20.8332	20.6856	15.198	18.7362	29.6285	36.9248	10.0798	Moz; Znf220; Runxbp2		XM_225008	Myst3	4200427	62662860	XM_225008.3	S	ATGCAGATGCAGATGGGAATGATGGGGAGCCAGGCCTATACCCAGCAGCC	MYST histone acetyltransferase (monocytic leukemia) 3		GeneID:306571; RGD:1304892; GI:62662861	XM_001063777	Rn.33802	306571
ILMN_161766	29.909	20.6248	39.1893	35.9303	29.4779	47.9426	55.2394	49.2741	39.8394	50.0736	32.6243	25.8277	42.9368	30.8392	39.8448	54.7276	29.0297	43.9718	78.6189	38.135	41.513	32.7851	29.3353	33.3397	Map1b		XM_215469	Map1b	5820594	27686982	GI_27686982	S	CGTGGAAGCCAGGCACTCGCACACCCAACTGACTTCTGCTAGGTATTGGC	microtubule-associated protein 1b		GeneID:29456; RGD:3043; GI:34853474	XM_001061557	Rn.98152	29456
ILMN_50863	1042.38	834.567	1145	380.443	419.914	387.599	1240.7	1171.32	889.273	1386.94	908.629	526.145	1490.7	801.532	864.501	885.281	1095.49	703.767	790.655	449.284	1472.85	1001.6	809.82	776.42	Ang; PAT; ANRT; AngII; MGC105326	Ang; PAT; ANRT; AngII; MGC105326	NM_134432	Agt	4050333	51036672	NM_134432.2	S	AGCAGCCTCCTGGGGTGTGGGTTTGTTTGGACACTGGGGTGAGAGCCAGG	angiotensinogen (serpin peptidase inhibitor, clade A, member 8)	positive regulation of organ size [goid 46622] [evidence IEA]; renal response to blood flow during renin-angiotensin regulation of blood pressure [goid 1999] [evidence IEA]; negative regulation of neuron apoptosis [goid 43524] [evidence IEA]; positive regulation of MAPKKK cascade [goid 43410] [evidence IEA]; vasoconstriction [goid 42310] [evidence IEA]; angiotensin mediated vasoconstriction durin…	GeneID:24179; RATMAP:41; RGD:2069; GI:19705570	NM_134432	Rn.6319	24179
ILMN_48784	-9.98971	-13.3589	-13.7028	-10.28	-9.75375	-4.24229	-12.8818	-15.8792	-12.7327	-12.8974	-13.7821	-19.235	-13.3384	-7.15526	-15.7145	-19.6305	-13.2355	-5.25679	-14.4402	-11.406	-9.0887	-18.6349	-14.0717	-12.3186			XM_578206	LOC502706	6200692	62646595	XM_578206.1	S	CGCCTAGCACGGCTGCTTCGACTCAGACAGCTTGTTGTTGGTGTGTGTTG	PREDICTED: Rattus norvegicus similar to extended extralong alpha s XXLb1 (LOC502706), mRNA.
ILMN_53490	1848.85	2877.97	2349.35	1653.74	1693.31	2037.68	1973.13	1608.24	1298.18	2219.42	2648.7	1462.25	1624.64	2626.68	1798.57	2008.5	1769.27	2901.91	2583.67	1377.79	2507.25	2279.1	2498.23	1395.73	MGC93688; MGC94357; LRRG00119	MGC94357; LRRG00119	NM_001007714	Morf4l2	510463	56090314	NM_001007714.1	S	GCTACGTGATGAGATGCCCTGGTTCCTAGTGCCAAAGGTTCAACTTACTG	mortality factor 4 like 2		GeneID:317413; RGD:1359471; GI:56090315	NM_001007714	Rn.6961	317413
ILMN_51940	130.084	140.293	92.8971	107.401	100.107	90.4401	136.593	86.7703	98.494	87.821	118.756	87.284	107.913	100.707	131.59	153.842	121.386	129.609	101.602	111.45	109.939	84.6365	159.927	70.0574			XM_576593	LOC501168	510711	62655244	XM_576593.1	S	TTGCCTTAGATTTGACTGGCAGGGCTTCTTCAGGGCCAGCTCCGCCTCCT	PREDICTED: Rattus norvegicus similar to RIKEN cDNA A230078I05 gene (LOC501168), mRNA.
ILMN_64847	-14.0582	-8.38203	-17.5698	-7.32228	-18.1006	-6.11019	-21.8453	-2.75721	-0.750094	-14.8383	-9.67743	-9.24585	-18.139	-10.7336	-10.4431	-9.96199	-15.289	-14.8425	-3.63009	-8.06361	-14.2018	-5.10304	-3.57094	-4.44846			XM_580240	LOC502185	5390411	62664849	XM_580240.1	S	CTCTCAAAGGTTCAACATTCTGGGTAAGTGTTGCTACATTCACAGAAATC	PREDICTED: Rattus norvegicus LOC502185 (LOC502185), mRNA.
ILMN_64558	24.5955	17.0731	28.8684	20.5731	25.0452	17.1692	21.5893	21.9158	20.2488	35.0117	24.6173	16.8102	28.128	11.1105	20.0493	17.5718	19.9944	27.9947	10.34	15.4062	13.78	21.0208	34.7478	15.254	Ap1s1_predicted		XM_341052	Ap1s1_predicted	5340270	62658708	XM_341052.2	S	TGAAGGCTTTAGGGGCTAGAAGGGAGGGGAATGTGACCGGATGGGGATGC	adaptor protein complex AP-1, sigma 1 (predicted)		GeneID:360785; RGD:1305911; GI:34871704	XM_001076842	Rn.11795	360785
ILMN_68796	228.735	328.881	184.67	213.911	168.639	190.744	234.663	153.381	152.097	193.9	235.18	150.337	66.1348	177.014	160.631	171.555	156.799	192.968	282.978	109.112	200.063	172.488	223.169	99.5717	Tram1l1_predicted		XM_227674	Tram1l1_predicted	2190546	62644296	XM_227674.2	S	GCGAATCTTCATGTCTGTGGGAGGAAGAGACGGTCCAGGTCGAGAAAAGG	translocation associated membrane protein 1-like 1 (predicted)		GeneID:310846; RGD:1306398; GI:27696081	XM_001075640		310846
ILMN_63714	724.126	890.251	502.404	623.46	614.758	634.744	767.361	693.718	559.723	718.712	743.338	563.156	397.696	657.099	678.461	833.726	572.344	890.616	686.869	507.553	784.694	463.368	817.844	405.938	Slc30a5_predicted		XM_226722	Slc30a5_predicted	4810010	62642841	XM_226722.3	S	GAGCCCCAGCGGCGTGAACAGTGGAGGTGGATAATGTCAGTTCAGAGTGA	solute carrier family 30 (zinc transporter), member 5 (predicted)		GeneID:294698; RGD:1306931; GI:62642842	XM_001062806	Rn.16711	294698
ILMN_69443	569.144	583.837	643.79	566.341	449.151	457.985	562.071	451.822	363.804	525.857	674.566	366.244	373.359	549.741	467.736	519.454	564.076	551.537	538.541	312.943	551.274	454.853	499.086	392.225	Rfc4_predicted		XM_213598	Rfc4_predicted	5720273	62658067	XM_213598.3	S	ACCTGCAGCTGATGAGCCTCTGCGCAACTGTGATGCAGCAACTGACCCAG	replication factor C (activator 1) 4 (predicted)		GeneID:288003; RGD:1310142; GI:62658068	XM_001056509	Rn.17046	288003
ILMN_57810	3.03959	-2.49626	7.12473	-0.969371	7.72359	1.97615	2.92355	-1.8648	8.57692	-3.04356	3.98482	3.31383	-5.70855	-11.9499	3.25545	-3.21032	1.43754	4.0718	-8.4015	-2.01705	3.01929	-3.06232	6.99482	-4.11038	Olr454	Olr454	NM_001000290	Olr454_predicted	4760400	47577410	NM_001000290.1	S	TGGCTTCTAACGTCATCACTCCCACTGTACTTATTTTGGCCTCCTACCTC	olfactory receptor 454 (predicted)	detection of chemical stimulus during sensory perception of smell [goid 50911] [evidence ISS]; G-protein coupled receptor protein signaling pathway [goid 7186] [evidence ISS]; olfactory receptor activity [goid 4984] [evidence ISS]; integral to membrane [goid 16021] [evidence ISS]	GeneID:295724; RGD:1333692; GI:47577411	NM_001000290	Rn.142979	295724
ILMN_60277	-1.09159	3.47816	5.80037	2.4119	-0.325479	-4.00672	6.989	-3.11749	1.04226	7.47211	8.15855	-2.29637	-1.97385	-0.814823	1.0348	-3.32049	-10.8786	3.2956	-1.36189	-0.823017	3.58081	2.25438	-9.49313	-3.611	RGD1565555_predicted		XM_224927	RGD1565555_predicted	3390184	62662760	XM_224927.3	S	GCCCCATCAGTGTTACCACGGCAAAGCTAGAAGAGACTACAATGTTACTC	similar to ribosomal protein L21 (predicted)		GeneID:290799; RGD:1565555; GI:62662761	XM_001067825		290799
ILMN_61449	5381.4	7711.91	5758.12	4729.13	4738.54	4925.43	5516.56	6169.35	5256.84	5731.7	6191.32	2892.25	3615.34	5685.06	4915.4	6013.82	4264.72	5900.76	6893.78	4680.2	5226.41	4452.97	5916.49	3590.93			XM_214287	LOC290634	3130347	62656649	XM_214287.3	S	CCCTGAATCCACTGGTGCTGCCAAGGCTGTGGGTAAGGTCATTCCAGAAC	PREDICTED: Rattus norvegicus similar to Glyceraldehyde-3-phosphate dehydrogenase (GAPDH) (LOC290634), mRNA.
ILMN_50441	567.192	663.255	431.833	417.201	448.533	421.907	450.654	484.386	447.485	466.401	594.101	202.203	294.174	484.469	335.084	518.809	366.788	405.04	621.14	322.674	438.762	392.795	419.523	325.286	Sec61b_predicted		XM_216400	Sec61b_predicted	380541	62648971	XM_216400.3	S	ATCCACTGTCCGGCAGAGAAAAAATGCCAGCTGCGGAACCCGGAGTGCAG	Sec61 beta subunit (predicted)		GeneID:298068; RGD:1304997; GI:27714473	XM_001056613	Rn.103030	298068
ILMN_64414	3.20425	-6.08538	0.653877	-13.4148	7.085	-5.64971	-6.64949	5.79499	0.254232	-7.11001	-6.75187	-8.3317	2.34437	-3.98127	10.5223	-3.87411	-7.25814	-5.99139	-7.2623	-8.44089	6.92143	-6.92878	4.69018	3.0709	Olr679; ratchr3-73331593-73330658_ORF	Olr679; ratchr3-73331593-73330658_ORF	NM_001000354	Olr679_predicted	2450484	47577508	NM_001000354.1	S	CTCCTATGGCGTCATCCTCTTCTCTCTAAGAGGTCACAGCTCAGAAGGAC	olfactory receptor 679 (predicted)	detection of chemical stimulus during sensory perception of smell [goid 50911] [evidence ISS]; G-protein coupled receptor protein signaling pathway [goid 7186] [evidence ISS]; olfactory receptor activity [goid 4984] [evidence ISS]; integral to membrane [goid 16021] [evidence ISS]	GeneID:295885; RGD:1332811; GI:47577509	NM_001000354	Rn.142824	295885
ILMN_67474	-3.01007	-15.3259	-5.60506	-8.6614	-16.8569	-6.85141	-1.57641	-7.06784	-4.14643	-15.5344	-16.033	-6.68547	-7.40023	5.96811	-11.4163	-14.4163	-11.0197	-5.63728	2.43177	-1.11332	1.56843	-3.01889	-0.945126	-9.35659	Mmp21_predicted		XM_219415	Mmp21_predicted	2320128	62641524	XM_219415.3	S	CATCCCCAGTCCCTTGGACACGGCCTTCTATGAGCGGAGGCAGCAGCTAA	matrix metalloproteinase 21 (predicted)		GeneID:293573; RGD:1309332; GI:62641525	XM_001054903		293573
ILMN_70177	4.89842	-6.78988	2.62547	14.2671	0.372549	3.73457	-10.6499	-3.9029	0.950536	13.2405	8.90447	4.5664	3.15928	3.4852	8.74655	-3.82887	14.4553	4.70394	-1.74096	-2.77658	-2.89607	2.55788	5.16668	-3.38154	Gdnf		NM_019139	Gdnf	3130731	9506720	NM_019139.1	S	CCAAGGAGGAACTGATCTTTCGATATTGTAGCGGTTCCTGTGAAGCGGCC	glial cell line derived neurotrophic factor	postsynaptic membrane organization [goid 1941] [evidence IEA]; metanephros development [goid 1656] [evidence IEA]; neuron differentiation [goid 30182] [evidence IDA]; morphogenesis [goid 9653] [evidence IEA]; peripheral nervous system development [goid 7422] [evidence IEA]; cell proliferation [goid 8283] [evidence IDA]; neurogenesis [goid 7399] [pmid 12493556] [evidence TAS]; peristalsis [goid 30…	GeneID:25453; RATMAP:41338; RGD:2677; GI:9506721	NM_019139	Rn.53970	25453
ILMN_55971	17.6887	21.3206	8.71584	16.654	30.1557	4.35091	11.1706	12.7959	15.5431	21.9647	7.34864	13.6127	4.22046	21.1743	11.8179	36.7512	11.4839	24.9884	8.49587	15.781	24.9252	21.3473	24.0886	14.0264	Hpn		NM_017112	Hpn	6100706	8393559	NM_017112.1	S	TAAAGACTCACTCCGAAGCTACCGGCATGGTAACTCAGCCCTGACCCCGC	hepsin	proteolysis and peptidolysis [goid 6508] [evidence IEA]; serine-type endopeptidase activity [goid 4252] [pmid 8318546] [evidence ISS]; chymotrypsin activity [goid 4263] [evidence IEA]; hydrolase activity [goid 16787] [evidence IEA]; trypsin activity [goid 4295] [evidence IEA]; scavenger receptor activity [goid 5044] [evidence IEA]; plasma membrane [goid 5886] [evidence IEA]; integral to membrane …	GeneID:29135; RGD:61982; GI:8393560	NM_017112	Rn.11139	29135
ILMN_54098	-1.17465	7.12153	-6.85242	-0.103778	4.9108	-1.35924	-10.4903	-4.90286	-10.5512	-11.6748	-3.29997	-1.23732	1.59604	13.426	1.95896	-4.31506	-1.27901	-4.28263	16.909	-9.17962	-8.78599	-4.04937	-0.969899	-1.94415			XM_234263	Sos2	3440497	62650779	XM_234263.3	S	CCTACCAAAACTGCCACCAAAGACTTACAAGCGGGAGCTTTCACACCCGC	PREDICTED: Rattus norvegicus son of sevenless homolog 2 (Drosophila) (Sos2), mRNA.
ILMN_68328	3.97194	-6.07709	-12.7141	-6.94999	-6.04898	-5.04049	0.630794	-4.14041	-0.2746	-11.5169	0.877355	-9.60565	-0.242427	-12.2262	2.6942	-0.878882	-1.00956	-0.571187	-1.23836	-6.32155	-4.02954	4.60748	3.7427	-5.10145			XM_226325	LOC307727	3360541	62664921	XM_226325.3	S	GACTAGAGAGTGGGAAGCCTAGCACGGCTGCGGGAAAAACGTGCATGATC	PREDICTED: Rattus norvegicus similar to Probable chromodomain-helicase-DNA-binding protein KIAA1416 (LOC307727), mRNA.
ILMN_66993	35.309	30.2921	30.6743	43.0003	35.8517	40.1127	53.0879	30.6405	35.0245	47.2681	17.6398	34.4285	45.4067	37.3535	35.41	42.8564	32.3476	44.7867	42.1951	40.3432	20.7281	27.7537	36.587	33.2347			XM_577362	LOC501936	770471	62660963	XM_577362.1	S	CCAACAAGCCTGCGGAAGGGCGTTATCCTGGGGATCTAAGAGTGGAAACT	PREDICTED: Rattus norvegicus similar to apurinic/apyrimidinic endonuclease 2 (LOC501936), mRNA.
ILMN_48135	13.5637	14.4071	7.86468	-3.20687	9.27511	6.46001	12.9969	0.651374	10.8549	7.62236	14.9929	5.95687	-0.369197	18.1737	1.98173	10.216	13.551	23.9086	6.05544	14.0709	5.53123	13.5355	12.3629	11.5201			XM_224235	LOC305911	50504	62661536	XM_224235.3	S	CGCTGGCATTTTATTCTCAGGGACCCGAAGAGTGGGAGGCTGCAGGAAAG	PREDICTED: Rattus norvegicus similar to Zinc finger protein 198 (Fused in myeloproliferative disorders protein) (Rearranged in atypical myeloproliferative disorder protein) (predicted) (LOC305911), mRNA.
ILMN_53893	1612.82	1716.74	1390.14	1080.18	1293.31	1210.77	1607.56	1303.29	1184.84	1643.61	1434.73	1048.66	1048.23	1508.4	1170.96	1506.74	1431.53	1586.59	1677.06	1000.25	1468.66	1254.65	1486.46	990.048	MGC93866	Tmem66	NM_001004213	Tmem66	2470746	51948397	NM_001004213.1	S	CTAAGAATGGAGCACCCTCCTCCTGAGACTGAGCCCAGACAGCCTAAGCT	transmembrane protein 66	integral to membrane [goid 16021] [evidence IEA]	GeneID:290796; RGD:1303011; GI:51948398	NM_001004213	Rn.101865	290796
ILMN_63902	24.9807	15.8425	13.2086	-0.25896	27.2994	12.4839	19.6045	30.8349	16.959	11.1181	14.2193	9.93283	17.6867	38.7733	17.834	23.6146	14.753	14.6311	46.0234	29.604	28.4441	18.2981	12.0532	6.79328	Ash1l_predicted		XM_227409	Ash1l_predicted	2690044	62643767	XM_227409.3	S	AGGCACAGCCAGAGGGAACGGCTCAACCAGATCCTGCTCAACCTCCTGGA	ash1 (absent, small, or homeotic)-like (Drosophila) (predicted)		GeneID:310638; RGD:1306350; GI:109465072	XM_001074246	Rn.206058	310638
ILMN_57382	28.7747	35.9571	16.6418	22.1895	36.9414	14.2963	23.9977	17.9846	42.955	19.4214	44.8239	15.4809	27.7522	38.1333	32.6007	19.3307	20.2039	41.6282	21.5434	17.1539	24.5955	12.6241	10.8344	12.9559			XM_575473	LOC500121	5340128	62647239	XM_575473.1	S	TAATGGCAGGTCAGGACGATATGATGGCTGTCCCCTGTACCACACCCTCG	PREDICTED: Rattus norvegicus similar to PALS2-alpha splice variant (LOC500121), mRNA.
ILMN_63435	34.959	19.8816	52.1324	15.6296	9.57669	52.0599	25.2497	27.4275	31.8989	35.6486	19.0236	18.7067	19.1001	28.5827	31.8208	67.9896	23.339	34.1875	58.3313	37.9472	31.6972	32.3082	26.0539	17.5076	P34		NM_134398	P34	6860068	19705518	NM_134398.1	S	TAGCCAGTCTTACCACTGGAGGAGGGGATCTGGAGAACTTTGAGAGACTC	p34 protein		GeneID:171435; RGD:621601; GI:19705519	NM_134398	Rn.163023	171435
ILMN_68994	813.487	881.328	631.366	689.943	764.11	708.909	1008.38	687.459	739.976	752.97	931.599	305.363	731.079	687.492	809.64	894.368	602.562	737.07	741.701	502.57	729.746	601.078	792.658	548.784	p20; Hsp20	p20; Hsp20	NM_138887	Hspb6	1050717	20302068	NM_138887.1	S	AGATGTCTTAGGGAGCCCGCTCCACATCTGCCATCCTCTAAGGTTGCACC	heat shock protein, alpha-crystallin-related, B6	regulation of muscle contraction [goid 6937] [pmid 8921906] [evidence IEP]	GeneID:192245; RGD:621554; GI:20302069	NM_138887	Rn.3201	192245
ILMN_54879	-2.68199	-7.37132	-3.06293	-3.92624	0.464186	-0.874752	0.111637	-2.75755	-4.43647	-1.02572	-6.66177	-2.27038	4.25739	-2.4842	-6.93812	-1.48369	11.1404	-0.0359539	3.24987	-6.07978	10.6767	6.21116	-0.166523	-0.0979454	Pacrg		XM_574315	RGD1561027_predicted	5690113	62638544	XM_574315.1	S	CCAGGGGTGTCTCTCCAGCAGCTATGTGGAAGAATAAGCTCTGACATTCG	similar to PACRG (predicted)		GeneID:499021; RGD:1561027; GI:117940039	XM_001063540		499021
ILMN_49430	859.219	714.449	667.14	605.582	722.06	653.728	1132.48	667.334	709.349	828.494	765.94	500.116	613.507	780.262	702.307	967.502	772.739	941.099	797.128	549.714	611.216	595.553	839.682	430.982	RGD1559986_predicted		XM_347039	RGD1559986_predicted	4060692	62646603	XM_347039.2	S	GTGAGGACTCCAGACTGCTTCTCATCCAAGTCCAGCATCGTGCCTAGAGG	similar to ubiquitin protein ligase E3C (predicted)		GeneID:362294; RGD:1559986; GI:62646604	XM_001055148	Rn.9242	362294
ILMN_68822	1460.13	1327.48	966.415	1198.16	1093.12	1228.45	1339.24	1088.9	970.146	1420.02	1141.55	718.512	866.78	946.613	1198.96	1273.39	1067.16	1190.76	1044.32	738.366	901.461	846.216	1211.71	779.148	Mrpl3_predicted		XM_217239	Mrpl3_predicted	3390113	62654217	XM_217239.3	S	ATGAGAGCGTGTGGCAGCCCAGCGAACCTTCCATCACCTTTGCCTGATGC	mitochondrial ribosomal protein L3 (predicted)		GeneID:300974; RGD:1306391; GI:109483906	XM_001072824	Rn.6950	300974
ILMN_50111	5.8334	20.8776	18.458	15.3605	11.1153	2.33686	15.7666	7.12289	11.3044	16.829	6.93229	17.7919	16.7765	15.8672	16.5223	0.203355	-2.38584	1.43483	19.7508	-0.751514	13.8803	10.8487	1.73638	5.7524			XM_578704	LOC503181	2120014	62653383	XM_578704.1	S	CTCCACAGCAGGCAGTATCTTCAGGCAAAAGCGAGCATAGTTCTTCTGGG	PREDICTED: Rattus norvegicus similar to Hnrpl protein (LOC503181), mRNA.
ILMN_57483	30.6453	9.4899	15.9341	10.4971	10.2591	16.7368	11.8653	-0.15307	13.7872	18.5653	7.61234	20.2329	12.136	2.90696	8.36683	16.2038	3.44461	16.5838	26.6512	12.4197	13.0076	13.9882	2.88581	9.89417			XM_578444	LOC366313	5570039	62648658	XM_578444.1	S	GCTGCCAGAAGCAAGCATGGCCTCAAGTTGCAGAACAATCTCGGGGGCCT	PREDICTED: Rattus norvegicus similar to Ab2-162 (LOC366313), mRNA.
ILMN_49989	7.78839	7.32068	21.6465	13.5257	11.0461	19.6607	12.6645	1.36201	19.281	19.3137	22.3756	16.1414	6.09694	15.1829	12.6648	22.9561	5.22844	11.8126	16.4499	9.6144	15.1549	15.713	12.1775	13.7767	5HT1A; RAT5HT1A	5HT1A; RAT5HT1A	NM_012585	Htr1a	4850348	6981053	NM_012585.1	S	CTCCTATGCCCCCGCCTGCTTGGAGAGAAAAAATGAGCGCAATGCTGAAG	5-hydroxytryptamine (serotonin) receptor 1A	behavior [goid 7610] [evidence IEA]; positive regulation of cell proliferation [goid 8284] [evidence IEA]; signal transduction [goid 7165] [evidence IEA]; G-protein coupled receptor protein signaling pathway [goid 7186] [evidence IEA]; serotonin receptor signaling pathway [goid 7210] [evidence IMP]; neuropeptide Y receptor activity [goid 4983] [evidence IEA]; receptor activity [goid 4872] [eviden…	GeneID:24473; RATMAP:34076; RGD:2845; GI:6981054	NM_012585	Rn.44486	24473
ILMN_57472	-1.95038	-0.251651	4.69791	-4.89464	-3.35853	5.44232	17.3652	8.09453	10.7058	3.1779	11.7181	3.81102	1.91528	14.0428	-7.95995	0.134447	3.82073	2.17476	10.8221	0.799382	1.38123	-4.74418	12.1185	0.773148	RGD1564403_predicted		XM_231157	RGD1564403_predicted	6370162	62644956	XM_231157.3	S	CGGATGGGTCCTGGAGATCTGGCTAAGGTGGGTGTCTCAGAAGCAGGCCT	similar to Leucine rich repeat and sterile alpha motif containing 1 (predicted)		GeneID:311866; RGD:1564403; GI:109468039	XM_001078484	Rn.211722	311866
ILMN_67497	46.942	32.6568	41.2668	45.1876	49.1043	31.2604	44.7015	37.9869	34.0069	44.0825	44.0413	20.1771	34.6837	43.5503	43.4747	44.907	52.514	37.9721	50.0213	41.4553	46.4137	50.8795	40.0421	42.676	Ferd3l_predicted		XM_345658	Ferd3l_predicted	380411	34864284	XM_345658.1	S	GGGGCTGTTGCAGTTTGAGGGAAGATACCAGGAAGTAGAGGGGGGAGAAG	Fer3-like (Drosophila) (predicted)		GeneID:366598; RGD:1311812; GI:34864285	XM_001076511		366598
ILMN_48976	914.759	293.207	412.824	502.291	346.489	323.092	959.179	450.181	731.099	742.578	333.36	189.321	885.905	464.468	506.857	621.274	442.715	436.519	475.299	380.058	524.533	548.576	337.901	317.228			XM_347184	LOC498363	4280168	62660455	XM_347184.2	S	GGAGTCGGATGACAACATGGGATTTGACCTGTTTAATTAAGTTCCCCTGC	PREDICTED: Rattus norvegicus similar to 60S acidic ribosomal protein P2 (LOC498363), mRNA.
ILMN_60094	473.899	297.722	332.358	288.594	285.532	258.191	381.937	331.853	418.021	460.263	341.65	150.867	251.452	293.701	310.889	612.198	366.489	363.856	302.675	263.027	387.17	268.234	407.005	170.656	Ifngr2_predicted		XM_340967	Ifngr2_predicted	3520037	62657636	XM_340967.2	S	CTGGTTCCTCGGCTTCACTCTGGAAAATGAGTTGTCCCAGGCATCCCAGC	interferon gamma receptor 2 (predicted)		GeneID:360697; RGD:1307532; GI:34867591	XM_001073758	Rn.23305	360697
ILMN_160537	-2.69867	1.80357	-14.7756	-2.0653	-9.47582	-5.39159	-0.768452	8.62823	-4.36225	0.0820259	-8.01763	-1.26514	2.02783	-0.0376626	-7.34064	2.56017	-7.82316	5.63852	-8.60075	3.11638	-0.65146	-5.893	-7.48535	4.70611	RGD1306327		CO402604		1580121	49584520	Rn.1569	S	CCCTCCCAACAGTAAATTATTTTCATTGCTTTTTCATAACTGTATTCTTA	Similar to downregulated in renal cell carcinoma				Rn.1569
ILMN_64367	4.46595	15.244	16.2059	0.304715	1.14577	3.01984	9.4471	14.5239	6.7667	13.301	5.98584	-12.919	8.85756	12.3595	5.47704	-0.454405	-1.10366	-1.64228	39.9582	8.63081	-2.31443	-2.302	6.98137	-1.54684	Rnf144		XM_576010	RGD1561737_predicted	6650707	62650528	XM_576010.1	S	CTGGCATCGGACACAGGTGGTGGGGATTTTTGCTGGATTTGGGCTCCTGC	similar to mKIAA0161 protein (predicted)		GeneID:500636; RGD:1561737; GI:126723485	XM_001075092		500636
ILMN_61437	307.941	260.469	263.648	205.15	201.835	250.436	327.612	217.735	218.165	306.255	231.436	150.397	211.708	253.868	199.53	279.994	227.435	390.958	347.229	210.502	238.662	279.699	307.168	172.044	RGD1308729_predicted		XM_234835	RGD1308729_predicted	2450609	62651822	XM_234835.3	S	GCTTTTCCTGCCTTGGGTGATTGTCAGAGACATGAGCAAATCCACACTGG	similar to ZFP-like protein (predicted)		GeneID:314584; RGD:1308729; GI:109480321	XM_001078423	Rn.214132	314584
ILMN_58183	83.6327	139.477	136.322	91.8551	63.5691	80.7997	117.514	80.4088	45.0694	71.2247	126.203	46.9651	56.8798	78.0718	41.9706	76.9481	57.6666	48.8293	107.236	44.1964	100.541	93.131	73.2418	77.2339	S100a6		NM_053485	S100a6	6650537	31543610	NM_053485.2	S	CTCTGGCAAGGAGGGTGACAAGCACACCCTGAGCAAGAAGGAGCTGAAGG	S100 calcium binding protein A6 (calcyclin)	cell proliferation [goid 8283] [evidence IEA]; regulation of cell cycle [goid 74] [evidence IEA]; cell cycle [goid 7049] [evidence IEA]; growth factor activity [goid 8083] [evidence IEA]; calcium ion binding [goid 5509] [evidence IEA]; protein binding [goid 5515] [evidence IEA]	GeneID:85247; RGD:620264; GI:16758986	NM_053485	Rn.3233	85247
ILMN_48748	2.49303	-2.36745	-12.2189	-9.13474	-7.87995	-15.9049	-0.659466	-3.94793	6.14569	4.85144	0.224561	-2.75122	0.454831	2.1918	-12.118	-0.991164	1.20599	-4.9968	-7.76185	1.14464	-8.17544	2.46389	-18.6987	-0.925292	Olr304	Olr304	NM_001001039	Olr304_predicted	3840093	47577064	NM_001001039.1	S	CAAAATTACCTCAGTGCTATACTCAGTCCTCATGCCAACCCTAAACCCCC	olfactory receptor 304 (predicted)	detection of chemical stimulus during sensory perception of smell [goid 50911] [evidence ISS]; G-protein coupled receptor protein signaling pathway [goid 7186] [evidence ISS]; olfactory receptor activity [goid 4984] [evidence ISS]; integral to membrane [goid 16021] [evidence ISS]	GeneID:405925; RGD:1332957; GI:47577065	NM_001001039	Rn.141734	405925
ILMN_160538	-11.6175	-22.9356	-9.08846	-15.2725	-11.8751	-11.6312	-13.6096	-11.3015	-17.616	-14.8004	-13.3299	-16.794	-15.5454	-16.6015	-16.1416	-22.1198	-21.9442	-16.309	-17.1627	-15.6499	-7.7673	-14.6001	-27.3299	-9.17882			DV726425		5130075	82519748	Rn.12957	S	TTTACATCTCTTTTAATCTGAACTACTGGATTGTCTGAAGAACTAAACGG	Transcribed locus				Rn.216287
ILMN_66872	2.86807	-5.07413	6.19535	0.243856	1.90923	7.6251	7.62027	-5.15123	-6.0207	-2.70308	6.02385	7.92064	-8.35304	2.71692	-0.99112	2.33432	15.6247	4.96083	7.07568	0.220273	7.58884	-2.07629	0.538066	4.44913	Pi3k; Pik3cg		XM_234053	Pik3cg_predicted	130162	62650581	XM_234053.3	S	CGGGATGCCCTCATGGTGGGGAGAAGCGAGGAGGACGCCAAGAAGTATTT	phosphoinositide-3-kinase, catalytic, gamma polypeptide (predicted)		GeneID:298947; RGD:1306468; GI:62650582	XM_001076206	Rn.109583	298947
ILMN_64342	53.6647	34.4223	29.0355	50.0644	36.2853	33.2263	46.4844	44.2989	31.5233	55.0255	40.0728	37.5357	45.9279	38.4867	49.3642	41.3552	34.5123	40.314	35.8245	28.9171	32.5505	43.4299	44.8745	21.0829	RGD1304717_predicted		XM_218339	RGD1304717_predicted	5670739	62639173	XM_218339.3	S	CGCCAAAAGCACCACAGGAAGTCACAAAGGCCCTCCAGAACCTGCCAGCA	similar to CDNA sequence BC024561 (predicted)		GeneID:308436; RGD:1304717; GI:34855356	XM_001077356	Rn.144997	308436
ILMN_49174	89.7926	150.655	92.1485	73.7202	79.2868	81.6121	91.5081	76.4381	51.3976	53.8091	134.973	35.4446	37.465	53.0179	59.6026	61.133	93.4863	63.6157	90.132	27.019	68.061	75.0225	85.9677	48.6087			XM_579432	LOC497733	1090440	62640678	XM_579432.1	S	GCACCACCAAGCCCTTTCTAACACTGTGCCCTGGTGGAGAAAGCATTGGC	PREDICTED: Rattus norvegicus hypothetical gene supported by NM_019331 (LOC497733), mRNA.
ILMN_69431	167.8	419.526	228.662	159.183	197.984	202.285	424.779	256.33	197.363	313.48	269.522	136.731	146.915	249.029	122.078	149.947	198.996	156.439	198.667	89.2053	229.052	160.725	141.615	132.283	RGD1306103		XM_236306	Adpgk	3840075	62653766	XM_236306.3	S	TCCTGCCTCAGCTTCAGAGATTGGGGCTGACTGAGAAAAGGCCCTATGGC	ADP-dependent glucokinase		GeneID:315722; RGD:1306103; GI:109483512	XM_001072870	Rn.66171	315722
ILMN_52770	6.02929	-1.72932	2.35067	-3.85304	-6.16425	2.09905	4.88108	-1.18195	-1.74636	0.796358	7.45902	3.63713	10.1846	14.233	-0.264169	7.674	-9.90726	3.06257	-6.12945	3.42349	14.7717	12.4235	-3.72152	3.04398			XM_579131	Nox3	1090343	62638503	XM_579131.1	S	TGCCTGGACTGAGCAAGGTGTACTTCTACTGGATCTGCCGGGATGCTGCA	PREDICTED: Rattus norvegicus NADPH oxidase 3 (Nox3), mRNA.
ILMN_49934	532.641	456.319	501.288	420.647	552.935	377.441	697.772	1104.65	436.673	618.743	679.258	346.067	384.68	343.01	596.404	760.933	1172.91	663.311	1239.14	716.743	1105.02	790.298	747.624	866.211	RL/IF-1		XM_343065	Nfkbia	670129	62650702	XM_343065.2	S	GTTGAACCGCCATAGACTGTAGCTGACCCCAGTGTGCCCTCTCACGTAAG	nuclear factor of kappa light chain gene enhancer in B-cells inhibitor, alpha		GeneID:25493; RGD:3171; GI:109478177	XM_001075778	Rn.12550	25493
ILMN_62226	20.1547	6.08619	6.16142	12.9525	27.0234	12.612	34.1108	14.1752	16.4846	37.9698	23.6105	19.1525	13.8086	24.3172	22.5139	23.737	15.4917	17.5136	22.0067	15.269	26.3067	15.2284	47.7417	16.4378			XM_579382	LOC497791	5270138	62647824	XM_579382.1	S	TGCTGAACGTGTCAGACTCTGGGATCTACCAGTGTGCTGCAGAAAACAAG	PREDICTED: Rattus norvegicus hypothetical gene supported by NM_013225 (LOC497791), mRNA.
ILMN_68791	20.4119	19.741	26.4366	17.275	8.36359	15.9891	19.4781	18.8968	13.5846	18.9171	12.5658	11.2867	4.93351	22.021	7.17295	17.1544	10.7129	16.3959	16.9286	16.5385	10.6008	10.8161	17.7206	10.286	LOC293746		XM_219594	LOC293746	3610537	62641994	XM_219594.3	S	CCTGTTGGAGCTTGTTCTGGCTGGGCTCTCCGTAATGCTGCGGTCAAAAG	similar to membrane-spanning 4-domains, subfamily A, member 4C		GeneID:293746; GI:109459906	XM_001075351		293746
ILMN_63408	375.071	397.157	253.186	270.75	327.914	202.6	470.752	484.214	332.176	480.326	399.689	241.56	271.327	251.711	334.354	331.251	329.983	358.279	465.676	307.96	292.286	373.74	531.408	251.461	MGC112790; MGC112790		XM_344616	LOC364754	7050736	62663693	XM_344616.2	S	CTAGAGGAGGGACAACTGCTACCTTGTGGGACTGCACGGTTTGGGTATTC	similar to transmembrane receptor		GeneID:364754; RGD:1560525; GI:112984202	NM_001044251		364754
ILMN_47955	395.236	473.74	436.8	277.205	315.138	377.212	352.377	311.118	250.043	347.772	473.491	188.555	187.995	437.56	309.218	406.502	263.437	350.245	501.103	245.429	401.038	430.102	388.089	240.415	RGD1305727_predicted		XM_225176	RGD1305727_predicted	6900008	62663238	XM_225176.3	S	CCACCCCCCGGCTGTAAGGCAAGGGATGTATAGTTTCAGATGATGCTGGG	similar to Protein CGI-117 (Protein HSPC111) (predicted)		GeneID:306768; RGD:1305727; GI:114052555	NM_001047095		306768
ILMN_57180	692.21	711.115	585.93	549.613	552.373	597.717	628.131	519.203	491.357	551.539	660.429	371.49	483.375	559.241	467.25	552.37	577.968	563.038	593.65	383.554	481.607	558.01	630.744	527.916	PHD-1; MGC93662; MGC93666	PHD-1; MGC93662; MGC93666	NM_001004083	Egln2	5900687	51854224	NM_001004083.1	S	CTGCCATGTCTGGTCCATTGCGTGTTGAGCTGAGGGGAGGCAGGATTTGG	EGL nine homolog 2 (C. elegans)	peptidyl-proline hydroxylation to 4-hydroxy-L-proline [goid 18401] [pmid 12876291] [evidence IDA]; regulation of cell redox homeostasis [goid 30503] [evidence IEA]; estrogen receptor signaling pathway [goid 30520] [evidence IEA]; response to hypoxia [goid 1666] [pmid 12876291] [evidence IDA]; protein metabolism [goid 19538] [evidence IEA]; regulation of cell growth [goid 1558] [evidence IEA]; pos…	GeneID:308457; RGD:631376; GI:51854225	NM_001004083	Rn.43384	308457
ILMN_48422	2032.7	2758.41	1604.39	1536.32	1323.76	2709.15	2166.73	1396.35	1477.98	2941.53	3271.57	1150.54	905.936	1458.1	1202.3	2555.16	1791.87	2002.34	2305.02	1065.59	2032.28	2208.82	2347.66	1857.31	Raga	Raga	NM_053973	Rraga	6420091	16758867	NM_053973.1	S	GAGAAGCTAGAGAGAGTAGATGGCCCCAAGCATAGCCTCCTCATGCGCTG	Ras-related GTP binding A	GTP binding [goid 5525] [pmid 7499430] [evidence IDA]	GeneID:117044; RGD:619804; GI:16758868	NM_053973	Rn.2816	117044
ILMN_48278	-22.6822	-0.838558	-10.3769	-4.37279	-4.10642	-3.3547	-8.39813	-6.64655	-9.42791	-7.65766	-16.0526	-1.07591	5.45629	-3.10702	-9.75524	-4.04285	-3.33152	-8.3557	-10.0667	-6.30247	-12.9147	-8.39153	-13.2189	-4.51621			XM_578301	LOC502802	1580184	62647531	XM_578301.1	S	TCTCAGCTCCTGATCTATGATGCAACCAGCTTGGCAGATGGCGTCCCATC	PREDICTED: Rattus norvegicus similar to immunoglobulin kappa-chain (LOC502802), mRNA.
ILMN_50321	15.766	18.9455	7.62783	4.07918	2.06654	7.69577	10.7139	-3.74139	5.26895	12.3806	7.75258	-0.82422	5.1942	16.9199	6.5553	-1.18641	-5.33557	12.3622	11.4875	-8.51844	12.7814	2.50599	-2.14215	0.821587	Or5; Olr1746	Or5; Olr1746	NM_001001427	Olr1746_predicted	5290594	47834328	NM_001001427.1	S	TCTATGCAGTGGGCACTCCTACACTCAACCCTCTTGTATACACCCTGAGG	olfactory receptor 1746 (predicted)	detection of chemical stimulus during sensory perception of smell [goid 50911] [evidence ISS]; G-protein coupled receptor protein signaling pathway [goid 7186] [evidence ISS]; olfactory receptor activity [goid 4984] [evidence ISS]; integral to membrane [goid 16021] [evidence ISS]	GeneID:405201; RGD:1332725; GI:47834329	NM_001001427	Rn.142659	405201
ILMN_63139	-2.98724	-11.7185	-12.5302	-8.08815	-15.6499	-13.3793	-0.509793	-5.49262	-7.47335	-16.5601	-8.69991	-8.80606	-6.09783	-13.9327	-7.98702	-0.280493	-0.500288	-16.3114	-5.95349	-13.2736	-8.76968	-8.12816	-7.08004	-0.493224	RGD1564190_predicted		XM_573065	RGD1564190_predicted	6180601	62655941	XM_573065.1	S	CCCGCACCCCCGGGCTGGGCGCCTGTATTATACTTTGTACTTTTGCCCAA	similar to HOX11L2 (predicted)		GeneID:497881; RGD:1564190; GI:62655942	XM_001064411	Rn.91533	497881
ILMN_62635	17.9363	12.4832	4.18528	-1.96683	5.92453	-2.014	10.7564	9.83401	17.0916	7.00786	3.99464	-5.61576	7.06325	1.78601	2.8345	6.03566	4.6966	8.69506	19.2797	8.05399	5.38846	10.7424	3.11193	6.32644	Olr1528	Olr1528	NM_001001099	Olr1528_predicted	6940170	47576332	NM_001001099.1	S	GAGAGGGGCAGAAGAAAAGCCTTCTCCACTTGCAGTTCCCATCTCTTGTC	olfactory receptor 1528 (predicted)	detection of chemical stimulus during sensory perception of smell [goid 50911] [evidence ISS]; G-protein coupled receptor protein signaling pathway [goid 7186] [evidence ISS]; olfactory receptor activity [goid 4984] [evidence ISS]; integral to membrane [goid 16021] [evidence ISS]	GeneID:405995; RGD:1333369; GI:47576333	NM_001001099	Rn.142278	405995
ILMN_60265	90.4071	160.856	145.95	91.1477	82.1886	99.821	104.476	102.797	76.5691	99.6471	126.911	61.8504	59.8876	126.051	76.6493	119.916	96.1066	85.4694	120.568	60.0596	113.989	99.8823	86.455	78.8202			XM_340940	LOC360664	580717	62657368	XM_340940.2	S	AGGCTCCACCTACAGAAGAGGCAGCAGCCAATAGGAGACGCCAGCACCTT	PREDICTED: Rattus norvegicus LOC360664 (predicted) (LOC360664), mRNA.
ILMN_51160	64.8402	77.6839	72.4398	75.2687	49.4826	46.772	55.1949	46.7628	55.825	86.0105	61.5817	27.2685	63.0159	70.1136	60.1032	66.5914	53.6523	56.7699	75.4192	51.8461	63.0868	62.5163	53.4477	64.7715	isg12(b)		XM_238467	isg12(b)	130487	62651186	XM_238467.3	S	CTACCAGGACAGCTCATCATGTGGGGAGAAATGTTGGGCGCTGCTATAGG	putative ISG12(b) protein		GeneID:299269; RGD:1559721; GI:114145411	NM_206846		299269
ILMN_53028	196.576	257.426	199.391	170.904	158.418	191.723	227.288	169.888	156.442	220.216	227.732	172.218	126.781	208.079	197.452	232.257	163.779	249.998	263.546	138.677	195.022	199.65	258.542	137.63	MGC95260	MGC95260	NM_001006959	RGD1359460	6510070	55741503	NM_001006959.1	S	GCACACTGCATCTCCGAGCTTACACACCTGAAGGGACTGCTCTGACTGTC	MMR_HSR1 domain containing protein RGD1359460		GeneID:289562; RGD:1359460; GI:55741504	NM_001006959	Rn.13090	289562
ILMN_48067	-0.304652	3.30066	2.25954	-3.24141	10.0873	8.8424	0.653072	-2.51038	15.2034	5.22385	4.55206	6.50493	1.88006	-2.86379	0.193366	5.34114	7.28587	4.76985	-2.88145	0.187725	-5.36933	1.4552	1.22503	0.916627	Olr62; ratchr1-160722887-160723849_ORF	Olr62; ratchr1-160722887-160723849_ORF	NM_001000129	Olr62_predicted	450056	47575982	NM_001000129.1	S	CGGGGTGGCCATTACAACCCGAGCTACTCTGTCCCTCTTACCATTGCCTT	olfactory receptor 62 (predicted)	detection of chemical stimulus during sensory perception of smell [goid 50911] [evidence ISS]; G-protein coupled receptor protein signaling pathway [goid 7186] [evidence ISS]; olfactory receptor activity [goid 4984] [evidence ISS]; integral to membrane [goid 16021] [evidence ISS]	GeneID:293201; RGD:1334421; GI:47575983	NM_001000129	Rn.141917	293201
ILMN_64640	28.7657	24.5432	33.652	15.0107	26.9234	10.1683	33.5304	28.3145	29.088	20.9603	29.884	13.1166	6.00558	27.3863	19.3647	23.0361	19.1141	21.1453	24.0953	22.4333	17.5871	21.3648	26.9532	20.8278	RGD1305615		XM_217465	Armc9_predicted	3360494	62655347	XM_217465.3	S	TTGCCCGAGGCCCATACCAGTCGCTCAGCCAGATGACTACAAAGAGGGCA	armadillo repeat containing 9 (predicted)		GeneID:301579; RGD:1305615; GI:109486312	XM_001063860	Rn.27285	301579
ILMN_51208	372.073	554.952	353.276	344.541	381.903	313.618	366.749	319.453	270.317	358.638	370.466	237.463	189.385	251.662	275.62	317.701	264.558	360.971	359.376	245.886	331.572	258.548	321.024	215.707	Drip78; MGC93289	Drip78; MGC93289	NM_053690	Dnajc14	1940181	16758509	NM_053690.1	S	TCTTCAGTCAATGTCAGGGAGTCAAAAGGGCTGTGTACAGCGCAGGATGG	DnaJ (Hsp40) homolog, subfamily C, member 14	G-protein-coupled receptor binding [goid 1664] [pmid 11331877] [evidence IDA]; dopamine receptor binding [goid 50780] [pmid 11331877] [evidence IDA]; receptor activity [goid 4872] [evidence IEA]; integral to membrane [goid 16021] [evidence IEA]	GeneID:114481; RGD:620489; GI:16758510	NM_053690	Rn.114340	114481
ILMN_55494	0.201695	14.2709	4.27405	-0.534007	14.3511	4.2904	8.15915	2.12335	3.89682	0.38064	1.78373	-3.70997	11.0055	-2.19883	9.31163	12.1675	6.17878	0.0303837	18.2551	0.0419049	0.630522	16.2832	6.7085	1.08452			XM_577611	LOC502155	4280121	62664294	XM_577611.1	S	GCTTGCGTGGAGAGAGGCGGTCAATGGAAGGAGCAGGCAGTGCTGAAACT	PREDICTED: Rattus norvegicus similar to hypothetical protein E230025N22 (LOC502155), mRNA.
ILMN_60871	4.5277	6.10621	7.34184	15.2784	0.24256	8.60385	0.93523	3.54871	-0.917483	12.3439	7.72775	5.09289	14.992	23.2477	7.88977	8.09593	10.2831	13.5803	11.6641	11.8161	13.2485	18.3906	11.5436	6.63799	Fosb		XM_218419	Fosb_predicted	5130324	62639106	XM_218419.2	S	AGCCGAGACGCACCCCCCAACCTGACGGCTTCTCTCTTTACACACAGTGA	FBJ osteosarcoma oncogene B; synonym: fra-2; Rattus norvegicus FBJ osteosarcoma oncogene B (Fosb), mRNA.		GeneID:308411; RGD:1308198; GI:61557094
ILMN_67004	-2.91436	-12.7551	-12.3946	-11.5093	-3.31111	-1.62529	0.729	-1.16178	-7.83873	-9.23562	-7.96824	-10.8653	-1.76593	-6.97293	-9.54792	-6.66428	-4.69139	-10.2118	5.64672	-10.3338	-9.97453	-18.3691	-2.18363	-14.4591			XM_579616	Ces3	610113	62664892	XM_579616.1	S	GAGCTCAGGGCCAAGGAGGCAGCAGAGGAACCATCCCACTGGAAACATGT	PREDICTED: Rattus norvegicus carboxylesterase 3 (Ces3), mRNA.
ILMN_52270	-10.2214	-10.0953	-12.8787	-15.9843	-12.4349	-11.7856	1.24745	-17.9834	-15.0173	-13.8256	-5.43143	-12.6522	-2.77966	-20.5426	-8.08083	-7.4491	-11.5013	-11.1789	-16.8677	-17.3586	-7.24185	-14.5209	-17.1905	-10.3194			XM_342076	Dnahc3	870008	62642618	XM_342076.2	S	GTGTGGGATGATCTACATGGAGCCCCACCAGCTAGGCTGGAAGCCCTTGA	PREDICTED: Rattus norvegicus dynein, axonemal, heavy chain 3 (Dnahc3), mRNA.
ILMN_62340	301.51	138.682	138.182	244.574	220.633	212.417	183.174	229.769	145.175	237.76	205.032	196.746	151.656	173.624	194.495	162.306	177.019	191.362	325.011	124.713	185.774	162.864	306.437	108.567			XM_577140	LOC363701	670520	62657410	XM_577140.1	S	CCTCGGTGAGGAAACAATATCCCTGGAGCCTTTTTATTGGGGAGGAGGGG	PREDICTED: Rattus norvegicus similar to Immunoglobulin superfamily, member 7 (LOC363701), mRNA.
ILMN_69930	694.68	791.841	601.65	585.439	631.946	600.551	871.996	734.563	549.663	863.466	711.148	603.03	558.083	648.64	629.658	624.75	545.056	694.75	715.007	576.589	745.259	603.695	672.404	452.908	RGD1311552_predicted		XM_230503	RGD1311552_predicted	6590400	62645668	XM_230503.3	S	TGCCAGGGACAGAGTGGCCAAAGATCAAACACTCCAGGGTCCCCAAGAGG	similar to KIAA0377-like protein (predicted)		GeneID:311355; RGD:1311552; GI:124244050	XM_001076673		311355
ILMN_69150	-3.82227	9.2063	16.2235	1.55741	0.309958	11.6153	-1.45031	-3.3346	18.5716	3.37985	-5.36049	0.816077	-0.547351	-1.81707	2.81423	10.3231	-0.58457	-0.550129	11.2923	6.8228	-1.54344	2.19121	-4.31691	-0.444816	Cgn_predicted		XM_227472	Cgn_predicted	5340619	62643869	XM_227472.3	S	CAGCGTCTACGACCCCTCATCCATTGCATCACTGCTTACTGAGAGCAACC	cingulin (predicted)		GeneID:310655; RGD:1311992; GI:109465234	XM_001059265	Rn.117014	310655
ILMN_55859	-3.72877	-14.0238	-11.8579	-5.28749	-10.1627	-2.10304	-3.32758	-11.0405	-7.52722	-2.19539	2.63061	-5.37412	-13.2753	-9.96574	-17.5298	-0.849196	2.97886	-12.3736	-18.6759	-6.0921	-13.8672	-4.49113	-4.21088	-7.8453			XM_578795	LOC503260	5340064	62655303	XM_578795.1	S	ACAACGGCAGCAGCTGTGAGGATGCTAACCTGCCATGGAAGCCGAAATTG	PREDICTED: Rattus norvegicus similar to Amyotrophic lateral sclerosis 2 chromosome region candidate gene protein 19 homolog (Partitioning-defective 3-like protein) (PAR3-L protein) (LOC503260), mRNA.
ILMN_64563	5.84575	1.09164	15.6874	18.6839	9.38275	16.923	22.3739	22.9972	21.3557	19.3415	1.27988	6.57888	-1.60539	4.93866	8.18818	8.04538	9.63668	7.9556	14.6556	3.50336	20.7639	17.109	8.51419	2.40486	RGD1308120		XM_341237	Htra3_predicted	540100	62660635	XM_341237.2	S	GTCCAGTGCTGAGTCCAAGGCTGGACCTAACCAGGGATCTGGATCTCAGC	HtrA serine peptidase 3 (predicted)		GeneID:360959; RGD:1308120; GI:34878463	XM_001058037	Rn.15228	360959
ILMN_67621	-25.4254	-12.7486	-17.5302	-26.6054	-24.3114	-18.7526	-19.3993	-20.5253	-16.2868	-16.1474	-22.2548	-17.203	-17.6478	-17.0684	-16.8842	-18.1067	-18.1171	-18.1705	-16.6075	-15.9608	-14.2642	-19.6597	-15.9653	-22.8312			XM_579969	LOC499472	2680014	62666296	XM_579969.1	S	ACTGTCAAGATGGCAGCAGCGGGAGCAAGGAGGTGATGAACGTGCTGGTC	PREDICTED: Rattus norvegicus LOC499472 (LOC499472), mRNA.
ILMN_68382	184.85	184.178	154.042	122.62	185.285	173.237	210.198	206.638	155.92	250.741	221.964	100.157	118.829	161.748	156.996	223.767	146.25	199.341	260.325	189.986	132.757	129.964	250.005	119.478	RGD1564241_predicted		XM_343353	RGD1564241_predicted	2120692	62653291	XM_343353.2	S	GTGGTGAATGCGGGAAAGTCTTCCATGCTTCCTCGTACCTGCGCAGACAC	similar to zinc finger protein 426 (predicted)		GeneID:363022; RGD:1564241; GI:109483118	XM_001070002	Rn.99479	363022
ILMN_61739	1.32999	0.0752379	-1.47518	-1.83275	7.74439	8.779	-14.8949	-4.80885	2.72709	-10.4048	-5.10472	1.18311	-8.32225	4.14968	-3.97968	-7.63439	-0.145361	-2.61813	-8.55986	-4.91649	0.988707	-6.38171	4.92762	2.72599			XM_577918	LOC502437	4070520	62666174	XM_577918.1	S	GTCCTTGGACGATCTGTCTGCTGGACGGAATCCCGGCGCAGGAAGACGGT	PREDICTED: Rattus norvegicus similar to putative homeobox protein (LOC502437), mRNA.
ILMN_56178	-14.1631	-1.70607	-4.54169	-6.16709	-7.07202	-1.24622	-4.18815	-2.38277	-3.02423	-11.0838	-0.0839565	-12.5712	-3.89247	-16.7821	-11.0612	-5.55342	-6.48347	-13.9579	0.350923	-1.67353	1.84122	-11.9831	-3.47423	-5.27786	Slpi		NM_053372	Slpi	5570114	16758101	NM_053372.1	S	CGGTTCCGGGTTCCGGTGCTCTGGGGTGCCCAAGCTTTGGACATTTGAAT	secretory leukocyte peptidase inhibitor		GeneID:84386; RGD:621768; GI:16758102	NM_053372	Rn.18560	84386
ILMN_57335	8.81189	21.8964	18.3832	5.99459	12.657	5.49499	11.9466	11.5796	16.025	18.5084	13.6997	20.0452	11.1752	17.4291	5.79654	24.3858	12.9053	10.002	5.66174	8.49186	12.7967	6.16018	12.0765	9.3448	Fbxw17		XM_341501	RGD1566133_predicted	6520162	62663295	XM_341501.2	S	CAGCTTACCCACTTCCTGTTCTTCAATGGAGGCCTGCGACCACCCAGAGG	similar to Fbxw17 protein (predicted)		GeneID:361219; RGD:1566133; GI:126722908	XM_001054815		361219
ILMN_62677	-6.10559	-5.76924	-2.30234	-4.0915	-2.48053	-6.27024	-10.4362	1.58109	-8.19741	-12.4642	1.96734	1.42574	0.285749	-5.02687	-6.62359	-6.47699	-9.65336	-7.00586	-6.18339	-3.89226	-0.228952	-13.0968	-8.62019	3.02043	RGD1564637_predicted		XM_578468	RGD1564637_predicted	4760019	62649201	XM_578468.1	S	GCCTCGCACTCATAACCTCACACTCCTGGAAAACATGGGTAGATACTCCC	similar to interferon alpha 8/6 precursor; IFNa8/6 (B6) (predicted)		GeneID:502963; RGD:1564637; GI:62649202	XM_001054291		502963
ILMN_51594	20.2086	-0.0634187	15.766	8.92354	6.4117	9.39437	15.9728	-0.490121	7.36944	15.0877	16.6364	13.754	-0.706721	7.46378	9.86413	4.29585	11.4141	9.6448	15.93	14.978	20.5655	16.6531	16.3025	11.8448	Olr869	Olr869	NM_001000413	Olr869_predicted	5290711	47576568	NM_001000413.1	S	ATCAAGAGGGCATTTCTCAAGGTGATGGGACATGGTAGGGTGGACTGGTG	olfactory receptor 869 (predicted)	detection of chemical stimulus during sensory perception of smell [goid 50911] [evidence ISS]; G-protein coupled receptor protein signaling pathway [goid 7186] [evidence ISS]; olfactory receptor activity [goid 4984] [evidence ISS]; integral to membrane [goid 16021] [evidence ISS]	GeneID:298478; RGD:1332893; GI:47576569	NM_001000413	Rn.143171	298478
ILMN_64891	34.7997	34.1707	22.0209	27.171	35.475	29.1577	38.0226	23.9298	31.2403	44.3566	29.5588	21.799	30.6005	25.3062	35.2887	38.4827	25.3612	26.183	20.9889	19.278	30.0798	36.0173	29.3884	29.7358			XM_345610	LOC366512	1230292	62650133	XM_345610.2	S	GGGATAGCTCCACTCGCTTCTCTAACAAGCACCAGGGGGAAACTCAGGGC	PREDICTED: Rattus norvegicus similar to [Ascaris lumbricoides mRNA sequence.], gene product (LOC366512), mRNA.
ILMN_55472	11.7396	1.103	2.62879	10.4383	5.61526	18.8887	15.3021	4.59708	16.1178	11.3109	14.7899	18.8363	16.0074	11.4496	1.03059	47.3355	20.1296	8.20129	19.9706	19.3671	-5.03244	5.90577	17.3237	8.55085	Prss22_predicted		XM_220222	Prss22_predicted	5670059	62655807	XM_220222.3	S	AAGTTTGTACTGGCGGGGAGCTGGTCAGGAAGCCATCACCGAGGACATGC	protease, serine, 22 (predicted)		GeneID:302971; RGD:1310880; GI:109487829	XM_001056913	Rn.137172	302971
ILMN_53816	758.307	654.14	673.134	326.623	497.932	473.122	666.4	439.48	365.593	511.356	722.294	312.856	662.466	662.003	318.657	699.35	491.469	544.259	703.346	332.668	636.875	576.654	583.799	485.655	RGD1311839		XM_218817	Hddc3_predicted	460184	62640779	XM_218817.3	S	GTCTTGGCTCTGTTTGCTGTTTTGCATGGTGGGACCTCTGGCCCCTTAGG	HD domain containing 3 (predicted)		GeneID:308758; RGD:1311839; GI:27677418	XM_001061439	Rn.17508	308758
ILMN_69723	17.089	1.37832	1.28455	-4.8718	5.13945	9.9338	2.81932	30.2244	4.4002	32.4932	27.3686	15.3653	0.375692	10.6612	0.034148	20.2761	9.8061	12.0279	9.49582	12.8041	13.8393	12.6842	15.243	11.5739	Sult5a1_predicted		XM_214712	Sult5a1_predicted	2680040	62665399	XM_214712.3	S	CCCTGGGGCCAAAGGAAGAGGAGATCATACTGGAACACAGCAGCTTCTCC	sulfotransferase family 5A, member 1 (predicted)		GeneID:292077; RGD:1310002; GI:109508254	XM_001079454	Rn.107747	292077
ILMN_58659	21.939	24.0303	29.0523	20.8454	22.4608	12.9635	19.9751	11.0707	10.9002	29.1388	37.7398	10.3142	6.49128	14.7489	8.12701	4.51756	16.6444	0.154155	20.3245	6.52717	11.1469	27.855	14.0985	6.45482			XM_580016	LOC499785	2060398	62644979	XM_580016.1	S	GGGAACTGGGGTCAAGTTTGTGGCTTCCTGTTGGCTTCTGTGAGCACGGC	PREDICTED: Rattus norvegicus LOC499785 (LOC499785), mRNA.
ILMN_63179	2467.5	2313.34	1905.18	2027.81	1903.78	2236.26	2881.44	1865.96	1734.54	2791.43	2278.65	1983.38	1700.07	1792.38	1852.04	2059.7	1701.7	2168.72	2000.93	1611.84	1763.23	1765.27	2185	1243.9	PK; DLK; MUK; Zpk	PK; DLK; MUK; Zpk	NM_013055	Map3k12	2450576	6981715	NM_013055.1	S	GGCTGAAGAACTGGGTGCTGGTTAAGTCCCCGCTGTTATCTGGTGCCTGG	mitogen activated protein kinase kinase kinase 12	protein kinase cascade [goid 7243] [evidence IEA]; protein amino acid phosphorylation [goid 6468] [evidence IEA]; JNK cascade [goid 7254] [evidence IEA]; protein kinase activity [goid 4672] [evidence IEA]; magnesium ion binding [goid 287] [evidence IEA]; kinase activity [goid 16301] [evidence IEA]; protein-tyrosine kinase activity [goid 4713] [evidence IEA]; transferase activity [goid 16740] [evi…	GeneID:25579; RATMAP:41464; RGD:3988; GI:6981716	NM_013055	Rn.146082	25579
ILMN_48927	71.727	62.3423	74.6049	36.3885	62.4155	38.941	69.1351	61.7307	55.7038	71.5826	84.9913	51.9246	63.0975	55.7574	70.8745	52.4163	47.8249	48.3007	70.5078	51.0796	60.3861	60.5724	44.7327	35.3672	PAL31	PAL31	NM_131911	Anp32b	3710097	55926143	NM_131911.2	S	TACAAGCCCCAGGACACCCCCACCCAAAGAGCCAAAGAATAGTTCCCGCG	acidic nuclear phosphoprotein 32 family, member B	regulation of cell proliferation [goid 42127] [pmid 11162633] [evidence IEP]; S phase of mitotic cell cycle [goid 84] [pmid 11162633] [evidence IEP]; nucleus [goid 5634] [evidence IEA]	GeneID:170724; RGD:621285; GI:18777770	NM_131911	Rn.20465	170724
[truncated: 21,437 more rows]
