# Supplementary material for: Methamphetamine Induces Dopamine D1 Receptor-Dependent Endoplasmic Reticulum Stress-Related Molecular Events in the Rat Striatum
Source: PLoS One. 2009 Jun 30;4(6):e6092. doi: 10.1371/journal.pone.0006092 (PMC2699544; doi:10.1371/journal.pone.0006092)
Supplement: Table S2 — Raw data of all genes at 4 h after METH or control injections. (14.57 MB XLS) [file pone.0006092.s002.xls]

## Sheet: METH & SCH 4h Raw data indiv
All genes
SCH & METH 4h Bead 3 BR Group probe Final Correct
Treatment Replicate ()*	Saline #1	Saline #2	Saline #3	Saline #4	Saline #5	Saline #6	Sch #1	Sch #2	Sch #3	Sch #4	Sch #6	Sch#5	Meth #1	Meth #2	Meth #3	Meth #4	Meth #5	Meth #6	Sch+Meth #1	Sch+Meth #2	Sch+Meth #3	Sch+Meth #4	Sch+Meth #5	Sch+Meth #6
Treatment ()*S	Saline	Saline	Saline	Saline	Saline	Saline	SCH	SCH	SCH	SCH	SCH	SCH	METH	METH	METH	METH	METH	METH	SCH+ METH	SCH+ METH	SCH+ METH	SCH+ METH	SCH+ METH	SCH+ METH
Systematic	Raw	Raw	Raw	Raw	Raw	Raw	Raw	Raw	Raw	Raw	Raw	Raw	Raw	Raw	Raw	Raw	Raw	Raw	Raw	Raw	Raw	Raw	Raw	Raw	Common	Synonyms	Genbank	Gene Symbol	ProbeId	GID	Transcript	Probe Type	Probe_Sequence	Description	GO	DBid	RefSeq	UniGene	Entrez Gene ID	EC
ILMN_63264	552.3	649.7	605.7	629.2	665	579	539	623.6	624.9	536.8	554.8	707.3	660.2	671.2	602.3	453.1	660.2	563.9	692.1	522.5	634.1	878.3	805.4	491.4	Pedf; Dmrs91	Pedf; Dmrs91	NM_177927	Serpinf1	3170341	31342661	NM_177927.2	S	GCTCACCCAAGTGGAACACAGGGCAGCTTTTGAGTGGAATGAGGAGGGGG	serine (or cysteine) peptidase inhibitor, clade F, member 1	serine-type endopeptidase inhibitor activity [goid 4867] [evidence IEA]; extracellular space [goid 5615] [evidence IEA]	GeneID:287526; RGD:631369; GI:29293811	NM_177927	Rn.16993	287526
ILMN_64594	-5.2	-19.8	-8.7	-11.3	-32.7	-8.8	-0.1	-13.8	-21	-33.6	-20.7	-13.5	-15.3	-7.2	-18.7	-16.8	-27.1	-10.5	-14.2	-2.5	-7.9	-15.1	-15.1	-18.4	Afp		NM_012493	Afp	780075	6978470	NM_012493.1	S	AGCACGCGGCTGTCACTGCTGATTTCTCTGGCCTCTTGGAGAAGTGCTGC	alpha-fetoprotein	transport [goid 6810] [evidence IEA]; progesterone metabolism [goid 42448] [evidence IEA]; immune response [goid 6955] [evidence IEA]; ovulation (sensu Mammalia) [goid 1542] [evidence IEA]; sexual reproduction [goid 19953] [evidence IEA]; carrier activity [goid 5386] [evidence IEA]; beta-glucuronidase activity [goid 4566] [evidence IEA]; nickel ion binding [goid 16151] [evidence IEA]; extracellul…	GeneID:24177; RATMAP:39; RGD:2065; GI:6978471	NM_012493	Rn.9174	24177
ILMN_68471	2288.2	1958.2	1600.3	1572.5	1313.2	1163.6	2659.4	1519.8	1723.2	1093.5	993.8	1520.1	2482.3	2197.5	2265.5	1974.1	1594.5	1292	1974	1502.2	1941.1	1760.1	1442.5	960.8	Dtymk_predicted		XM_217478	Dtymk_predicted	6380113	62655418	XM_217478.2	S	GGAGAGCGTAGAAGGCTCGCATCTCAACACTGTTCCGCAGGAGCTAGTTC	deoxythymidylate kinase (predicted)		GeneID:301622; RGD:1309614; GI:109486376	XM_001071259	Rn.95	301622
ILMN_51180	-12	-19.1	-11.8	-9.5	-1.4	-13.8	9.8	-6.5	-0.9	-15.2	-10.5	-8.7	-7.9	-12.7	-13.4	-10.4	-0.4	-8	-14.5	0.8	-18.1	-5.8	-16.5	-2.9			XM_344149	LOC364004	70403	62659506	XM_344149.2	S	CAGGAAGCAGAGGTGAATGCTGGTGAACAGGAAGCAGAGGTGAATGCTGG	PREDICTED: Rattus norvegicus similar to circumsporozoite protein (LOC364004), mRNA.
ILMN_52052	4083.3	3746.2	3310.6	2918.5	2432.9	2224	5123.2	3431.9	2412.7	2001	2128.6	2875.7	3576.9	3028.5	3002.1	2437.4	2168.9	1873.5	3329.1	2717.9	3448.8	2923.2	2251.4	1727.9	Auh_predicted		XM_341497	Auh_predicted	5080600	62663274	XM_341497.2	S	GGTTCTCACTACACCTGGAGCAGGCCCGTCTATACTCAAGCCACTGTGCG	AU RNA binding protein/enoyl-coenzyme A hydratase (predicted)		GeneID:361215; RGD:1306087; GI:34873875	XM_001053439	Rn.50	361215
ILMN_63803	104.1	87.2	75.9	100.5	106.8	97	119.1	104.8	82.5	73.2	105.7	86.4	95.8	110.6	84.4	108.9	129.3	108.4	117.3	81.3	107.3	118.7	128.9	87.1			XM_219592	LOC293745	3850465	62641893	XM_219592.3	S	CCCTTACTCCCAAGGACCTTCTGGTGGGGGGAGAGAATGTTAGAGCAACA	PREDICTED: Rattus norvegicus similar to hypothetical protein (LOC293745), mRNA.
ILMN_68879	76.5	61.7	61.9	53.7	64.5	60.1	99.5	59.7	68.6	61.9	61.7	54	72	65.2	52.2	44.8	40.3	41.7	76.3	55.9	52.8	57.9	33.2	43			XM_575087	LOC499752	4150593	62644728	XM_575087.1	S	GTACAGGCCAGAGACAAAGCAGGAGAAGAAACAAAAGCTGCTGGCCCGCG	PREDICTED: Rattus norvegicus similar to 60S ribosomal protein L7a (LOC499752), mRNA.
ILMN_58288	-1.4	1.3	0.4	3.6	2.7	9	14.9	4	2.3	4.1	-0.4	28	0.6	4.5	3	7.1	8.8	-4.6	6.1	8.2	12.6	-4.5	9.8	10			XM_578003	LOC502519	5670273	62643187	XM_578003.1	S	CTCACATTTACAAAAGAGATGGCGCAGCAGGAGGGAACGAGGCTGAAGCC	PREDICTED: Rattus norvegicus similar to RPL27 protein (LOC502519), mRNA.
ILMN_65974	38	52.9	44.9	3.2	16.9	-6.5	61.1	11.3	52.9	29	33.5	43.5	72.6	65.3	46.9	38.7	11.2	21.8	10.2	33.1	78.2	9.8	28.3	8	Mocos_predicted		XM_341584	Mocos_predicted	6840148	62664148	XM_341584.2	S	TGGCGTGTACCTGATGCACTCGTCCTTGGATTTATCGTCTCCGTGTTTCC	molybdenum cofactor sulfurase (predicted)		GeneID:361300; RGD:1308496; GI:109506379	XM_001056788	Rn.51875	361300
ILMN_59188	19.5	6.9	9.7	23.4	23.2	31	23.5	23.8	15.9	6.2	9.6	4.8	25.5	33	5.6	26.2	28.8	12.1	26.5	19.6	10.2	29.9	5.1	38.4	Slc22a15_predicted		XM_227523	Slc22a15_predicted	1780154	62644099	XM_227523.3	S	CAAGGCCAGCAGCTTGGGGAGCGAGAGTGAGGAAGAGGAGGAAGAGTTCT	solute carrier family 22 (organic cation transporter), member 15 (predicted)		GeneID:310732; RGD:1311184; GI:109465357	XM_001066926	Rn.46389	310732
ILMN_69508	212	279	215.9	203.3	190.6	180.7	288.8	195.5	180.6	164.1	156.5	240	264.8	200	203.3	127.4	119.8	164.2	269.9	169.7	179.4	290.4	188.8	144.8	Etv1_predicted		XM_343055	Etv1_predicted	3290278	62650634	XM_343055.2	S	CCTGCTGAAGACGGACATGGAACGTCACATCAACGAAGAGGACACGGTGC	ets variant gene 1 (predicted)		GeneID:362733; RGD:1312007; GI:109478140	XM_001074388	Rn.76536	362733
ILMN_48557	426.1	600.4	538.5	521.1	471.7	418.9	464.7	474.2	507.5	385.3	486.8	433.1	661.3	544.7	527.6	500.6	559.7	453.4	547.4	454.6	460.4	570.7	581.5	418	Sema3F; SemaIV		XM_236623	Sema3f_predicted	6180414	62654265	XM_236623.3	S	GGTGATGGGTGTAAATAGCTCTGGTGGCAGTGGCGTAGATGGTTGGGGGG	sema domain, immunoglobulin domain (Ig), short basic domain, secreted, (semaphorin) 3 F (predicted)		GeneID:315996; RGD:1308514; GI:109483875	XM_001073412	Rn.205616	315996
ILMN_52348	258.2	344.5	270.9	282.6	209.8	213.5	379.9	377.2	304.8	237.4	210.4	217.4	526.9	283.2	287.3	280.9	219.7	248.3	533.1	279.6	355.7	406.7	207.5	174.7	Rlbp1_predicted		XM_214973	Rlbp1_predicted	3440152	62640745	XM_214973.3	S	AGCAGCTCTTCGGTCCCCGGGTTGAGGTTGAGAACACAGCCTTGTGAGGA	retinaldehyde binding protein 1 (predicted)		GeneID:293049; RGD:1309649; GI:109458941	XM_001064754	Rn.73355	293049
ILMN_63986	161.15	130.5	84.25	74.55	69.9	71.6	121.35	108.65	78.85	71.1	102.05	73.2	90.9	73.85	77.8	58.25	76.9	71.75	100.15	59.4	57.5	90.85	78.75	55.85			XM_574448	Tulp2_predicted	3060315	62639739	XM_574448.1	S	CAACAGCGACAGCTATTTGAGAAGAAGCAGCGCCGGAAACGCCAGGAGCC	PREDICTED: Rattus norvegicus tubby-like protein 2 (predicted) (Tulp2_predicted), mRNA.
ILMN_51599	-11.3	-18.5	-8.9	-8.1	-6.3	-24.6	-22.9	-13.9	-5.5	-14.2	-16.3	-9.2	-24.4	-12.6	-10.8	-3.2	-22.3	-20.3	-18.4	-8.8	-28.6	-23	-7.1	-12.5	Olr637	Olr637	NM_001001126	Olr637_predicted	1980176	47577692	NM_001001126.1	S	CTCTGAGAAACCACAGCGCAGAAGGAAGACGAAAGGCCTTGTCTACATGC	olfactory receptor 637 (predicted)	detection of chemical stimulus during sensory perception of smell [goid 50911] [evidence ISS]; G-protein coupled receptor protein signaling pathway [goid 7186] [evidence ISS]; olfactory receptor activity [goid 4984] [evidence ISS]; integral to membrane [goid 16021] [evidence ISS]	GeneID:406053; RGD:1332956; GI:47577693	NM_001001126	Rn.142856	406053
ILMN_69623	197.2	152.3	146	188.4	184.9	146.4	209.2	171.2	138.6	88.2	124.9	181.9	178.6	135.1	163.1	222.1	178.9	144.6	212.3	120.1	175.2	255.4	172.3	136.7	Nfh	Nfh	NM_012607	Nefh	2900653	29789025	NM_012607.1	S	GTCCTCTAGCACAGACCAAAAAGACAGCCAGCCCTCAGAGAAGGCCCCAG	neurofilament, heavy polypeptide	intermediate filament cytoskeleton organization and biogenesis [goid 45104] [evidence IEA]; neurogenesis [goid 7399] [evidence IEA]; nucleosome assembly [goid 6334] [evidence IEA]; structural molecule activity [goid 5198] [evidence IEA]; DNA binding [goid 3677] [evidence IEA]; protein binding [goid 5515] [pmid 2230956] [evidence IDA]; nucleosome [goid 786] [evidence IEA]; kinesin complex [goid 58…	GeneID:24587; RATMAP:34208; RGD:3159; GI:29789026	NM_012607	Rn.108194	24587
ILMN_54227	100.5	77.2	50.6	57.1	44.5	47.4	77.7	55.8	47.9	50.5	34.5	57.5	79.3	61.1	65.5	55.1	51.9	58.2	61.4	55.3	63.1	78.9	49.5	55.6	RGD1562200_predicted		XM_343790	RGD1562200_predicted	6220373	62666883	XM_343790.2	S	CTGTTCCCACCAAGCAGGGGGATGATGGAGGCGATCTATGGCATGGGGAT	similar to GS2 gene (predicted)		GeneID:363471; RGD:1562200; GI:34880571	XM_001058636	Rn.16693	363471
ILMN_69689	1555.5	885.9	1135.4	1127	421.2	829.3	1743.4	1086.5	952.5	481.2	857.3	1081.1	943.3	465.1	758.8	1091.7	931.9	790.4	893.4	890.1	1022.6	1202	686.1	752.3	Lrrc42		XM_216457	LOC298309	3360102	62649341	XM_216457.3	S	GAGCAAAAAGAGAGCTTTCGAGGAGTCAGAGCAGGAGCAGAGCTCGCCGC	leucine rich repeat containing 42; synonyms: MGC112649, RGD1308919; Rattus norvegicus leucine rich repeat containing 42 (Lrrc42), mRNA.		GeneID:298309; RGD:1308919; GI:71043758
ILMN_53876	613.5	632	482.1	423.2	398.7	243.9	810.8	496.5	495.6	314.3	327.2	441.4	761.7	545	459.5	531.2	505.1	354	590.8	452.3	476.1	586.7	467.7	308.3	Asf1a_predicted		XM_215389	Asf1a_predicted	1340333	62666011	XM_215389.3	S	GCACTGCCTTCAGCATCAAAGGGATGGGCGACGTCAGAAAACTCACTCAG	ASF1 anti-silencing function 1 homolog A (S. cerevisiae) (predicted)		GeneID:294408; RGD:1311941; GI:27705326	XM_001059946	Rn.163427	294408
ILMN_69190	-15.4	-14.1	-6.3	-8.2	-3.1	-5.5	-0.5	15.3	-9.1	-3.1	-0.6	-6.2	10.7	-8.1	-4.4	7.2	-2.4	-15.6	20	-5.1	-8.1	-22.1	-13.3	2.5	LOC360932		XM_341209	LOC360932	460358	62660411	XM_341209.2	S	GAAGCTCTCAAGAGGTGGAGAGGGACTGCAAAGGTCAATCACGTGGCATC	similar to Probable phospholipid-transporting ATPase VD (ATPVD)		GeneID:360932; GI:109499638	XR_009136	Rn.8188	360932
ILMN_51796	1.5	-4.7	7.3	5	-5.4	3.2	10	-7.2	0.7	-2.2	-6.6	3	-20.2	-8.2	-1.4	-4.9	-0.7	-0.8	3.3	3.3	1.2	-7.5	-3.6	-2.9			XM_574420	LOC499127	5220110	62639369	XM_574420.1	S	TCAGAGGTGCCCTTGCCAAGAAACCCACCAACCAAAAAACTGAACGTCCG	PREDICTED: Rattus norvegicus similar to RIKEN cDNA 4930479M11 (LOC499127), mRNA.
ILMN_67363	1659.9	1675.5	1785.1	1617.9	1094.9	1027.6	1979.4	1585.3	1535.6	946.9	989.1	1295.1	1829.3	2273.7	1604.3	1430	1522.4	1078	1691.5	1393.2	1644	1464.3	1099.5	849.1	Usp10		XM_226528	LOC307905	2760020	62665347	XM_226528.3	S	GACATAGACATCGCGGGTCAGACATGTGGGTAGACGTCAGGCTGCAGAGG	ubiquitin specific protease 10; synonym: MGC124997; Rattus norvegicus ubiquitin specific protease 10 (Usp10), mRNA.		GeneID:307905; RGD:1561965; GI:77628029
ILMN_65658	519.6	438.2	273.4	312.3	240.1	254.1	443.1	351.8	315.8	211.4	278.4	267.3	522.4	448.2	351.6	330.1	261.8	286.9	368	298	362.5	428.1	318.9	239.2	mizip; MGC108530	mizip; MGC108530	NM_198770	Zmynd19	6180242	56961655	NM_198770.2	S	CGATGACGGGCTGAAGAGCTGCCACTGCTGCGGGTTCACAGTTTCCAGCT	zinc finger, MYND domain containing 19	protein binding [goid 5515] [pmid 12208518] [evidence ISS]; internal side of plasma membrane [goid 9898] [pmid 12208518] [evidence ISS]; cytoplasm [goid 5737] [pmid 12208518] [evidence ISS]	GeneID:311791; RGD:735079; GI:38454278	NM_198770	Rn.40409	311791
ILMN_55230	5.6	9	5.1	5.7	12.1	20.7	21.5	16.7	10.1	11.2	8.3	2.2	-0.6	8	6.7	4.6	-1.2	11.3	4.8	22.9	18.4	3.2	21.4	8.2			XM_576976	LOC501572	6860671	62666902	XM_576976.1	S	CATCGTAGCCTTATTTATAATAGCCAGAAGCTGGAAAGAACCCAGGTGCC	PREDICTED: Rattus norvegicus similar to LRRG00116 (LOC501572), mRNA.
ILMN_48981	-12.9	-21	-10.8	-11.6	-6.9	-17.5	-22.2	-3.5	0.3	-2.3	-6.7	-4.4	-5.4	-7.4	-9	-7.6	-6.6	-19.6	-14.7	-5.6	-14.2	-1.4	-4.4	-15			XM_240449	Gpr124_predicted	4850040	62662817	XM_240449.3	S	AGCCTATGCTTACGCCGTCGGAGGGCAGCGACACAAGCGCCGCACAGATT	PREDICTED: Rattus norvegicus G protein-coupled receptor 124 (predicted) (Gpr124_predicted), mRNA.
ILMN_59327	-25.5	-13.3	-14	-20	-19.4	-11.6	-22.5	-23.8	-19.8	-11.3	-10.5	-23.9	-19.8	-6.1	-21	-20.5	-22.8	-9.9	-24.4	-15.6	-27.4	-20.2	-25.8	-12	V1rg6		NM_001008957	V1rg6	1240746	57113822	NM_001008957.1	S	GTGTTATTACTGTGCTTCTCTGATGCTGTGTGTCTGGGTCTCATGGCCTG	vomeronasal 1 receptor, G6	response to pheromone [goid 19236] [evidence IEA]; G-protein coupled receptor protein signaling pathway [goid 7186] [evidence IEA]; pheromone binding [goid 5550] [evidence IEA]; G-protein coupled receptor activity [goid 4930] [evidence IEA]; rhodopsin-like receptor activity [goid 1584] [evidence IEA]; pheromone receptor activity [goid 16503] [evidence IEA]; receptor activity [goid 4872] [evidence…	GeneID:299649; RGD:1305257; GI:57113823	NM_001008957	Rn.129736	299649
ILMN_62401	558.2	559.4	568.4	517.5	333	378	655.8	530.9	444.5	350	371.4	420.5	463.2	557	467	399	411.2	301.2	528.8	442	482.4	564.1	423	341.8	Dus3l		XM_217318	LOC301122	3780458	62718039	XM_217318.3	S	TGGGCCTGCTGGAACGACTGCCACAGAGGATCAATGAAAGGCCACCCTAC	dihydrouridine synthase 3-like (S. cerevisiae); synonym: MGC124806; Rattus norvegicus dihydrouridine synthase 3-like (S. cerevisiae) (Dus3l), mRNA.		GeneID:301122; RGD:1563228; GI:77917548
ILMN_55358	1694.8	1678.3	1489.4	1368.7	1001.3	1216.7	2223.6	1373.1	1415	1001.2	997.5	1326.8	1658.1	1333.1	1303.2	1295.3	1277.3	1128.8	1540.1	1339.1	1400.3	1509.9	932.8	839.6			XM_579060	Znf313	4280446	62646311	XM_579060.1	S	GGAGGGAGGTTTGGTGAGACCTTGCCCTGAGGAACTGAGAAAAGCACAGC	PREDICTED: Rattus norvegicus zinc finger protein 313 (Znf313), mRNA.
ILMN_50860	1275.4	1061.4	1132	995.3	888.1	729.2	1532.3	1090.4	975.7	780.6	987.4	917.8	1035.9	984.1	896.1	911.1	894.4	723.5	1064	874.3	818.4	1299.9	908.3	672.3	Facl6; Lacsl	Facl6; Lacsl	NM_130739	Acsl6	5550706	18543340	NM_130739.1	S	GCTGTACTCAATCTCCATGTGAAGCTCAAGGAGGCCCTTCTCAGCCCAGC	acyl-CoA synthetase long-chain family member 6	metabolism [goid 8152] [evidence IEA]; neuroblast proliferation [goid 7405] [evidence IEA]; long-chain fatty acid metabolism [goid 1676] [pmid 1569043] [evidence IDA]; lipid metabolism [goid 6629] [evidence IEA]; fatty acid metabolism [goid 6631] [evidence IEA]; magnesium ion binding [goid 287] [evidence IEA]; catalytic activity [goid 3824] [evidence IEA]; long-chain-fatty-acid-CoA ligase activit…	GeneID:117243; RGD:69403; GI:18543341	NM_130739	Rn.33697	117243
ILMN_50677	190.6	261.4	180.4	167.2	151.3	139.7	309.6	215.9	160.1	162.7	106	176.1	233.6	236.7	233.3	165.2	146.6	201.5	198.9	168.3	172.8	244.6	160.2	130.1	MAGI	MAGI	NM_022693	Sh3bp4	1780075	37497104	NM_022693.2	S	CATTTACCAGCCATGCCCAGGAGGGACTGAGGACTTTGACTCTCTTCCCC	SH3-domain binding protein 4	endocytosis [goid 6897] [evidence IEA]; cell cycle [goid 7049] [evidence IEA]; signal transducer activity [goid 4871] [evidence IEA]; nucleus [goid 5634] [evidence IEA]	GeneID:64634; RGD:620219; GI:37497105	NM_022693	Rn.36062	64634
ILMN_63603	902.4	802.3	600.2	625.8	599.1	492.6	1049	663.8	601.8	453.4	504.8	503.5	1074.4	704.5	646.6	695	584.6	541	721	571.1	605.3	984.7	847.7	509	MGC93312	MGC93312	NM_053331	Txn2	1450672	16758037	NM_053331.1	S	CTAGGGCTTGTTGCTATTCCCCTAGATGCTAGACAAAGCCTGGGCCAGCC	thioredoxin 2	electron transport [goid 6118] [evidence IEA]; electron transporter activity [goid 5489] [evidence IEA]; thiol-disulfide exchange intermediate activity [goid 30508] [pmid 9006939] [evidence IDA]; mitochondrion [goid 5739] [evidence IEA]	GeneID:79462; RGD:71040; GI:16758038	NM_053331	Rn.55043	79462
ILMN_67808	-5.8	-15.6	-9.7	-2	-15	-5.6	2.6	-4.6	-13.6	3	2.3	1.8	-14.2	5.3	1.1	-1.9	-12.2	-17.9	-20.2	-3.3	-2.4	-4.3	1.6	-10	Hsd17b9; MGC108559	MGC108559	NM_173305	Hsd17b6	1580338	27545383	NM_173305.1	S	GCCTAAACCACGTATGGGCTGTCTTTTCCTCTTCTACACCCACAGGCACC	hydroxysteroid (17-beta) dehydrogenase 6	androgen metabolism [goid 8209] [pmid 9188497] [evidence TAS]; 3-alpha(17-beta)-hydroxysteroid dehydrogenase (NAD+) activity [goid 47035] [pmid 9188497] [evidence TAS]	GeneID:286964; RGD:708343; GI:27545384	NM_173305	Rn.10857	286964
ILMN_63358	1851.2	1604.7	1356.3	1480.6	1100.7	824.7	2249.5	1503.5	1273.2	875.4	830.7	1589.6	2059.2	1860	1708.2	1783.7	1338.7	1190	1863.6	1184.2	1521.2	1472.7	1299.7	1000.3	LOC362154; MGC95079	MGC95079	NM_001010963	LOC362154	1410292	58219527	NM_001010963.1	S	CCACTCATGTAGGAAGTGTAACCGCTTTTCCAGCTTTTGTTTTCTTTGGG	brain zinc finger protein		GeneID:362154; RGD:1359234; GI:58219528	NM_001010963	Rn.129005	362154
ILMN_66359	1850.6	2577.6	2475.8	3025.8	1926.9	1974.1	3240.1	2740.7	2318.4	1763.7	1779	2071.3	2417.6	3077.2	2474.3	2372.5	2042	1718.3	2472.1	2334.9	2848.8	2913	2574.1	1617.4			XM_342182	LOC361885	50097	62662624	XM_342182.2	S	AAAGCAACCCTAAGAGAACACAAATGCCAGCCCAGGTTACTGTATCCTGC	PREDICTED: Rattus norvegicus similar to LRRGT00194 (LOC361885), mRNA.
ILMN_57033	12.1	8.2	4.5	-14	-6.9	10.9	37.6	4.9	-5.7	-29.6	-9.2	11.3	11.7	5.7	-1.9	5.1	-6.5	-15.3	1.5	-10.9	1.3	14.4	-9.3	-5.8			XM_342968	LOC362651	540088	62649972	XM_342968.2	S	GCAGCCACGATCACTTGACTCTCTTCCTGACCTTGGTGTCTGGGTTGGAG	PREDICTED: Rattus norvegicus similar to mKIAA0842 protein (LOC362651), mRNA.
ILMN_52394	891.1	819.8	749.8	800.2	487.8	488.4	1240.4	795.8	462.5	379.4	426.4	600.4	801.9	606.8	593.4	630.2	534.4	512.5	884.4	485.6	650.5	599.2	519.8	359.8	Gyg	Gyg	NM_031043	Gyg1	840692	13591968	NM_031043.1	S	CCAGCTAGTGTTAGTTCACCAGTTTTCTATGCACCATGAAGGCGGCATGC	glycogenin 1	glycogen biosynthesis [goid 5978] [evidence ISS]; carbohydrate biosynthesis [goid 16051] [evidence IEA]; transferase activity [goid 16740] [evidence IEA]; transferase activity, transferring hexosyl groups [goid 16758] [evidence IEA]; glycogenin glucosyltransferase activity [goid 8466] [evidence IEA]	GeneID:81675; RGD:621785; GI:13591969	NM_031043	Rn.3661	81675
ILMN_66319	376.1	270.9	226.7	282	210.6	214.1	417.6	246.5	238.3	153.7	195.2	199.4	293.9	200.8	241.5	255	295.3	158.7	313.3	225.8	275.5	311.9	191.8	182.5	LOC288978		XM_213864	LOC288978	6420056	62718526	XM_213864.3	S	GCTGGGCTTGGAGGACGACGACACACTCCTGCTAAAGGAAGACAGAACGC	hypothetical LOC288978		GeneID:288978; GI:109513727	XM_001054392	Rn.32209	288978
ILMN_58960	-8.7	-8.5	-15.7	-11.5	-22.5	-9.5	-13.8	-18.4	-8.5	-10.2	-8.6	-14.2	-6.6	-30	0.3	-23.5	-7.2	-7.8	-20.3	-8.1	-0.4	-17.5	-14.2	-14.1	RGD1563974_predicted		XM_573869	RGD1563974_predicted	4560551	62662262	XM_573869.1	S	GAGATGGAGGCAACACACTATGGACACCAGAGAGGCTCCATGCCCCCTAC	similar to 54 kDa nuclear RNA- and DNA-binding protein (p54nrb; Non-POU domain-containing octamer-binding protein) (predicted)		GeneID:364519; RGD:1563974; GI:109503119	XM_001064480		364519
ILMN_57370	9	11.6	11.6	10.2	6.7	20.9	14.4	7.7	4.5	14.5	12.5	14.9	9	22.4	19	24	21.2	17.9	3.6	13.1	3.3	3.6	18.7	13.3			XM_219521	LOC309173	3870528	62641768	XM_219521.2	S	CCTGTCCCGGATGCAGATGGATGGGCTGAAGGGGAGAAAGTATGGAGGGA	PREDICTED: Rattus norvegicus similar to expressed sequence AW491445 (predicted) (LOC309173), mRNA.
ILMN_49066	-7.6	4.3	2.4	2.8	12.2	1	9.6	0.4	5.7	6.2	5.6	-2.5	15.2	1.5	-7.8	8.8	1.6	12	5.7	-5.8	5.1	-8.7	-6.2	7.4	BK2; NGK1	BK2; NGK1	NM_012970	Kcna2	4570154	25742771	NM_012970.1	S	CACCGACTTACAGGTTTCCAAAGATGAGAGTCACCCATGGAGCCAGCATC	potassium voltage-gated channel, shaker-related subfamily, member 2	cation transport [goid 6812] [evidence IEA]; transport [goid 6810] [evidence IEA]; potassium ion transport [goid 6813] [evidence IEA]; ion transport [goid 6811] [evidence IEA]; voltage-gated ion channel activity [goid 5244] [evidence IEA]; cation channel activity [goid 5261] [evidence IEA]; voltage-gated potassium channel activity [goid 5249] [evidence IEA]; ion channel activity [goid 5216] [evid…	GeneID:25468; RATMAP:41353; RGD:2950; GI:25742772	NM_012970	Rn.10298	25468
ILMN_66483	-9.2	1.2	-17.4	-12.5	-7.6	-3	-19.7	-7.7	-4.5	-14.9	-2.5	1.2	-9.6	-15.9	-15.4	-12.3	-15.6	-12.2	-12.9	-9.8	-17	2	-8.6	-7.7	Fpr1_predicted		XM_218012	Fpr1_predicted	1340180	62638781	XM_218012.3	S	CCACAGGCAAGGTCTTATCAAATCCAGCCGTCCCTTGCGAGTTCTCTCTT	formyl peptide receptor 1 (predicted)		GeneID:292409; RGD:1310883; GI:109457928	XM_001057934		292409
ILMN_48664	37.1	41	31.2	51.3	23.3	16.2	38.6	55.6	35.9	35.7	32.3	27.6	56.9	40	37.2	31.1	41.5	41.9	62.4	39.4	37.5	36.5	32.1	60.2			XM_579230	RT1-CE12	580082	62666374	XM_579230.1	S	AGAGAAACACAGGTGGGGAAGGAGGAGACTACACCCCTGCTCCAGACAGG	PREDICTED: Rattus norvegicus RT1 class I, CE12 (RT1-CE12), mRNA.
ILMN_59684	224.3	216.9	164.2	190.1	165.7	147.7	292.2	182.2	169.7	155	145.8	220.8	245.7	193.7	197.5	221.3	211.1	159.9	209	136.2	202.3	229.5	192.3	122.1	beta-PAK	beta-PAK	NM_019210	Pak3	6420484	9506946	NM_019210.1	S	TTTGTAAGCCTGAACCGCAGCCCACACAGGCCAGCAATGTCGAAGTAGCC	p21 (CDKN1A)-activated kinase 3	protein kinase cascade [goid 7243] [pmid 9779826] [evidence TAS]; protein amino acid phosphorylation [goid 6468] [pmid 9779826] [evidence TAS]; protein-tyrosine kinase activity [goid 4713] [evidence IEA]; transferase activity [goid 16740] [evidence IEA]; protein kinase activity [goid 4672] [pmid 7559638] [evidence IDA]; kinase activity [goid 16301] [evidence IEA]; ATP binding [goid 5524] [evidenc…	GeneID:29433; RGD:3251; GI:9506947	NM_019210	Rn.10128	29433
ILMN_66132	-15.4	2.9	-1.3	-10.3	-16.7	-0.4	-22.4	-5.6	-17.6	-4.7	-10.9	-3.7	-4.2	-12.5	-17.3	-14.4	-18.9	-4.6	-4.7	-9.4	-11.8	-10.9	-2.5	-6.6			XM_580131	LOC500866	780152	62652376	XM_580131.1	S	CAGGAGGAAACCCTGAGAGCCACATTCCTCTACCAGGAGGTCTGCTTGGC	PREDICTED: Rattus norvegicus LOC500866 (LOC500866), mRNA.
ILMN_48946	63.2	56.9	41.7	59.1	48.5	45.1	62.5	42.2	58.7	35.9	58.9	43.2	50.3	41.9	44.8	42.3	59.1	51.5	57.8	48.4	57.3	60.9	51.2	49.9	RGD1561636_predicted		XM_578241	RGD1561636_predicted	1190066	62647068	XM_578241.1	S	TACATCTTCAACATACACAGAAGCACCGGGGTTGGGGGGAGAGCCGAGCG	similar to 60S ribosomal protein L38 (predicted)		GeneID:502741; RGD:1561636; GI:109471884	XM_001065958		502741
ILMN_49735	37	25.2	34.1	44.4	28.8	33	33.3	31	34.8	28.1	24.6	32.1	43.2	48.5	40.7	20.3	32	46.9	28.1	28.5	30.7	42.2	29.4	24.4	rper3; period3	rper3; period3	NM_023978	Per3	5570082	29789248	NM_023978.1	S	ATGACATACCAGGTGCCGGAGAGGGGTAGAGACACCGTGCTGAGGGAAGA	period homolog 3 (Drosophila)	rhythmic behavior [goid 7622] [evidence IEA]; rhythmic process [goid 48511] [evidence IEA]; regulation of transcription, DNA-dependent [goid 6355] [evidence IEA]; signal transduction [goid 7165] [evidence IEA]; circadian rhythm [goid 7623] [evidence IEA]; signal transducer activity [goid 4871] [evidence IEA]; nucleus [goid 5634] [evidence IEA]	GeneID:78962; RGD:621581; GI:29789249	NM_023978	Rn.63521	78962
ILMN_64339	59.9	39.5	41.9	35.6	23.8	11.8	30.9	32.4	19.1	12.2	31.8	17.4	95.5	177	108.4	98.4	90.7	78.3	48.5	42.5	42.3	41.3	30.1	54.5	Chrne		NM_017194	Chrne	6940309	8393128	NM_017194.1	S	GCCCCTGAAGTCCGCTGCTGTGTGGATGCTGTGAACTTTGTGGCTGAGAG	cholinergic receptor, nicotinic, epsilon polypeptide	transport [goid 6810] [evidence IEA]; synaptic transmission [goid 7268] [evidence IEA]; ion transport [goid 6811] [evidence IEA]; extracellular ligand-gated ion channel activity [goid 5230] [evidence IEA]; nicotinic acetylcholine-activated cation-selective channel activity [goid 4889] [evidence IEA]; receptor activity [goid 4872] [evidence IEA]; neurotransmitter receptor activity [goid 30594] [ev…	GeneID:29422; RGD:2353; GI:8393129	NM_017194	Rn.10301	29422
ILMN_49530	71.2	56.4	56.2	43.2	51.5	58.9	68.3	53.5	48.7	55.7	59.7	37.9	66.9	62.9	47.4	74.1	70.8	62.3	64.1	36.1	47.2	66.1	70.5	64.9			XM_573097	LOC363609	1780736	62656123	XM_573097.1	S	GCTGCCAAGGCTACGGGCAAGGTCATTCCAGAGCTAAACAGGAATCTTAT	PREDICTED: Rattus norvegicus similar to glyceraldehyde-3-phosphate dehydrogenase (phosphorylating) (EC 1.2.1.12) - mouse (LOC363609), mRNA.
ILMN_54773	-17.4	-20.6	-14	-11.4	-4.4	-4	-3	-8.7	-0.3	-8.6	2.5	-17.2	-16	-10.6	-6.8	-5.9	-16.6	3.6	-15.4	-13.5	-4.8	-14.1	-11.3	-4.6	Olr1705	Olr1705	NM_001000887	Olr1705_predicted	940020	47576684	NM_001000887.1	S	GTACTTGGGCTGTGGCAGCTGTGTGGCTATGTGGAAGCATCCCAGGAACA	olfactory receptor 1705 (predicted)	detection of chemical stimulus during sensory perception of smell [goid 50911] [evidence ISS]; G-protein coupled receptor protein signaling pathway [goid 7186] [evidence ISS]; olfactory receptor activity [goid 4984] [evidence ISS]; integral to membrane [goid 16021] [evidence ISS]	GeneID:405188; RGD:1333667; GI:47576685	NM_001000887	Rn.215181	405188
ILMN_62687	49.9	39.1	37.6	47.7	37	37.5	41.9	49.8	41.6	54.6	27.7	44.5	42.9	50	42.2	54.6	33.9	22.2	57.6	38.9	31.7	38	32.3	36	Nnmt_predicted		XM_217138	Nnmt_predicted	3130605	62653627	XM_217138.2	S	GAAGGACTCTTCTCCCTTGTGGGGCGAAAGCCGGTGGGATCTGAATGACG	nicotinamide N-methyltransferase (predicted)		GeneID:300691; RGD:1309606; GI:27720095	XM_001066533	Rn.15755	300691
ILMN_52165	14156.1	13984.1	13714.6	11768.9	7451	7328.5	18949.9	14009.2	9290.6	8275.4	8800.9	9098.4	15403.3	14211.2	11859.2	12823.3	8593.3	9479.6	15578.5	9616.8	11601.9	11549.4	10254.9	7181.5	MGC94644	MGC94644	NM_001006963	Itm2b	1660341	55741680	NM_001006963.1	S	GCCGATAGCCCTGCTGCCTAGCCTGTTAGCATTTGCGGTCACCTTCTCAT	integral membrane protein 2B		GeneID:290364; RGD:620727; GI:55741681	NM_001006963	Rn.107335	290364
ILMN_67380	28.3	28	19.2	22.8	9.5	8.8	53.2	14.6	1	16.5	-0.9	4.9	55.8	8.8	14.2	32.4	3.2	34.1	15.6	24.2	11.6	42.3	13.2	1.6	Cd14		NM_021744	Cd14	1850039	11120687	NM_021744.1	S	CTTTCACCCGGATCAGCGGGCTTGTCAGGAACTTTGGCTTTGCTCCTAGG	CD14 antigen	immune response [goid 6955] [pmid 12046090] [evidence IEP]; inflammatory response [goid 6954] [pmid 12218159] [evidence IDA]; lipopolysaccharide receptor complex [goid 46696] [pmid 12218159] [evidence TAS]; plasma membrane [goid 5886] [evidence IEA]; extracellular space [goid 5615] [evidence IEA]	GeneID:60350; RGD:620588; GI:11120688	NM_021744	Rn.42942	60350
ILMN_67506	2445.7	2603.87	1671.27	1780.13	1715.7	1534.7	3249.07	1668.13	1589.27	1619.73	1276.07	2071.93	1808.43	1615.33	1750.6	1640.07	1390.97	889.867	1873	1334.3	1613.53	1919.5	1363.13	1179.17	LOC501091		XM_576506	LOC501091	3840411	62654631	XM_576506.1	S	CAAGACACAGACCAGGACAAGATCTCCCTTGGAGAGAAGAACTACAGGAG	similar to Discs large homolog 5 (Placenta and prostate DLG) (Discs large protein P-dlg)		GeneID:501091; GI:62654632	XM_576506	Rn.145712	501091
ILMN_49377	-21.6	-22.1	-17.9	-20.6	-10.7	-17.8	-6.5	-16.5	-1	-15.2	-20.4	-7.1	-18.1	-22.7	-14.4	-10.3	-19.5	-11.4	-17.8	-4.4	-10.3	-13.3	-29.2	-12	LOC498438		XM_344284	LOC498438	540072	62660990	XM_344284.2	S	CTGCCAGCTAGGCTCCGGCCTTCTGTACACAGCTCCTTTCTGGGATCGTA	similar to potassium large conductance calcium-activated channel, subfamily M, alpha member 1		GeneID:498438; GI:109501153	XM_344284		498438
ILMN_55716	-23	-21.9	-19.1	-11.2	-17.2	-15.5	-20.4	-21.9	-11.9	-16.5	-21	-22.2	-24.5	-12.5	-14.1	-3.4	-22.8	-16.5	-23.3	-17.8	-27.2	-37.7	-20.4	-22.4	Crx		NM_021855	Crx	7100092	11177895	NM_021855.1	S	GGACCCTACAGGCACCTGGAAATTCACCTACAATCCCATGGACCCTCTGG	cone-rod homeobox protein	regulation of transcription, DNA-dependent [goid 6355] [evidence IEA]; development [goid 7275] [evidence IEA]; transcription factor activity [goid 3700] [pmid 10081937] [evidence ISS]; DNA binding [goid 3677] [evidence IEA]; transcription factor complex [goid 5667] [evidence IEA]; nucleus [goid 5634] [evidence IEA]	GeneID:60446; RGD:620511; GI:11177896	NM_021855	Rn.44287	60446
ILMN_67888	-0.4	-3.6	-15.6	-6	5.8	-9.8	2	-5.4	-3.9	3.5	-10.6	-6.1	-7.9	1	7.1	-14.8	-6.7	0.6	-14	1.8	-1.4	-11.4	-1.1	-7.7	Plpc; Plpcv; Prlpc; Prlpc1	Plpc; Plpcv; Prlpc	NM_020079	Prl8a3	6200072	9910511	NM_020079.1	S	GAGGTGGGATGAGACTGTTGTCAAAACTGGAACTTACTGCCATTCAACTC	prolactin family 8, subfamily a, member 3		GeneID:24658; RATMAP:34302; RGD:3406; GI:9910512	NM_020079	Rn.202972	24658
ILMN_61403	202.8	155.6	157.6	162.5	106.1	104.9	207	169.5	163.6	129.2	96.6	148.9	149.6	121.4	137.6	147.5	166.6	100.9	166.6	112.4	142.4	187.2	117.2	146.3	KShIIID	KShIIID	NM_053997	Kcnc3	3780427	57113838	NM_053997.3	S	CAGAAGCTGCCGCATGTCAACCCTCCCCCCAACAAAGAAACAGTGTCATG	potassium voltage gated channel, Shaw-related subfamily, member 3	cation transport [goid 6812] [evidence IEA]; transport [goid 6810] [evidence IEA]; potassium ion transport [goid 6813] [evidence IEA]; ion transport [goid 6811] [evidence IEA]; voltage-gated ion channel activity [goid 5244] [evidence IEA]; cation channel activity [goid 5261] [evidence IEA]; voltage-gated potassium channel activity [goid 5249] [evidence IEA]; ion channel activity [goid 5216] [evid…	GeneID:117101; RGD:621358; GI:57113839	NM_053997	Rn.9885	117101
ILMN_47895	32.1	24.4	31.5	28.2	45.6	12.9	29.6	26.3	45.6	33.4	18.3	32.7	37	25.5	42.9	42.5	28.3	36.7	41.4	24.9	47.1	25.2	27.1	29.4	ASCT1	ASCT1	NM_198763	Slc1a4	6220630	38454263	NM_198763.1	S	GATTCACCTTGACTCTGTTTGTGAACCCCCTTGAGCTGCCAGACCTCAGG	solute carrier family 1 (glutamate/neutral amino acid transporter), member 4	L-serine transport [goid 15825] [pmid 15099708] [evidence IMP]; L-serine transporter activity [goid 15194] [pmid 15099708] [evidence IMP]	GeneID:305540; RGD:735146; GI:38454264	NM_198763	Rn.214724	305540
ILMN_66168	-0.6	17.2	6.4	17.9	-3.2	10.4	25.3	11.3	-2.3	12.5	4.3	15.9	0.2	13.8	7.3	9.5	6.6	7.1	4.5	8.3	9.5	-14.8	3.7	5.9			XM_579882	LOC498913	1990446	62664878	XM_579882.1	S	TTCCGAGCAACGGGAACCATGACTCAGCGAAAACAGACCTCGGGACCGTG	PREDICTED: Rattus norvegicus LOC498913 (LOC498913), mRNA.
ILMN_57124	64.1	60.9	40.2	35.3	19.9	40.8	62.7	45.6	49.7	18.7	31.9	33.5	60.1	34.4	44.8	58.3	51.9	28.8	45.4	32.4	48.5	47.5	41.5	30.3	RGD1308557_predicted		XM_232664	RGD1308557_predicted	6180471	34866298	XM_232664.2	S	GGCTGGCAGACGGAAGTCGTCTCATACAGAGATTCAACAGCACACACCGG	similar to homolog of rat p47 (predicted)		GeneID:312965; RGD:1308557; GI:34866299	XM_001070358	Rn.213813	312965
ILMN_61988	1.3	-2.4	-2.4	-8.5	5.4	-5.1	-6.5	5.5	-10.6	-4	4	-0.9	-7.5	-8.4	-3.9	-3.7	8.6	-14.1	3.1	-7	-0.2	-11.6	-0.6	7.1	RGD1566310_predicted		XM_573451	RGD1566310_predicted	3390450	62659323	XM_573451.1	S	CAGCTAGGGCTGGACGCAACATCCCCACCCTGACTTTATGCAGGAGAGTG	similar to RIKEN cDNA 0610012C01 (predicted)		GeneID:498230; RGD:1566310; GI:62659324	XM_001060774	Rn.13207	498230
ILMN_64690	17426.2	18196.6	13854.7	14155.9	10765.7	12691.5	19395.4	14854	12851	9003.2	9010.2	10820.1	17327.9	14622.2	16449.3	12326.6	13107.4	11241.8	18830	16861.4	13848.8	15309.6	11117.2	10583.4	Basp2; MGC156666	Basp2	NM_017195	Gap43	5670114	8393414	NM_017195.1	S	CTTGCACTGTACCCCGGTTTTTTGATCTGGTGCGTGTGGCCCTGTGGGAG	growth associated protein 43	glial cell differentiation [goid 10001] [evidence IEA]; tissue regeneration [goid 42246] [evidence IEP]; response to wounding [goid 9611] [evidence IEA]; protein kinase C activation [goid 7205] [evidence IEA]; regulation of cell growth [goid 1558] [evidence IEA]; neurogenesis [goid 7399] [evidence IEP]; cell fate commitment [goid 45165] [evidence IEA]; cell differentiation [goid 30154] [evidence …	GeneID:29423; RGD:62071; GI:8393415	NM_017195	Rn.10928	29423
ILMN_52590	1.1	-20.7	-18.5	-16.9	-14	-9.3	-21.5	-16.5	-16.6	-17.8	-13.7	-3.1	-27.2	-23.2	-19.1	-27	-9.3	-25.5	-9	-19.6	-20.5	-8.7	-11.9	-6.9	Olr239	Olr239	NM_001000211	Olr239_predicted	3170022	47576918	NM_001000211.1	S	CCTGGGTGTCTATCTCACCACCGTATTGGGCAATGCCAGCATAATTATGT	olfactory receptor 239 (predicted)	detection of chemical stimulus during sensory perception of smell [goid 50911] [evidence ISS]; G-protein coupled receptor protein signaling pathway [goid 7186] [evidence ISS]; olfactory receptor activity [goid 4984] [evidence ISS]; integral to membrane [goid 16021] [evidence ISS]	GeneID:293383; RGD:1334219; GI:47576919	NM_001000211	Rn.141782	293383
ILMN_63896	-20.3	-10.2	-15.9	-4.4	-11.6	-8.7	-19	-12.7	-3.8	-15.9	-16.4	-14.8	-19	-16.8	-17.3	-18	-20.4	-13.3	-11.2	-14	-18.5	-14.7	-20	-14.7	RGD1563534_predicted		XM_219281	RGD1563534_predicted	3780373	62641450	XM_219281.3	S	CCTAGGCACCCCCCAGCATGTCAGAAAGAGGTTTGGTCAAGTATACACTC	similar to ATP-binding cassette transporter sub-family A member 16 (predicted)		GeneID:293444; RGD:1563534; GI:109459335	XM_001079201	Rn.104888	293444
ILMN_67771	25.7	9	6.7	24.3	11.2	4.8	16.4	16.2	19.3	9.3	4	11.1	18.2	18.5	6.5	23	27.9	9.6	20.2	9.7	21.9	13	24.1	17.3			XM_573082	LOC497897	6130170	62656032	XM_573082.1	S	GGTCTGTGGAAAGCATTTCACTGGAAGATCATCCCTCACTGTACACCAAG	PREDICTED: Rattus norvegicus similar to multifinger protein mKr2 (LOC497897), mRNA.
ILMN_49592	0.4	3.4	-2.6	8.4	-6.2	-12.5	3.4	-4.9	4	-9.3	-15.5	-5	-13.1	-10	-8.4	-7.5	-6.9	-3	-9	-0.2	-1.6	-9.3	-7.8	-7.5			XM_230710	LOC311527	6020373	62646188	XM_230710.3	S	CTGGGCTGCAGTCCCGGAATAGCTATGGCCCAGTACAGTGCTTTTCATAG	PREDICTED: Rattus norvegicus similar to hypothetical protein 4930509O22 (predicted) (LOC311527), mRNA.
ILMN_61531	10.3	14.3	7.7	21.7	1.5	10.1	12.1	4.2	9.9	3.1	-8.1	6.6	5.3	12.9	1.1	-2.1	-2.7	7.2	8.1	9.1	27.9	0	-1.8	-0.4	RGD1565158_predicted		XM_222529	RGD1565158_predicted	3990438	62655604	XM_222529.2	S	GCAGCAACGGGCAAAAAATGAGCTCCGAGAAAGGAGGTTCACAAGCAGCC	similar to RIKEN cDNA 4921537P18 (predicted)		GeneID:288959; RGD:1565158; GI:109487690	XM_001077736		288959
ILMN_69173	-1.1	-1.7	-8.6	-1.8	-1.2	-6.2	8.1	-1.9	0.1	4.4	-0.1	-0.7	-1.9	4.6	1	9.7	-7.6	7.4	0.2	5.5	10.7	1.9	3.7	-2.9	RGD1309983_predicted		XM_235571	RGD1309983_predicted	4540170	62652889	XM_235571.3	S	ACCGAGACCGGAAGATGCCCACGGACTACATCAGGAACGGGGTTCTGTAT	similar to hypothetical protein 9930016O13 (predicted)		GeneID:315203; RGD:1309983; GI:109481142	XM_001078454	Rn.207175	315203
ILMN_66825	0.2	10.1	5.6	5.5	-2.9	-1	5.8	-11.7	5.8	3.2	0.2	-0.1	0.7	-2.8	-8.9	-3.3	7.1	2	-4.5	7.7	4.2	-7.6	2.7	-0.9	H2b	H2b	NM_022647	Hist1h2bl	4150440	12025525	NM_022647.1	S	CTCCAAGAAGGCTGTGACCAAGGCCCAGAAGAAGGACGGCAAGGAACGCA	histone cluster 1, H2bl		GeneID:64647; RGD:621439; GI:12025526	NM_022647	Rn.112590	64647
ILMN_67772	3.5	13.2	3.9	-9.9	15.7	10.8	12.8	21.3	-0.6	3.3	12.9	4	4.8	13.7	9.2	9.3	6	18.1	22.4	15.6	12	32.9	25.9	15.5			XM_577108	LOC363626	2320722	62656462	XM_577108.1	S	GCTGCTTCTCGGGGACCTGGGGAGGGGCACGGGTGAATTATCACACAGGT	PREDICTED: Rattus norvegicus similar to glyceraldehyde-3-phosphate dehydrogenase (LOC363626), mRNA.
ILMN_49416	203.4	187.8	152.9	235.4	134.7	123.8	198	168.3	152	100	173.8	161.3	188.2	188.3	158.2	215.5	121.9	131.2	198.4	115.8	192.1	231	199.2	105.5			XM_218469	Znf383_predicted	5910594	62639321	XM_218469.3	S	TGCTCAAACCTTACTCGGCATCTGAGAACTCACCGTGACGACAAGCCCTG	PREDICTED: Rattus norvegicus zinc finger protein 383 (predicted) (Znf383_predicted), mRNA.
ILMN_63330	11.2	13.8	4.5	10.5	6.8	10.2	18.2	9.2	25.1	13.6	21.2	4.2	19.9	13.1	12.6	12.8	18.7	17.5	9.4	10.9	25.1	17.3	13.6	20.3	RGD1562056_predicted		XM_574239	RGD1562056_predicted	6840731	62665268	XM_574239.1	S	CCCTGTATCAGAGCAAAGGTTACAGTGGCTTCAACTGCGGTCTCCACGGG	similar to MARVEL (membrane-associating) domain containing 3 isoform a (predicted)		GeneID:498950; RGD:1562056; GI:109508104	XM_001075442	Rn.102273	498950
ILMN_68061	458	425.4	345.9	398.4	304.6	309.1	356.4	394.6	411.9	186.5	312.4	345	404.1	366.6	432.5	476.3	282.4	257	499.8	326	499.8	455.1	548.9	212.8	Catnb	Catnb	NM_053357	Ctnnb1	2360253	46048608	NM_053357.2	S	CATATGCGGCTGCTGTTCTATTCCGAATGTCTGAGGACAAGCCACAGGAC	catenin (cadherin associated protein), beta 1	regulation of osteoblast differentiation [goid 45667] [evidence IEA]; dorsal/ventral axis specification [goid 9950] [evidence IEA]; cellular physiological process [goid 50875] [evidence IEA]; synapse organization and biogenesis [goid 50808] [evidence IEA]; cell adhesion [goid 7155] [evidence IEA]; patterning of blood vessels [goid 1569] [evidence IEA]; regulation of transcription, DNA-dependent […	GeneID:84353; RGD:70487; GI:46048609	NM_053357	Rn.112601	84353
ILMN_64874	1347.5	1366.4	1127.6	1100.6	773.3	795.7	1692.4	1142.7	1173.2	853.7	750.7	869.1	1315.9	985.5	1133.7	854.7	832.5	648.6	1298.3	1029.8	1307.8	1120.7	830.4	614.4	RGD1565105_predicted		XM_577983	RGD1565105_predicted	5290204	62642865	XM_577983.1	S	CTCCGGCTAGTGGTCAGCATGGCCCGTGGAAATCAAAGAGAAATTGCCCG	similar to small EDRK-rich factor 1 (predicted)		GeneID:502503; RGD:1565105; GI:62642866	XM_001070716	Rn.67679	502503
ILMN_50800	162	143.8	131.5	139	179.2	153.3	177.9	149.8	142.6	131.5	147.8	156.7	139.2	148.1	160.6	168.6	161.9	149.8	173.5	146.1	158.8	199.6	213.8	154	Clec14a		XM_234194	RGD1306232_predicted	6200014	62650719	XM_234194.2	S	GCCCTATTTAATCCATGAGGGTGGGGGTGGGGACACTTGAATGTCAACCC	C-type lectin domain family 14, member a; synonym: RGD1306232; Rattus norvegicus C-type lectin domain family 14, member a (Clec14a), mRNA.		GeneID:314148; RGD:1306232; GI:62078887
ILMN_60935	398.8	257	212.8	267.7	183.1	167.7	374.6	356.8	252.1	298	249	224.2	270.1	192.2	237.7	298.6	211.1	178.9	270.6	246.5	244.7	306.2	282	197.5			XM_226204	Car7_predicted	3130041	62664770	XM_226204.3	S	CATGCACCTCACTGCCAGGCCATTACTATAGCACCCAGATGCTGGAGGCG	PREDICTED: Rattus norvegicus carbonic anhydrase 7 (predicted) (Car7_predicted), mRNA.
ILMN_60067	1.9	31.5	16.9	5.2	4.6	3.9	11.8	26.7	15.9	8.3	4.3	16.7	12	23.2	29.6	37.7	-1.3	3.7	21.9	16.4	13.4	7.8	35.4	4.9	Ab1-133		XM_230878	RGD1306344	2320075	62646396	XM_230878.3	S	CTGGCCTGGGCATCTCAGAGGAGGAACGTGTGCAGATTGTCACTGCCTTG	similar to Ab1-133		GeneID:296384; RGD:1306344; GI:114145712	NM_001047860		296384
ILMN_68195	0.9	-9.2	-4.6	-11.7	-7.3	-15.7	-9.8	-7.9	-0.1	-7.3	-9.7	-11.4	-20.3	-14.3	-3.6	-12.6	-8.6	-3.4	-5.6	-4.7	-5.8	-8.9	-4.2	-8.6	LOC499924; RYA3		XM_575268	LOC499924	610450	62646096	XM_575268.1	S	GGATGTCATTGAGAATGCGGTCGTGCTCACAGTGGCTCCATGAGGCAGTA	Long palate, lung and nasal epithelium carcinoma associated protein 3		GeneID:499924; RGD:1565613; GI:62646097	XM_001063849		499924
ILMN_55193	32.1	21.1	34.1	25.7	28.6	32.4	18.9	26.3	39.8	25.8	21.6	25.2	27.1	38.6	26.4	20.7	42.9	31	36	40.7	36.3	35.3	17.4	23.9	Card12_predicted		XM_216640	Card12_predicted	2350735	62650351	XM_216640.3	S	GATGTACCCCAAGCCACCAAATACTCCGGGGACTCTGCCACTTTCAGCGG	caspase recruitment domain family, member 12 (predicted)		GeneID:298784; RGD:1309831; GI:109477948	XM_001065561	Rn.144882	298784
ILMN_63352	162.9	138.9	96.9	104.8	51.7	80.5	193	108.6	74.7	59.5	80.4	96.8	214	93	141.1	133.3	92.8	77.5	113.5	94.9	110.2	136.4	102.2	58	Pex7		XM_218778	Pex7_predicted	2470685	62638260	XM_218778.3	S	ACAATGAGAACTTGCTGGTGACAGGTGCGGTAGACTGTAGCCTGAGAGGC	peroxisome biogenesis factor 7; synonym: MGC112795; Rattus norvegicus peroxisome biogenesis factor 7 (Pex7), mRNA.		GeneID:308718; RGD:1308483; GI:77628037
ILMN_62738	9485.7	9872.7	8011.1	6587	5736.3	4974	11334.9	8228.1	6649.5	3655	5029.8	6723.8	9822	9095.8	8814	6775.6	6497.4	5997.7	10508	6776.8	7397.6	7230.3	7546.6	4753.4	Rda288; Pairbp1; MGC94773; Pai-Rbp1	Rda288; MGC94773; Pai-Rbp1	NM_145086	Serbp1	5080672	57977274	NM_145086.1	S	TGGTGGACGTGGGCGTGGTGGTCGTCCTAATCGTGGCAGCAGGACTGATA	Serpine1 mRNA binding protein 1	RNA binding [goid 3723] [evidence IEA]; nucleus [goid 5634] [evidence IEA]	GeneID:246303; RGD:619907; GI:57977275	NM_145086	Rn.203108	246303
ILMN_56072	9.8	21.7	17.5	32.9	26.7	26.1	6.4	30.5	30.6	22.2	25.9	27.2	24	33	28.1	21.3	31.7	29.5	31.8	14	32.6	30.6	21	31.7	LOC367830		XM_346316	LOC367830	5220040	62666918	XM_346316.2	S	CGCCTTAGTACTGCGCAAACTGGTCTCCTTAACACTGGTGGGGCCAGAGG	similar to FAM48A protein; synonym: MGC114387; Rattus norvegicus similar to FAM48A protein (LOC367830), mRNA.		GeneID:367830; RGD:1563909; GI:81295365
ILMN_69311	623	741.6	580.6	638.7	528.4	544.5	838	525.9	396.9	327.1	462.6	477.8	741.9	841.6	652.3	825.7	554	565.4	798.8	443	870.5	876.1	631.2	315.1			XM_218226	Peg3_predicted	630397	62638838	XM_218226.3	S	CGCTAGATCACAGTAGTGCCTAATGAAGGGTTGGGAGCCACAGGAGAGGC	PREDICTED: Rattus norvegicus paternally expressed 3 (predicted) (Peg3_predicted), mRNA.
ILMN_59707	-6.8	-8.8	-2.1	-0.8	-3.9	-3.4	-6.5	-11.1	-0.3	-14.6	-8.3	-14.6	-14.7	-12.9	-3.5	-9.8	-12	-12.6	-7.1	-12.4	-12.8	-20.4	-0.2	-12.4			XM_229422	LOC301926	6200184	62717992	XM_229422.3	S	GAATTCACTCAACACCTGCGCAGGACTCACCGAGCTTTCCTATAGACCAC	PREDICTED: Rattus norvegicus similar to spermiogenesis specific transcript on the Y 2 (LOC301926), mRNA.
ILMN_57038	-9.8	4.3	15.9	6.2	-1.2	-3.1	9.1	8.3	12.4	2.8	1	4.8	13.2	4.9	15.4	-8	0.8	-0.5	2.7	9	-8.8	1	-12.9	-4	Irak3_predicted		XM_235183	Irak3_predicted	2450671	62652194	XM_235183.3	S	GCAACATGCCCAGTTCTTCTTGTGAGGAATGCTGGTGCCCAGAGCTTGCG	interleukin-1 receptor-associated kinase 3 (predicted)		GeneID:314870; RGD:1308846; GI:109480604	XM_001079164	Rn.161928	314870
ILMN_50037	31.9	25.1	13.5	17.3	10.5	9.5	25.2	13.2	16.1	13.1	15.7	5.7	27	31.1	35.1	19	22.9	22.9	18.8	19.6	16.9	18.6	14.9	9	Rgl1_predicted		XM_222717	Rgl1_predicted	2810064	62659480	XM_222717.3	S	AGGACAGCTAAGCGGGGCTGCTGGAGTAACAGACACAGCAAGGTCACCCT	ral guanine nucleotide dissociation stimulator,-like 1 (predicted)		GeneID:289080; RGD:1308947; GI:109498018	XM_001070966	Rn.28005	289080
ILMN_59792	65.3	21.6	41.7	49.1	29.5	38.3	37.3	36.7	36.5	20.4	22.1	42.2	47.1	34.9	25.7	42.6	19.2	21.7	57.9	24.3	48.1	57.4	37.4	22.1	RGD1309969		XM_342471	RGD1309969	2850427	62645454	XM_342471.2	S	CTTGGCTTCTAGGGAAGGCTGTGCTGGGGTCAGGAAACTGCCTCTTCAGC	similar to RIKEN cDNA 2600010E01		GeneID:362171; RGD:1309969; GI:121949754	XM_001071179		362171
ILMN_48517	-12.1	-22.3	-15.5	-17.4	-17	-10.2	-15.8	-11.6	-8.3	-12.2	-21.2	-9.2	-17.8	-8.7	-13.9	-16.8	-12.8	-15.9	-13.7	-8.1	-11.8	-29.9	-22.3	-3.7	Olr259; ratchr1-165882706-165881765_ORF	Olr259; ratchr1-165882706-165881765_ORF	NM_001000222	Olr259_predicted	6130411	47576960	NM_001000222.1	S	TCAAGATGCGCTCCACTGAGGGTCGCCAGAAAGCTTTCTCAACCTGCACC	olfactory receptor 259 (predicted)	detection of chemical stimulus during sensory perception of smell [goid 50911] [evidence ISS]; G-protein coupled receptor protein signaling pathway [goid 7186] [evidence ISS]; olfactory receptor activity [goid 4984] [evidence ISS]; integral to membrane [goid 16021] [evidence ISS]	GeneID:293402; RGD:1333441; GI:47576961	NM_001000222	Rn.141772	293402
ILMN_68177	2.6	14.5	-1.8	-0.2	3.5	9.7	4.8	-4.3	-5.7	2.6	5.3	8.4	2	-7.1	0	-11.7	10.6	1.7	-2	1.7	-4.5	7.2	3.3	7	C6		NM_176074	C6	940427	31340794	NM_176074.2	S	GCCTATTGCCCCCACAATGCCCCAAGGATGAAAACCAACTCCACTGTGTC	complement component 6		GeneID:24237; RATMAP:125; RGD:2238; GI:28570180	NM_176074	Rn.16145	24237
ILMN_50228	0.4	-0.4	-1	-11.9	-3.5	-10.8	-11	-17.5	-5	-5.8	-7.6	-5.7	-8.8	-10.5	-15.1	-16.8	-19	-11.6	-6.5	1.2	-17.8	-3.9	-18.9	-5.6	Dat1	Dat1	NM_012694	Slc6a3	540288	7106412	NM_012694.1	S	GGCCTGTTGGCTTTGAGACTGTAGTATGGCAGAGAAGGCTCCGGTTTACC	solute carrier family 6 (neurotransmitter transporter, dopamine), member 3	dopamine biosynthesis [goid 42416] [evidence IEA]; dopamine transport [goid 15872] [pmid 1765147] [evidence IDA]; transport [goid 6810] [evidence IEA]; dopamine catabolism [goid 42420] [evidence IEA]; neurotransmitter transport [goid 6836] [evidence IEA]; regulation of dopamine metabolism [goid 42053] [evidence IEA]; neurotransmitter:sodium symporter activity [goid 5328] [evidence IEA]; dopamine …	GeneID:24898; RATMAP:34585; RGD:3715; GI:7106413	NM_012694	Rn.10093	24898
ILMN_60339	204.4	210.2	199.2	232.8	157.2	140.4	304.8	188.3	164.3	137.7	145.3	192.6	189.3	153.7	124.8	147.5	136.7	106	207.1	180.3	189.5	237.2	124.7	125.3	Txnrd3_predicted		XM_216204	Txnrd3_predicted	2450010	62647784	XM_216204.3	S	CAGAAACCTGACTCATACCGCACTCCTTGCACAGCTTCTAGGGGAGAACC	thioredoxin reductase 3 (predicted)		GeneID:297437; RGD:1308363; GI:109472347	XM_001075644	Rn.48039	297437
ILMN_61441	32.6	59.6	75.4	40.2	15.2	42	36.6	50.6	68.1	28.5	18.1	40.2	31.1	11.1	50	27.4	20.9	21.8	49.4	45.2	71.4	69.4	29.5	42.7			XM_217130	LOC300684	4810097	62653603	XM_217130.3	S	TGCCATGGGACTTGGCTATGCTGGGCCCGTGCCTCTTTCTGATACCTCAG	PREDICTED: Rattus norvegicus similar to KIAA1052 protein (LOC300684), mRNA.
ILMN_64530	105.6	111.6	84.9	94.2	99.2	108.8	115.1	98.7	58	62.3	121.5	91	123.1	107.1	112.4	115.7	110.9	110.2	123.5	88.1	107.3	119.9	127.3	103.3	RGD1564868_predicted		XM_342788	RGD1564868_predicted	6650458	62648350	XM_342788.2	S	ATTGGTGGTGAAGAGAGCATTGGTAGAGCCTGTGGAGTGCAGGGGAGCAG	similar to ARG99 homolog (predicted)		GeneID:362465; RGD:1564868; GI:109472802	XM_001075561	Rn.214691	362465
ILMN_60796	2676.9	2282.8	2518.1	2341.2	1796.6	1529.6	3485.8	2297.2	1982.3	1329.4	1473.6	2295.7	2618.1	2187.9	1860.3	1646.4	1869.9	1846.9	2240.5	1831.3	2335.7	2752.2	1684.3	1432.4	Pon2		XM_216094	Pon2_predicted	5360162	62646834	XM_216094.3	S	CACCTCCGTGCCACCAACCTCTAGGAGTCCACTGAAACAGGGAGTGTTAT	paraoxonase 2; Rattus norvegicus paraoxonase 2 (Pon2), mRNA.		GeneID:296851; RGD:1309954; GI:61556888
ILMN_66576	406.2	304.1	285.2	238.3	225.5	221.1	397.9	324.7	282.6	188.6	210.7	268	406.2	259.1	251.1	200.9	218.7	206.8	361.9	288.8	237.5	327.4	194.7	165.7	RGD1311634_predicted		XM_215003	RGD1311634_predicted	3140551	62641039	XM_215003.3	S	GACTGACTCCAGACCACCTCAGCCTATTTTGCATCCACAGCCTCAGCCCC	similar to RIKEN cDNA 3200002M19 (predicted)		GeneID:293155; RGD:1311634; GI:109459145	XM_001067917	Rn.6268	293155
ILMN_60664	578.2	556.2	538.9	470.9	463.8	261.6	724.9	544.2	399.1	291.8	465.7	461.8	489.7	774.4	465.1	463.3	396.5	276	552.6	375.7	399.7	678	306.9	313.7	MGC93621	MGC93621	NM_013057	F3	2850368	52138594	NM_013057.2	S	GCCAGTGGTCAGATGCCTTTCCTATAACCTGGGTGGGCTTTTGGAGAACC	coagulation factor III	blood coagulation [goid 7596] [evidence IEA]; immune response [goid 6955] [evidence IEA]; hematopoietin/interferon-class (D200-domain) cytokine receptor activity [goid 4896] [evidence IEA]; plasma membrane [goid 5886] [evidence IEA]; integral to membrane [goid 16021] [evidence IEA]; extracellular space [goid 5615] [evidence IEA]; membrane [goid 16020] [evidence IEA]	GeneID:25584; RATMAP:44320; RGD:2587; GI:52138595	NM_013057	Rn.9980	25584
ILMN_52536	5023.5	4648.1	4136.6	4298.9	3537.3	2713.7	7214.6	4205.6	3788.3	2648.5	3077.6	3922.5	4946.1	4068.1	4440.5	4564.1	3379.5	2904.7	4871.5	3749.6	4603.1	4552.3	4183.4	2567.9	Fkbp3_predicted		XM_216717	Fkbp3_predicted	1990671	62650748	XM_216717.3	S	CCAGAATGGGCCTATGGAAAGAAAGGACAGCCGGACGCCAAAATTCCACC	FK506 binding protein 3 (predicted)		GeneID:299104; RGD:1304992; GI:27664664	XM_001080093	Rn.1464	299104
ILMN_51098	-17.4	-22.9	-15.3	-11.8	-19	-9.1	-5.9	-11.6	-9.3	-13.5	-9.8	-12.7	-21.6	-1.6	-15.2	-23.3	-7.2	-6.7	-16.9	-22.9	-19.5	-28.7	-18.3	-18.8	RGD1565615_predicted		XM_224468	RGD1565615_predicted	1410017	62662018	XM_224468.3	S	ACACCCCCACGATGGCCACCAATACCATCACTATGGCCGATACCGACACC	similar to tripartite motif-containing 52 (predicted)		GeneID:290458; RGD:1565615; GI:62662019	XM_001077454		290458
ILMN_57685	910.5	805.2	791.1	623.2	551.8	528.5	958.3	656.5	621.3	438.7	410.3	522.4	871.9	638.2	664	540.4	531.5	412.4	787.8	795.3	639.6	694.1	466.1	425.5	Mrps34_predicted		XM_213234	Mrps34_predicted	3850541	62655845	XM_213234.3	S	GGACTCGAATGCGCCCCTGGGACTACCCTGCAAAACAGGAGACTAAAGGG	mitochondrial ribosomal protein S34 (predicted)		GeneID:287126; RGD:1305623; GI:34870537	XM_001057977	Rn.11777	287126
ILMN_69436	3.2	3.5	5.3	11.5	0.5	8.2	2.2	9.9	0.7	1.8	5	2.2	14	10.6	10.3	1.2	12.1	15	2.4	2.3	-5.7	4.7	1.9	-0.4	LOC501189		XM_576617	LOC501189	5900541	62655435	XM_576617.1	S	CCCACGATCTGCATAGCCTCCTGCCTGAAGTTTCACCAATGAAAAACCGC	similar to CMP-N-acetylneuraminate-poly-alpha-2,8-sialyltransferase (Alpha-2,8-sialyltransferase 8D) (ST8Sia IV) (Polysialyltransferase-1)		GeneID:501189; GI:62655436	XM_576617		501189
ILMN_69341	-19.4	-20	-12.1	-17.4	-18.3	-17.7	-19.5	-12.9	-5.2	-6.6	-19.7	-11.7	-19.2	-22.2	-9.9	-20.9	-21.5	-9.5	-12.4	-17.6	-13.8	-18.5	-25	-8.1	RGD1304605		XM_235317	RGD1304605_predicted	70113	62652439	XM_235317.3	S	CTGTGGAGTCCTACCCATAGTGGCAACAATCAACATCTACTTTCTGCCAG	hypothetical LOC299944; Rattus norvegicus hypothetical LOC299944 (RGD1304605), mRNA.		GeneID:299944; RGD:1304605; GI:62078623
ILMN_56029	3181.2	2704.7	2671.4	2739.1	1935.1	1960.3	4327.5	2491.4	2182.7	1638.8	1798.1	2359.3	2699.1	2054.4	2034.8	1907.8	1810.4	1581.2	2735.1	1896.4	2424.9	2395.9	1933.5	1728.7	RGD1565002_predicted		XM_216735	RGD1565002_predicted	5860450	62650818	XM_216735.3	S	CATTGTGGAAGCCAAAGAGGGATTGAAAGAGCCACCAGGGATGACTGAGC	similar to Dehydrogenase/reductase SDR family member 7 precursor (Retinal short-chain dehydrogenase/reductase 4) (predicted)		GeneID:299135; RGD:1565002; GI:109478347	XM_001080634	Rn.27771	299135
ILMN_55321	74.7	85.3	72.8	74.2	45.8	49.9	124.9	74.2	64.6	47.8	44.6	62.9	177.7	95.2	107.7	80.2	71.8	96.4	109	68.9	75.1	127.6	51.3	44.3	Sart2_predicted		XM_345110	Sart2_predicted	1850100	62666042	XM_345110.2	S	AGCTTTGGCTGACCCCTCGTGCTTCTTTCTGGGAATGTTTGGCTTGACTG	squamous cell carcinoma antigen recognized by T cells 2 (predicted)		GeneID:365583; RGD:1305079; GI:109509516	XM_001053297	Rn.100430	365583
ILMN_53632	8.9	-3.4	7.6	10	-1.4	2.3	14.2	3.7	9.8	-4.3	-2	2.4	10.3	5.3	10.4	6.2	9.2	-0.1	6.5	15.9	-4.7	8.8	-1.1	-1	Cabp4_predicted		XM_344981	Cabp4_predicted	4150519	34861796	XM_344981.1	S	CGCCTTCCGAGAGTTTGACAAGGACAGAGATGGACGGATCACAGTGGCGG	calcium binding protein 4 (predicted)		GeneID:365394; RGD:1306083; GI:34861797	XM_001068353		365394
ILMN_56310	717.4	557	611.7	662.6	420.5	439.5	767	629.2	514.2	341	450.8	570.9	567	648.2	577.9	551.7	516.3	365.4	647.5	371.1	546.5	571.2	391.5	337.7			XM_576384	LOC500974	6420242	62653504	XM_576384.1	S	CACATCCAGATGCTGCCGTTGGACTCTTCCTGGGAGCTCTTTCCACGATG	PREDICTED: Rattus norvegicus similar to CDNA sequence BC024479 (LOC500974), mRNA.
ILMN_67010	-15	-16.4	-16.2	-4.5	-8.5	-5.9	-6.9	-5.1	-10.5	-15.9	-7.5	-10.7	-19.9	-3.8	-8.4	-14.7	-11.7	-12	-12.7	-9.3	-19.6	-19	-10.8	-11.5	RGD1560821_predicted		XM_346332	RGD1560821_predicted	630253	62667110	XM_346332.2	S	GGCTCCTTTACCTGGTGTGAGACCATCCATTGGCCGACATCTGTCACCAT	similar to small nuclear ribonucleoparticle-associated protein (predicted)		GeneID:367865; RGD:1560821; GI:109510986	XM_001058994	Rn.145374	367865
ILMN_61955	5.5	7.3	4.8	3.5	10.1	4.1	-10.1	0.6	0.9	-3.6	-3.7	-4.3	1	1.9	-5.1	1.7	-7.6	-0.3	5	12	1.4	-8.1	-8.7	1.2	LOC365972		XM_345307	LOC365972	6200408	62644614	XM_345307.2	S	CATGGGTGATACTAGAAGCTATCCCAGAGAACAGGGAGGAAGGCCCATGG	similar to betaine-homocysteine methyltransferase 2; Rattus norvegicus similar to betaine-homocysteine methyltransferase 2 (LOC365972), mRNA.		GeneID:365972; RGD:1359418; GI:62079243
ILMN_50682	3646.3	3351	2285.6	2780.5	1930.8	1877.3	3464.1	2404.4	2691.2	2021.3	1860.2	2573.2	3418.8	2622.5	2730	2770.8	1897.4	1768.8	3100.6	1922.9	2986.1	3467	2429.5	1730.8	Capns1		XM_341824	Capns1	2120280	62639348	XM_341824.2	S	GTCGGAGCATGGTGGCTGTTATGGATAGTGACACCACAGGCAAGCTGGGC	calpain, small subunit 1; synonym: Capn4; calpain 4; Rattus norvegicus calpain, small subunit 1 (Capns1), mRNA.		GeneID:29156; RGD:2270; GI:67514516
ILMN_62535	1385.3	1280.9	1220.9	1163.2	854.4	925.6	1751.6	1495.4	899.5	792.2	958.9	840.1	1294	797.1	1062.6	1121	987.7	794.5	1335.5	953.3	1190.2	1272.8	894.1	787.1	MGC95141	MGC95141	NM_001009653	Mccc1	3120403	57528263	NM_001009653.1	S	GTGAACTGTGTCCCCAGAGAAATGGTCTACTGCACAGCGCCTTACCTGTC	methylcrotonoyl-Coenzyme A carboxylase 1 (alpha)	metabolism [goid 8152] [evidence IEA]; leucine catabolism [goid 6552] [evidence IEA]; biotin metabolism [goid 6768] [evidence IEA]; ligase activity [goid 16874] [evidence IEA]; methylcrotonoyl-CoA carboxylase activity [goid 4485] [evidence IEA]; biotin binding [goid 9374] [evidence IEA]; ATP binding [goid 5524] [evidence IEA]; mitochondrial matrix [goid 5759] [evidence IEA]; mitochondrion [goid 5…	GeneID:294972; RGD:1310615; GI:57528264	NM_001009653	Rn.15587	294972
ILMN_60147	30.8	30	26.5	23.9	33.9	17.3	55.2	20	31.8	12.8	19.5	31	22.3	29	12.3	20.1	27.5	24.4	42.6	11.4	27.5	46.6	33	24.5			XM_575066	Cryz_predicted	870195	62644579	XM_575066.1	S	TCTCAGTCTGTAAGCCCTGGGGAAGGGCAAAAATGAGCAACACCTACGGG	PREDICTED: Rattus norvegicus crystallin, zeta (predicted) (Cryz_predicted), mRNA.
ILMN_56277	-14.2	-15.2	-17.1	-10.7	-7.4	-15.5	-24.3	-21.3	7.5	-2.4	-14.8	-9.1	-30.1	-10.2	-24	-22.3	-17.5	-13.4	-7.2	-14.7	-13	-16.4	-11	-12.4			XM_218001	LOC308211	4780068	62638572	XM_218001.3	S	CTACTTTTTGGAAAAGCAGGCTCTTCAAGAGTGTGACATCCCAACCCGGC	PREDICTED: Rattus norvegicus similar to putative protein kinase (LOC308211), mRNA.
ILMN_56612	4.9	5.6	0.8	1.2	0	-6.1	-8.5	-9.8	-4.1	-2.3	-4.7	-2.8	11.6	-6.1	-4.6	6.9	-1.1	7.5	-7.9	7.7	-3.6	-5.8	-2	3.9			XM_574718	LOC499402	5220152	62665588	XM_574718.1	S	CGAGTGGGAGCAGGATGGTGTAGCTGAGGAATACAAGGCCTACCTGGAGG	PREDICTED: Rattus norvegicus similar to class I histocompatibility antigen alpha chain - cotton-top tamarin (LOC499402), mRNA.
ILMN_56371	10.2	19.4	14.3	-3.4	2.3	4.8	7.9	10.5	14.3	0.5	3.5	8.7	17	6.7	-0.1	7.3	-3.2	-0.7	6	-3.2	6.5	-2.6	1.1	2.5	FBPase	FBPase	NM_053716	Fbp2	5270072	16758953	NM_053716.1	S	TGTAAAGCCTGAGAGCATTCACCAGCGAGTCCCCCTCATTCTGGGGTCCC	fructose-1,6-bisphosphatase 2	gluconeogenesis [goid 6094] [evidence IEA]; carbohydrate metabolism [goid 5975] [evidence IEA]; fructose metabolism [goid 6000] [evidence IEA]; phosphoric ester hydrolase activity [goid 42578] [evidence IEA]; fructose-2,6-bisphosphate 2-phosphatase activity [goid 4331] [evidence IEA]; hydrolase activity [goid 16787] [evidence IEA]; fructose-bisphosphatase activity [goid 42132] [pmid 8570009] [evi…	GeneID:114508; RGD:620930; GI:16758954	NM_053716	Rn.15319	114508	3.1.3.11
ILMN_57663	69.5	76.3	83.9	74.4	89.5	101	63.1	101.1	73.5	72.2	85	75.9	100.6	102.7	86.4	68	115	82.7	84.7	66	100.5	115.2	137.2	64.5	Btnl8		NM_212489	Btnl8	5670746	47059098	NM_212489.1	S	GGGGTTAGCTTTGCTTCCTTTGAAGGAGTCTCTGAGTCCCACAGGGGAGG	butyrophilin-like 8		GeneID:406160; RGD:1303010; GI:47059099	NM_212489	Rn.198088	406160
ILMN_56484	121.5	94.9	89.2	67.9	78.1	74.2	81.1	89.2	90.1	54	79.3	72.2	78.6	128.8	76.5	81.2	65.9	75.1	78.8	60.6	73.6	93.4	77.4	74.7			XM_229813	LOC317106	1990008	62718380	XM_229813.3	S	CGAGGTTCAGGAGCACTTGGAAGAAGTGCTGGGTGGGGAGGGTCTTCTGA	PREDICTED: Rattus norvegicus similar to glutamate receptor, ionotropic, N-methyl D-aspartate-like 1A (LOC317106), mRNA.
ILMN_63730	734.2	808.9	784.8	1200.2	855.4	809.2	1199.2	866.3	873.5	693.5	761	863.8	910	986	784.4	699.6	706.9	550.3	1010.6	792.7	1114.7	1077.9	962.2	659.6			XM_575859	LOC500495	3060112	62649221	XM_575859.1	S	CCTGCACTGATGTCATACAGACCCTAAGAGAACACAAATGCCAGCCCAGG	PREDICTED: Rattus norvegicus similar to LRRGT00176 (LOC500495), mRNA.
ILMN_55191	396.6	437.9	482.3	449.1	302.8	354	509.6	450	483.1	345	366.2	408.2	345	366.4	364.3	283.5	414.9	286	499.5	411.8	416.3	516.8	254.3	349.9	RGD1307977		XM_342962	Atp13a2_predicted	5910440	62649939	XM_342962.2	S	GCTGCGGCCTAAACGGGCCTCCAAGAAGCAATTCAAGCAGCTACAACGGG	ATPase type 13A2 (predicted)		GeneID:362645; RGD:1307977; GI:109475697	XM_001072145	Rn.19659	362645
ILMN_59068	54.7	51.8	44.3	58.1	48.2	44.5	80.7	46.1	47.4	37.1	45	41.2	66.3	74.1	55.4	46.1	37.6	56.1	54.3	47.2	34.5	73.6	41.9	76	Itgb4		NM_013180	Itgb4	4200402	6981107	NM_013180.1	S	GGGGGTAGGTGCTGTCTGGGAGGCATGAAGTGGGTAGAGGTGACACAAGA	integrin beta 4	cell adhesion [goid 7155] [pmid 8026337] [evidence TAS]; cell-matrix adhesion [goid 7160] [evidence IEA]; integrin-mediated signaling pathway [goid 7229] [pmid 8026337] [evidence TAS]; development [goid 7275] [evidence IEA]; receptor activity [goid 4872] [evidence IEA]; cell adhesion molecule binding [goid 50839] [pmid 8026337] [evidence TAS]; protein binding [goid 5515] [evidence IEA]; cytoplasm…	GeneID:25724; RATMAP:44461; RGD:2928; GI:6981108	NM_013180	Rn.198908	25724
ILMN_70326	-11.8	-6.5	-3.4	-10.9	-9.7	-9.7	-3.4	-16.5	-12.2	-11.7	-7.6	-16.4	-8.5	-14.9	-5.9	-9.1	-5.3	-7.6	-10.8	-10	-5.9	-9.9	-9.7	-12.6	Spire2_predicted		XM_226553	Spire2_predicted	780577	62665412	XM_226553.3	S	TCCTGGAGGCCCAGCACCCGAGACCAGGGTAAATACTGCCTTTTCCAGCA	spire homolog 2 (Drosophila) (predicted)		GeneID:307925; RGD:1305837; GI:109508177	XM_001078003	Rn.46963	307925
ILMN_58580	1.8	-3.2	-11.9	-4.3	-10.8	6.7	1.1	-12	-1.4	-4.4	-5.4	-4	-4.3	-18.2	-0.8	-3.5	-4	-3.5	3.4	-6	-2.7	8.5	-17.1	-2.1			XM_578877	LOC367536	6860458	62718411	XM_578877.1	S	CAGGTCAATGTGTGCAGTTCACCAGAAGCGACATTTCCAAAAAGACCGGC	PREDICTED: Rattus norvegicus similar to Spindlin-like protein 2 (SPIN-2) (LOC367536), mRNA.
ILMN_50255	5.7	-4.8	3.4	4.8	-3.8	4.2	-5	4.3	-5.7	6	6.1	-3.4	9.8	-1.4	4.9	-8	-0.7	-4.1	0.5	9.3	3.1	-9	-3	15.5	Brsk2		XM_219498	LOC293631	2640139	62641631	XM_219498.3	S	GTGCTTCGAAATATCCTGAGCATTGCTGGTCTCCAGGTCCAGGCATGGGC	brain serine/threonine kinase 2		GeneID:293631; RGD:1566256; GI:109459630	XM_001063734	Rn.198531	293631
ILMN_67835	11.5	12.9	10.3	-9	-7.2	8.1	11.9	-1.6	11.1	6.6	11.2	9.3	4.1	12.5	-8.6	3	14.5	-1.8	11	-6.4	-10.7	9.1	5.3	10.6			XM_580000	LOC499664	360541	62643843	XM_580000.1	S	AGACAAATGGTGCTGGAGTAGCACATGCTCAGAAGACACCCCGATGCCTG	PREDICTED: Rattus norvegicus LOC499664 (LOC499664), mRNA.
ILMN_66203	176.8	170	134.3	127.6	97.4	106.7	184.1	141.3	128.3	92.3	101.2	88.1	93.5	84.2	103.9	84	90.8	97.3	145.3	106.5	137.4	182.3	115.4	101.5	RGD1563167_predicted		XM_574454	RGD1563167_predicted	4210088	62639811	XM_574454.1	S	CCTCTGGGGTACTTTTGGATGTTGCCTGTGCAGCCCCTTAGGAGTAGCCA	similar to growth arrest-specific protein 2 - mouse (predicted)		GeneID:499156; RGD:1563167; GI:62639812	XM_001080336	Rn.19800	499156
ILMN_62980	24.3	21.8	13.9	11.3	10.6	11.2	41.3	22.6	22.4	16.1	14.7	10.8	15.4	5.5	15	9	13.1	16	21	6.6	15.8	27.7	25.2	16.2	Katnb1		XM_214635	Katnb1_predicted	6100546	62664812	XM_214635.3	S	AGTGAGTTCTGTAGACTGGGAGGAAGCAGCGGTGGAGCTGGCAAACCTGG	katanin p80 (WD40-containing) subunit B 1; Rattus norvegicus katanin p80 (WD40-containing) subunit B 1 (Katnb1), mRNA.		GeneID:291852; RGD:1311256; GI:67078524
ILMN_56578	200.9	219.3	188	117.7	143.7	157.9	185.4	171.1	186.9	142	145.1	188	286.3	230.1	195.7	126.5	224.5	136.8	238.1	143.6	160.6	172.2	126.3	107.1	LOC362792		XM_576106	LOC362792	2570592	62651296	XM_576106.1	S	CGTGCAGGAGCAGCTGAGGCAACTCTTTGAACGGGACTGGAGTTCCCACT	similar to phospholipase D family, member 4		GeneID:362792; GI:109478781	XM_001072894	Rn.6379	362792
ILMN_58059	20.4	6.2	19.6	19	13.3	10.5	21	22.1	18.9	25.6	16	22.2	27.8	22.7	14.9	17	17.9	20.8	27.3	14.6	18.2	25	23.1	10.1			XM_573862	LOC498586	4850538	62662248	XM_573862.1	S	GCCCAAGAATCAGGGGACAGGGTGGTGAAGGAGGTCACTGAGAAGGTCAC	PREDICTED: Rattus norvegicus similar to RIKEN cDNA 2200001I15 (LOC498586), mRNA.
ILMN_57538	32.6	12.4	24.5	23.2	9.3	5.1	43.6	12.2	23.3	9.2	14.7	9.3	6.7	-2.6	17.7	18.8	13.5	10	12.4	29.2	35.4	38.6	-10.3	13.7	Pctp		NM_017225	Pctp	2340736	8393921	NM_017225.1	S	CTGCAAGCCCCAGGTTTCCGAAGACAGCGTGTGTGTAGTATGCTGACTGT	phosphatidylcholine transfer protein	lipid transport [goid 6869] [evidence IEA]; phospholipid transport [goid 15914] [pmid 10415339] [evidence TAS]; transport [goid 6810] [evidence IEA]; lipid binding [goid 8289] [evidence IEA]; phosphatidylcholine transporter activity [goid 8525] [pmid 10415339] [evidence TAS]; cytosol [goid 5829] [pmid 10415339] [evidence TAS]	GeneID:29510; RGD:3276; GI:8393922	NM_017225	Rn.9487	29510
ILMN_160502	-18	-12.7	-18.7	-15.2	-23.2	-12.1	-25.1	-11.2	-23.1	-12.6	-24.1	-18.4	-24.6	-21.6	-25	-23	-19.5	-19.2	-10.8	-10.7	-27.3	-18.1	-19.7	-19.1	MGC94385		NM_001004085	Crat	4560377	54020749	Rn.6249	S	TTCAACATCACACCTGAGATCAAGAATGACATAGAGAAGGCCAAACAGAA	carnitine acetyltransferase		GeneID:311849; RGD:1303031; GI:51854229	NM_001004085	Rn.6249	311849
ILMN_49314	124.1	147.1	156.3	149.9	118.5	112.3	151.8	134.7	135.5	85.9	110.6	129.3	115.8	74.8	99.7	75.6	92.1	68.9	150.2	100.4	119.1	145.1	47.6	87.6	Pold1		NM_021662	Pold1	430403	11067380	NM_021662.1	S	GGCCTTCACCAAGCGCCGAAACTCTTGTATTGGCTGCCGCTCCGTAATCG	polymerase (DNA directed), delta 1, catalytic subunit	DNA replication [goid 6260] [evidence IEA]; DNA replication proofreading [goid 45004] [evidence IEA]; zeta DNA polymerase activity [goid 3894] [evidence IEA]; theta DNA polymerase activity [goid 16452] [evidence IEA]; sigma DNA polymerase activity [goid 19984] [evidence IEA]; epsilon DNA polymerase activity [goid 3893] [evidence IEA]; 3'-5' exonuclease activity [goid 8408] [evidence IEA]; kappa D…	GeneID:59294; RGD:621839; GI:11067381	NM_021662	Rn.88690	59294
ILMN_56092	-18	-5.1	-14.7	-10.1	-14.5	-10	-8.7	-7.5	9.9	-3.1	-9.9	-10.7	-14.9	-14.1	-14.6	-12.4	-8.9	-8.5	-7.2	-14.1	-8.6	-17.4	-13.4	-6.5	RGD1565233_predicted		XM_217877	RGD1565233_predicted	4590053	62638568	XM_217877.3	S	CCGCTACTCCGAAGGCAAATTGTGTTAGGGACGTACGTTGTCCCACCTGG	similar to putative protein kinase (predicted)		GeneID:292316; RGD:1565233; GI:109457789	XM_217877	Rn.145181	292316
ILMN_47881	3.4	-4.8	12.7	-8.7	1.6	0.7	-16.7	-0.6	6.4	-15.6	-8.1	10.7	-3.5	0	-0.8	-5	2.6	-13.2	5	-1.3	9.1	-1.6	-6.3	-1	Olr361; ratchr1-216570414-216571346_ORF	Olr361; ratchr1-216570414-216571346_ORF	NM_001000556	Olr361_predicted	4280372	47577206	NM_001000556.1	S	GCAGCCAAGCTCTCGACATGCAATGGACACTGATAAAGTGGTATCTGTCT	olfactory receptor 361 (predicted)	detection of chemical stimulus during sensory perception of smell [goid 50911] [evidence ISS]; G-protein coupled receptor protein signaling pathway [goid 7186] [evidence ISS]; olfactory receptor activity [goid 4984] [evidence ISS]; integral to membrane [goid 16021] [evidence ISS]	GeneID:365413; RGD:1333423; GI:47577207	NM_001000556	Rn.138177	365413
ILMN_48746	5.6	28.1	20.3	17.1	16.9	16.5	14.6	6.7	-4.2	15.9	10.9	11.2	17.9	14.6	18.7	4.9	19.9	8.9	18.4	14.2	20.2	21.2	15.6	17.6	RGD1559982_predicted		XM_219714	RGD1559982_predicted	3440286	62667601	XM_219714.3	S	GCAGCTCTGGCTGAAAATGCAGAAGCCCAGGAGGGGGAAGGAGTGGAAGT	similar to paraneoplastic antigen like 6A (predicted)		GeneID:293850; RGD:1559982; GI:109511403	XM_001058237		293850
ILMN_69220	9.7	2.5	-4.8	14.5	-1.7	3.6	8.1	-0.6	3.6	16	5.6	-1.1	4	4.8	0.3	5.2	11	-0.2	-3.8	4.9	10	2.3	-0.3	5.8	Olr27	Olr27	NM_001000936	Olr27_predicted	2450113	47577008	NM_001000936.1	S	GAGTGTTTTCTGTGCTGTACATTGTGTTGCCTCCAGCACTTAATCCTGTG	olfactory receptor 27 (predicted)	detection of chemical stimulus during sensory perception of smell [goid 50911] [evidence ISS]; G-protein coupled receptor protein signaling pathway [goid 7186] [evidence ISS]; olfactory receptor activity [goid 4984] [evidence ISS]; integral to membrane [goid 16021] [evidence ISS]	GeneID:405258; RGD:1332768; GI:47577009	NM_001000936	Rn.141944	405258
ILMN_57167	16.4	0.7	4.2	17.4	-0.5	-1.7	5	-5.6	2.4	7.8	0.9	3.5	-2.7	12	3.8	7.7	9.9	3.6	7.1	1.9	2.4	10.3	9	0.2	RGD1565481		XM_228424	Utx_predicted	3870341	62666511	XM_228424.3	S	CTGCTTCTAGTTAGCCACAGACCCAGTCCTCAGATCATACCATCAGTGTC	ubiquitously transcribed tetratricopeptide repeat gene, X chromosome (predicted)		GeneID:317178; RGD:1565481; GI:109510421	XM_001055391	Rn.105636	317178
ILMN_57141	-7.7	-13.2	3.6	-1.1	-2	-0.2	-11	5.5	-0.1	14.6	-6.3	-6.9	0.7	5.2	-5.3	-3	-10.1	5.7	0.1	2.3	-1.2	-5.2	-9.2	-0.5			XM_213337	LOC287413	1940632	62656265	XM_213337.2	S	GTCGCCTTGGACTGTGCCATAAGGCTGAAAACAGAGACGGCTGTCCCAGG	PREDICTED: Rattus norvegicus similar to Expressed sequence BB220380 (LOC287413), mRNA.
ILMN_67853	74.4	68.2	68.3	59.6	59.6	50	74.2	76	43.2	50.8	59.7	50.2	76.9	67.9	76	54.3	69.3	70.4	73.6	52.4	59.2	65.4	97.3	65.3			XM_578599	LOC503079	2340746	62651515	XM_578599.1	S	TCTGTGCTCCGACATTGTTGATCCCAACTCAGGGGGCAGTCAGCCAGCAG	PREDICTED: Rattus norvegicus similar to immunoglobulin heavy chain (LOC503079), mRNA.
ILMN_65278	981.7	873.2	788.1	666.6	589.4	552.5	943.7	667.6	784.6	468.1	507.2	624.6	966.5	777.6	675.7	617.4	659.1	494.1	824.2	660.8	753	767	447.2	558.3			XM_344770	LOC365006	450093	62665307	XM_344770.2	S	GTCTGCGTGAAGACCAAGGCGCTGGTGCCAGACGAGGGTTCAGACCTCTT	PREDICTED: Rattus norvegicus similar to Cell division cycle 34 homolog (LOC365006), mRNA.
ILMN_49295	-28.3	-25.7	-21.5	-17.1	-26.8	-17.4	-31.8	-25.8	-24.3	-25.9	-30.9	-21.7	-35.2	-20.3	-28.9	-21.7	-34.8	-28.6	-20.3	-19.3	-26.7	-15.9	-26.1	-35.1	Sap18		XM_214170	Sap18_predicted	6180551	62661559	XM_214170.2	S	TGTTTTAAGCCCTTCTGTAAAATATGAAGAAAAAAGTGCTCTTAGCATTC	sin3-associated polypeptide, 18kDa; synonym: MGC125107; Rattus norvegicus sin3-associated polypeptide, 18kDa (Sap18), mRNA.		GeneID:290284; RGD:1310388; GI:76096316
ILMN_61828	-10.5	8.8	-1.4	9.3	-2.4	-0.8	1	-15.6	4.4	1.3	-7.9	-4.5	-3.7	-18.9	0.6	-1.3	2.9	-5.1	-9.5	-1.4	-2.9	-8.5	-5.7	-11.2			XM_574722	LOC499405	2370110	62665697	XM_574722.1	S	CTTCGCTCACACGACATACAAGGGCTCCTGGAACGAGCGCACCACTTACG	PREDICTED: Rattus norvegicus similar to hypothetical protein D830007E07 (LOC499405), mRNA.
ILMN_68780	144.6	188.5	187.8	209.7	191.4	134.6	184	203.1	166.7	173.5	198.3	214.9	196.6	230	171.9	140.5	193.2	173.6	186.1	177.6	188.2	238.4	247	148.1	Rhcg		NM_183053	Rhcg	3520711	34013519	NM_183053.1	S	TCCTGTGAAAAGCACCATGAAGAGAGGCTGAGGTTGGGGGTGGGATGGGG	Rhesus blood group-associated C glycoprotein	ammonium transport [goid 15696] [evidence ISS]; transport [goid 6810] [evidence IEA]; ammonium transporter activity [goid 8519] [evidence ISS]; ankyrin binding [goid 30506] [evidence IEA]; transporter activity [goid 5215] [evidence IEA]; integral to plasma membrane [goid 5887] [evidence IEA]; integral to membrane [goid 16021] [evidence IEA]; membrane [goid 16020] [evidence IEA]	GeneID:293048; RGD:727859; GI:34013520	NM_183053	Rn.18789	293048
ILMN_63983	-19.5	-21.1	-12.7	-8.2	-15.4	-19.6	-18.8	-17.8	-24.6	-6.1	-11	-10.4	-11.8	-18.5	-6.1	-18.2	-2.1	-19.5	-12.5	-0.9	-10.2	-18.4	-7.4	-22.4	RGD1564110_predicted		XM_218106	RGD1564110_predicted	780373	62638273	XM_218106.3	S	GAAGATCCATTAGGGATGGCTCTAGGATGCATGGCCCTGTCCTTCTCAGC	similar to putative pheromone receptor (predicted)		GeneID:308248; RGD:1564110; GI:109457498	XM_001067385		308248
ILMN_58954	10.5	25.2	12.9	22.9	14.6	27.7	40.3	27.4	13.8	22.9	16.5	32.1	13.6	27	15.9	14.2	50	19.9	30.4	13.5	22.8	36.1	27.2	25.4	RGD1564063_predicted		XM_573447	RGD1564063_predicted	2650128	62659289	XM_573447.1	S	CCTATCTGACGCCCCTTTCCCTACCCCCAACACAGCCATTCATCCGGGAA	similar to hypothetical protein FLJ32569 (predicted)		GeneID:498226; RGD:1564063; GI:109497850	XM_001059366	Rn.144044	498226
ILMN_56546	72.9	82.1	70.9	66.6	52	55.9	92.4	29.9	80.4	34.8	67.1	74.7	61.6	89.2	133.9	129.1	101.1	42	71.9	97.9	115.5	101.1	59.4	62.4	MGC105254	MGC105254	NM_012513	Bdnf	3390672	46195817	NM_012513.2	S	CCCTCCGCAACTGTGTGGTCAGTGGCTGGCTCTCATACCCACTAAGATAC	brain derived neurotrophic factor	dendrite morphogenesis [goid 16358] [evidence IEA]; regulation of short-term neuronal synaptic plasticity [goid 48172] [evidence IDA]; regulation of metabolism [goid 19222] [evidence IEA]; negative regulation of neuroblast proliferation [goid 7406] [evidence IEA]; mitochondrial electron transport, NADH to ubiquinone [goid 6120] [evidence IMP]; neuron differentiation [goid 30182] [evidence TAS]; n…	GeneID:24225; RATMAP:102; RGD:2202; GI:6978569	NM_012513	Rn.11266	24225
ILMN_52502	30.5	17.5	25.6	26	30.9	32.9	53.2	30	27.6	36.5	36.9	40.2	15.9	30.4	19	30.4	34.4	28.2	30.1	34.7	43.6	32	36.3	37.3	Olr1609	Olr1609	NM_001000973	Olr1609_predicted	1170706	47576482	NM_001000973.1	S	TCTGCTCTTGCTCACCTCCTACATTGTGGTGCTTGTCACCATCAGGGGCC	olfactory receptor 1609 (predicted)	detection of chemical stimulus during sensory perception of smell [goid 50911] [evidence ISS]; G-protein coupled receptor protein signaling pathway [goid 7186] [evidence ISS]; olfactory receptor activity [goid 4984] [evidence ISS]; integral to membrane [goid 16021] [evidence ISS]	GeneID:405328; RGD:1333849; GI:47576483	NM_001000973	Rn.142456	405328
ILMN_69028	-17.5	-13.5	-12.2	-8.9	-16.2	-12.8	2.5	-21.3	-13.8	0.1	-14.2	-14	-9.6	-9.7	-14.4	-17.7	-20.2	-12.3	-19.6	-16	-18.6	-23.4	-10.8	-14.1	RGD1560798		XM_228452	Pof1b_predicted	5390301	62667146	XM_228452.3	S	CCATGTAGTTACTCAATGCAAATTCTGGTGGCCTCAGGTGAAGATGTCTG	premature ovarian failure 1B (predicted)		GeneID:302328; RGD:1560798; GI:62667147	XM_001062157	Rn.141102	302328
ILMN_58660	116.9	66.8	65.4	80.3	71.9	70.3	89.8	62.7	72.3	46.9	82	50.3	71.6	43.8	55.8	56	41.4	48.5	76.2	64.5	60.4	88.6	61.1	48.8			XM_580025	LOC499840	4730538	62645433	XM_580025.1	S	GTGAAGGAGCACGCCAAGGAGCACCAAGGACCAAGAGGAGACCAGATGAG	PREDICTED: Rattus norvegicus LOC499840 (LOC499840), mRNA.
ILMN_55165	51.8	62	28.7	40.5	52.2	43.6	44.1	55.4	36.6	22.6	43	46.7	41.9	56.3	50.4	59.2	44.7	45.1	51	40.7	34	61.5	48.2	40	Zfp84_predicted		XM_218463	Zfp84_predicted	2360672	62639436	XM_218463.3	S	GGCTCTTACAGGTGAAGAAGCACCAGAGAGTGCACACAGTGGGGGAGATC	zinc finger protein 84 (predicted)		GeneID:308482; RGD:1309815; GI:109458486	XM_001078745	Rn.213001	308482
ILMN_67129	-12.5	-0.3	-9.8	0.8	-10.6	-17.5	-22.9	-9.1	-13.9	-2.6	-3	-7.5	-8.3	-16.7	-6	-9	-14.9	-13.5	-8.5	-17.9	-11.5	-17.7	-16.6	-5.8			XM_341813	Znf626_predicted	2630091	62639224	XM_341813.2	S	CCGGAAGTAACGAATCCAATTCCGGTGTCGTGCGTGGGCACCGCGGAAAT	PREDICTED: Rattus norvegicus zinc finger protein 626 (predicted) (Znf626_predicted), mRNA.
ILMN_48133	6	2.2	-2.1	8.2	-2.5	-11.2	23.7	-0.3	13.4	5.1	-3.8	6.5	7.3	-8.6	-11.6	6.4	-19.4	0.6	3.6	-12.5	-10.6	13.5	-2.3	-6.8	RGD1310137		XM_223400	LOC305339	6100167	62660441	XM_223400.3	S	GGACGACGATATCCTAATGGTCAACACAGGCTCATGGTACACAGTTGCCC	similar to NOL1R protein; Williams-Beuren syndrome critical region protein 20; Rattus norvegicus similar to NOL1R protein; Williams-Beuren syndrome critical region protein 20 (RGD1310137), mRNA.		GeneID:305339; RGD:1310137; GI:62945260
ILMN_66447	2.3	15.9	14.3	15	3.7	-4	1.2	-1.1	9.5	8.7	5.3	10.4	7.3	11.6	-3.5	-3.7	7.9	1.2	-0.6	13.6	12.7	24	8	0.7			XM_577416	LOC501988	4280504	62661888	XM_577416.1	S	GCAGCCTGTACACAAACATTCAGCTGGGAGGAAGCAATGGAGACTCGGTG	PREDICTED: Rattus norvegicus similar to TRAV6-5 (LOC501988), mRNA.
ILMN_51601	50.45	52.6	70	109.85	50.7	51.15	128.95	66.1	65.2	35.65	43.5	57.9	60.05	62.2	70.85	63.35	67.7	34.95	75.75	73.3	88.9	113.95	54.4	43.35	Kv3.2; KShIIIA	Kv3.2; KShIIIA	NM_139217	Kcnc2	4040403	21217558	NM_139217.1	A	GTTGACGACAGGTGATTACACGTGCGCTTCTGATGGAGGAATCAGGAAAG	potassium voltage gated channel, Shaw-related subfamily, member 2	cation transport [goid 6812] [evidence IEA]; transport [goid 6810] [evidence IEA]; potassium ion transport [goid 6813] [evidence IEA]; ion transport [goid 6811] [evidence IEA]; voltage-gated ion channel activity [goid 5244] [evidence IEA]; cation channel activity [goid 5261] [evidence IEA]; voltage-gated potassium channel activity [goid 5249] [evidence IEA]; ion channel activity [goid 5216] [evid…	GeneID:246153; RGD:628829; GI:21217559	NM_139216	Rn.9733	246153
ILMN_62339	5.6	12.7	10.4	11.8	14.2	13.2	-0.3	12.6	16.1	8	12.6	8.5	4.2	9.2	8.9	-1.2	1.6	18.7	9.6	11.7	3.2	4.6	8.6	6.9			XM_573194	LOC497998	5860195	62657044	XM_573194.1	S	AGTCTAAATTGGCCTTGCAGAAGCAACTCACCAAGACGCTGGCAGCCCGC	PREDICTED: Rattus norvegicus similar to hypothetical protein A930006D11 (LOC497998), mRNA.
ILMN_64268	822.4	693.3	717.5	705.6	550.3	520.1	1064.9	621.1	546.3	578.3	536.3	662.5	770	601.8	464.2	539.9	725.4	463	811.5	563.7	619.3	667.5	579	465.3			XM_578896	LOC367566	3520403	62718494	XM_578896.1	S	CCTCAAACTGAAGGCAGACGAGGCCCGCAAGAAGCTACAGGCTGACCAGC	PREDICTED: Rattus norvegicus similar to Y-linked testis-specific protein (LOC367566), mRNA.
ILMN_49056	758.2	598	607.2	566.1	432	444.3	764.9	539.6	479.2	382.3	418.5	535.4	648.4	550	577.5	501.4	523.6	432.8	616.6	500	581.1	645.7	487.8	437.7	Tpr		XM_222745	Tpr	1740424	62659460	XM_222745.3	S	CCTCAACCAGCCAAGACCCCCCTTCCAGCTCCTCCGTAGATACCAGTAGT	translocated promoter region		GeneID:304862; RGD:1310664; GI:109498005	XM_001070158	Rn.58980	304862
ILMN_52206	15.7	11.1	8.7	21.5	18.6	11.5	43.9	9.7	4.6	8.3	24.3	22	20.2	30.7	3.9	8.7	11.5	13.5	13.4	8.4	11.2	5.6	0.2	13.4	Slc39a5_predicted		XM_343140	Slc39a5_predicted	1940022	62651645	XM_343140.2	S	CACCACAGGAACGGAGGCGGGACACAGGGCCAGTAGGAGCAATAGGATTT	solute carrier family 39 (metal ion transporter), member 5 (predicted)		GeneID:362812; RGD:1310322; GI:109480094	XM_001067058	Rn.23867	362812
ILMN_61856	3.7	0.4	0.1	13.6	-5.2	-0.9	4.7	13.6	10.3	7.5	-7.4	-9.3	3	3.6	10.4	-2.2	-11.7	3.3	19.1	12.5	8.7	-0.7	-2.3	9.7	RGD1563626_predicted		XM_344827	RGD1563626_predicted	460129	62638686	XM_344827.2	S	ACACTGTGGCTGGTCGTCTCAGGCCTCTACCGATGACACCTACAAAGGAC	similar to putative protein kinase (predicted)		GeneID:365125; RGD:1563626; GI:109457840	XM_344827		365125
ILMN_67960	1.9	5	-0.8	0.7	-1.3	5.7	6.1	-3.5	2.1	2	-10.6	0.5	1.4	-7	-2.8	-8.8	-9.7	-12.5	12.3	2.5	1.8	-8.2	-10.5	-8.3	RGD1310573_predicted		XM_343916	RGD1310573_predicted	6370551	34871614	XM_343916.1	S	CTGCCTAGCCTGCCCCGAGAGTCACAGATTTTCATCATCAGTCGCCACGG	similar to RIKEN cDNA 9930039A11 gene (predicted)		GeneID:363627; RGD:1310573; GI:34871615	XM_001079113		363627
ILMN_62731	-7.6	-3.7	-3.2	-5	-7.7	-3.6	-18.7	-1.3	-9.6	6.2	-9	-6.4	-0.6	3.2	-0.1	-1.3	-5	-6	-10.3	-8.2	-7.3	-1.9	-3.3	-11.6	Ahch; DAX-1	Ahch	NM_053317	Nr0b1	1500309	16758011	NM_053317.1	S	GCTGGAGATGCTCTGTGCAAAGCTGTGAAGGCATGCAGCCACTCAAGTGC	nuclear receptor subfamily 0, group B, member 1	regulation of transcription, DNA-dependent [goid 6355] [evidence IEA]; negative regulation of transcription [goid 16481] [evidence IEA]; steroid hormone receptor activity [goid 3707] [evidence IEA]; transcription factor activity [goid 3700] [evidence IEA]; transcriptional repressor activity [goid 16564] [evidence IEA]; ligand-dependent nuclear receptor activity [goid 4879] [evidence IEA]; recepto…	GeneID:58850; RGD:62028; GI:16758012	NM_053317	Rn.10596	58850
ILMN_48519	9716.5	8452.9	7491.6	6696	5328.3	5115.7	11801.3	7221	6708.4	4540.4	4455.1	6577	9456.3	7505.7	6350	7192.5	6431.7	4961.1	8949.4	6420.9	7584.6	8751.2	5259.3	4780.3	Cox5b		NM_053586	Cox5b	7050064	16758361	NM_053586.1	S	GCTGCACCAAGGCGAGAGCCAGCGATGCCCCAACTGTGGAACACATTACA	cytochrome c oxidase subunit Vb	respiratory gaseous exchange [goid 7585] [evidence IEA]; electron transport [goid 6118] [evidence IEA]; cytochrome-c oxidase activity [goid 4129] [pmid 8206867] [evidence TAS]; oxidoreductase activity [goid 16491] [evidence IEA]; extracellular space [goid 5615] [evidence IEA]; mitochondrial membrane [goid 5740] [evidence IEA]; mitochondrion [goid 5739] [evidence IEA]; inner membrane [goid 19866] …	GeneID:94194; RGD:620608; GI:16758362	NM_053586	Rn.6686	94194
ILMN_62800	8.5	-2	-2	15.7	3.3	-6.7	-3	-7.8	8.1	2.7	-3.9	4.7	-3.4	0	-5.4	-5.2	0.5	3.4	7	14.7	0.1	9.7	-5.6	-4	ddx5-ps1		XM_225474	Armc4_predicted	2630377	62663684	XM_225474.3	S	TCAAAAACCCACACCCAGATGTGAAGGCCAGTGCAGCGTGGGCGCTCTGT	armadillo repeat containing 4 (predicted)		GeneID:307036; RGD:1306933; GI:109505075	XM_001064097	Rn.28582	307036
ILMN_61699	-6.8	-25.5	-17.9	-25.7	-14.5	-15.5	-16.7	-23.6	-14.4	-23	-20	-15.4	-18.6	-26.3	-25.1	-20.9	-6.5	-29.5	-17.7	-2.2	-14	-14.9	-19.7	-13.5	RGD1565225_predicted		XM_575856	RGD1565225_predicted	6840204	62649181	XM_575856.1	S	CGTGATGAGCTATTGTAGATCAACCTGCTGTCTAGGATGTGACCTGCCTC	similar to Interferon alpha-1 precursor (predicted)		GeneID:500491; RGD:1565225; GI:62649182	XM_001053250		500491
ILMN_56789	20.5	23.9	21.7	10	15.2	23.2	12.3	6.6	25.2	3.7	17	6.7	36.5	42.6	16.1	28.4	12.9	4.5	10.7	7.1	10.5	12.3	23.6	16.3	LOC306346		XM_224724	LOC306346	1580575	62662529	XM_224724.3	S	GGTTCAGGCCATGTGGAGGGGACATTATACTCGAAGCTGCCTCACCACGG	similar to KIAA1683		GeneID:306346; GI:109503208	XM_001070347		306346
ILMN_51082	3253.9	3837.8	3469.3	3504.6	2756.9	2678.1	4713.6	4098.6	2928.4	2304.1	2317.1	2771.1	2782.7	3686.3	3245.4	2970.4	2825	2219	3717.9	3338.1	3485	3655.9	2386.4	2266	RGD1310450		XM_343594	RGD1310450_predicted	6450458	62655231	XM_343594.2	S	CTCCCCCAGTTCTGCTCGGCTGTGGAAGGTAAACTTATGCCGAAGGTGGC	similar to hypothetical protein; synonym: MGC105908; Rattus norvegicus similar to hypothetical protein (RGD1310450), mRNA.		GeneID:363254; RGD:1310450; GI:62079163
ILMN_63388	13.5	0.6	7.6	9.8	0.9	-6.9	4.3	4.7	4.4	-13.1	9	-1.1	-11.3	-10.6	-4.5	-0.1	1.1	-8.8	-7.7	-10.8	-12	-3.2	-3.9	-3.9			XM_237751	LOC287036	1410100	62655626	XM_237751.2	S	CGATAGGCGGAACCCGAGGTGGTCACACGGAAAGGGGTGAGCGACCGCAA	PREDICTED: Rattus norvegicus hypothetical LOC287036 (LOC287036), mRNA.
ILMN_52874	-4.9	6.3	15	15.8	13.7	11.4	25.5	7	9.7	13.7	19.5	12.8	1.4	11.7	10.1	2.2	-2	7.7	10.3	8.2	3.2	18.2	15.7	8.8			XM_575563	LOC500211	360450	62647635	XM_575563.1	S	CCCCTGCACCTGAGACACCGCCAGAACCTGAAGGAAACAGACCTGATAGC	PREDICTED: Rattus norvegicus similar to LRRGT00176 (LOC500211), mRNA.
ILMN_68434	90.3	91.4	88.5	76.8	74.7	70.3	101.5	81.8	76.8	58	64.1	71.6	77.2	68.9	79	72.5	82.8	59.2	69.6	66.7	81.8	80.7	50.9	41.9	Cnot3_predicted		XM_218187	Cnot3_predicted	6040072	62638822	XM_218187.3	S	CATGGGACACCCTCCCGCCCCAGGAAGCAGAGAAGGGATAGGGAAGTTTT	CCR4-NOT transcription complex, subunit 3 (predicted)		GeneID:308311; RGD:1304771; GI:34854462	XM_001066271	Rn.212216	308311
ILMN_49965	1052	1001.3	970	882	727.1	662.8	1362.5	984.7	874.8	642.5	690	929.5	1161	785.6	747.2	570.3	903.3	643.9	885.3	825.7	945.2	879.4	631.5	621.6	Gadd45gip1		XM_213842	Gadd45gip1	2940601	62665013	XM_213842.3	S	CGCAAGCGCCTAAAGGAAGAAAGGCAGCGACAGAAGAAGGAGGCTCGAAT	growth arrest and DNA-damage-inducible, gamma interacting protein 1		GeneID:288916; RGD:1309249; GI:34851433	XM_001071308	Rn.161715	288916
ILMN_50536	29.6	29.4	30.1	40.2	35.5	35.6	43	34.2	33.7	16	37.5	43.2	39.3	38.1	29.9	40.1	46.9	36.5	47.7	56	30.7	48.2	41.7	39.2	RGD1307871		XM_235099	Mgat4c_predicted	2570403	62652068	XM_235099.3	S	GTAGTGTTGATGAGTACTTTTGGGGAAAGCCACCTTCAACGGGGGATACG	mannosyl (alpha-1,3-)-glycoprotein beta-1,4-N-acetylglucosaminyltransferase, isozyme C (predicted)		GeneID:299756; RGD:1307871; GI:109480536	XM_001080664	Rn.144889	299756
ILMN_50896	4.2	8.5	-8.8	-4.5	-3.4	-5.1	14	1.1	-3.5	-2.9	-4.5	5.6	4.7	-1.1	3.7	-1.2	-10.1	4.4	0.4	-1.5	-4.1	5.5	-1.5	-11.4	XRG9		XM_575746	XRG9	4920040	62648523	XM_575746.1	S	TGTGTTGCCAAGGATTAGGCCCTGTGCATGTTATCCCACCACTGAGTTGC	XK-related protein 9; Rattus norvegicus XK-related protein 9 (XRG9), mRNA.		GeneID:497099; RGD:1359260; GI:58866032
ILMN_47735	34.9	44.1	32.1	39.8	46.9	32.7	55.6	44.1	46.6	30.2	35.7	26.2	44.7	43.1	36.3	27.6	67	31.2	35	35.1	38	35.5	24.3	21.4			XM_576843	LOC501433	4070026	62718592	XM_576843.1	S	ACATGTTGTCTCTGCACATAGCTCCACATGTACTGTGGGGTCAGACTTCG	PREDICTED: Rattus norvegicus similar to GTPase activating protein testicular GAP1 (LOC501433), mRNA.
ILMN_58956	973.8	864.4	740.8	889.3	614.1	578.3	1386	719.9	567.6	397.9	605.2	816	1010.7	866.4	858.3	902.4	758.8	727.4	910.3	598.4	878.9	894.7	838.8	544	Ugp2		XM_214108	Ugp2_predicted	6660402	62660857	XM_214108.3	S	TCCCCCCAGGAGCAGTGTTAGAGAACAAGATTGTATCTGGGAACCTTCGG	UDP-glucose pyrophosphorylase 2; Rattus norvegicus UDP-glucose pyrophosphorylase 2 (Ugp2), mRNA.		GeneID:289827; RGD:1310210; GI:67078526
ILMN_58757	-28.7	-29.4	-40.8	-32.3	-21.8	-16	-27.1	-31.9	-23.5	-24.3	-30.3	-30.9	-32.8	-31.5	-35.4	-26.2	-27.1	-30.9	-35.6	-28	-21.7	-32.9	-23.7	-20.2			XM_578550	LOC503030	2100056	62650873	XM_578550.1	S	GACATATTTATGAGGCACTCTCTCAGCATCCCTGTGAGGCACTCAGCCGC	PREDICTED: Rattus norvegicus LOC503030 (LOC503030), mRNA.
ILMN_61414	324.6	362.6	380.1	371.7	254.5	295	491.8	386.2	359	259.8	236.1	302.4	281.3	201.3	295.1	277.8	316.8	180	330	264.9	353.1	422.3	205.7	234	Sema4g_predicted		XM_342055	Sema4g_predicted	1940019	62642376	XM_342055.2	S	GAGAATGGCTGTACTTCTTCAGGAATGCCCCCCACTCATCACCCAGGTGG	sema domain, immunoglobulin domain (Ig), transmembrane domain (TM) and short cytoplasmic domain, (semaphorin) 4G (predicted)		GeneID:361764; RGD:1310436; GI:62642377	XM_001063153	Rn.1645	361764
ILMN_56019	-6.1	-10.8	-1.4	-7	3.5	-15	-0.7	-7.4	-3.4	5.1	-0.8	-5.6	-0.6	-11.7	-10.6	-14.1	-3	-12.9	-6.8	-5.2	-3.6	-1.3	1.6	-7.8	LOC501383		XM_576796	LOC501383	3140373	62718370	XM_576796.1	S	GAAAGTGCAAGAGAGCTGGAATTAGGCACACACCAGTAGAGAGCTTCCTG	hypothetical gene supported by BC082068		GeneID:501383; GI:109513563	XM_001081029		501383
ILMN_49298	-5.4	-2.5	-2.2	5.6	8.7	0	8.3	-3.9	1.3	16	4.3	14.1	2.8	4.8	-5	14.5	-3.2	-0.5	18.3	3.6	0.2	10.1	25.1	-0.8	Ugb; CC10; CCSP; PCBB	Ugb; CC10; CCSP; PCBB	NM_013051	Scgb1a1	5390487	6981693	NM_013051.1	S	GCAAAATGCAGGAACCCAGCTGAAGAGGCTGGTGGATACCCTCCCACAGG	secretoglobin, family 1A, member 1 (uteroglobin)	organ morphogenesis [goid 9887] [evidence IEA]; embryo implantation [goid 7566] [evidence IEA]; signal transduction [goid 7165] [evidence IEA]; phospholipase A2 inhibitor activity [goid 19834] [evidence IEA]; cytokine activity [goid 5125] [evidence IEA]; steroid binding [goid 5496] [evidence IEA]; extracellular space [goid 5615] [evidence IEA]	GeneID:25575; RATMAP:41460; RGD:3934; GI:6981694	NM_013051	Rn.2206	25575
ILMN_66357	9.1	-3	-7.6	-9.2	-10.8	-4.9	0.5	-6.1	-13	-5.2	-11	-11.8	6.6	27.8	-5.8	-8.2	-7.1	-1.1	-1.9	6.4	1	-6.6	-5.5	6.9			XM_577472	LOC364500	4010400	62662128	XM_577472.1	S	TGACATCACATTACTCACCAGAGAGTCAGCGAGTGACCTAAGGGAAGGAC	PREDICTED: Rattus norvegicus similar to DUF729 domain containing 1 (LOC364500), mRNA.
ILMN_62181	31.6	9.3	23.4	3.7	22.6	17.4	31	26	20.8	1.4	15.2	11.2	14.3	19.2	16.2	16	14.1	5.2	25	11.2	9	16.4	32.9	13.6	RGD1564596_predicted		XM_217593	RGD1564596_predicted	4070048	62666595	XM_217593.2	S	CTGGGGACTTGTCTAGGGCATGAGTTCTCTGAGACTTTTGGAGGTCTGGG	similar to RIKEN cDNA 2010001H14 (predicted)		GeneID:302554; RGD:1564596; GI:27707896	XM_001063416	Rn.19978	302554
ILMN_52033	23.6	36.1	18.2	28.8	18.3	37.8	36.4	29.8	19.9	20.9	22.4	22	29.1	26.9	36	41.6	9.2	31.4	22.3	37.4	32.6	51.9	34.4	28.6	RGD1311456_predicted		XM_343420	RGD1311456_predicted	2680504	62653880	XM_343420.2	S	GGAGTTTAATACTGGGGAGGGGCAGCAGGAATAATGACCCTTCATTGTGC	similar to RIKEN cDNA B230380D07 (predicted)		GeneID:363089; RGD:1311456; GI:62653881	XM_001054973	Rn.15746	363089
ILMN_54188	-13.5	-11.6	-11.8	-4.9	-14.9	-2	-13.7	-8.7	-3.3	-10.8	-7.8	-11.3	-7.4	-12.4	-20.8	-12.6	14.7	-9.3	-15.3	4.7	-6.6	-19.2	-11.5	-13.9			XM_237497	LOC316717	5290632	62650330	XM_237497.3	S	CGGGCCAACAGGAGGGAAAGTGGGCTGTCAATAGCCCTCAAGTTACGTAG	PREDICTED: Rattus norvegicus protein serine-threonine phosphatase catalytic subunit PP-1c (LOC316717), mRNA.
ILMN_58050	1285.4	1769.2	1949.7	2335	1420.7	1498.5	1994.4	1842.2	1747.3	1155.5	1557.6	1795.1	1672.1	2012.9	1802.5	1429.7	1321	1198.3	2016.8	1551.9	2458.1	2271.6	1703.8	1080.4			XM_573278	LOC498076	130053	62657858	XM_573278.1	S	GACTACCTGGCATCATCGGAGCCCAATTCTCCCACCAAAGAAAGCACAGA	PREDICTED: Rattus norvegicus similar to RIKEN cDNA 2410116I05 (LOC498076), mRNA.
ILMN_57868	1.4	10.6	15.7	11.1	4.8	2	-5.8	13.6	17.3	4.8	10.8	-4.2	22.6	9.1	9.6	19.8	11.9	5.8	13.4	9.1	12.2	3.8	-12.2	-0.2	Lph		XM_341115	Lct	450605	62659267	XM_341115.2	S	GCAGCCTGGCATTTCTGACCTACAAATACTGCCGGCGCTCCAAGCAAGGG	lactase		GeneID:116569; RGD:620823; GI:109497830	XM_001055600	Rn.92376	116569
ILMN_54877	1112.3	960.6	851	872.3	513.7	666.7	1353.8	744	778	477.2	538.2	741.5	1115.3	1300.6	1161.1	1170.9	946.5	664.4	982.3	675.2	968.6	738.9	651.8	607	Tpm5; TM30nm	Tpm5; TM30nm	NM_057208	Tpm3	4540102	52353307	NM_057208.2	S	CTGCAGCCCTCTCACCTGTATACTGACTGTAGGGTTTGCTCACCTGCATG	tropomyosin 3, gamma	muscle development [goid 7517] [evidence IEA]; regulation of muscle contraction [goid 6937] [evidence IEA]; actin binding [goid 3779] [evidence IEA]; muscle thin filament tropomyosin [goid 5862] [evidence IEA]; cytoskeleton [goid 5856] [evidence IEA]	GeneID:117557; RGD:621546; GI:52353308	NM_057208	Rn.37575	117557
ILMN_51616	-9.5	-4.9	0.2	-5.6	2	-4	-15.5	9.1	10.1	-11.6	-5.5	2.9	0.9	5.3	-11.1	-10.7	-7.4	-2	-10.2	3.5	-6	-0.5	3.8	5.1	RGD1309391		XM_219798	Trpd52l3_predicted	1090458	62642158	XM_219798.3	S	AAGTCAAGAGTCGCGGGTGGCAGAGAGCTCGGCAGTGGCCTTCTTCCTTC	tumor protein D52-like 3 (predicted)		GeneID:293894; RGD:1309391; GI:109460025	XM_001079669		293894
ILMN_70299	1553.9	1160.9	1090.3	1097.7	835.8	666.4	1768.5	1152	1052.8	766.2	736.6	885.9	987.3	599	856.5	814.5	818.2	616.7	1274.7	1037.9	965.5	1197.3	873.7	769.2	MGC94654	MGC94654	NM_001006973	mrpl11	3190040	55742211	NM_001006973.1	S	GGCCGTGTTTTTGGCTGCTCAGAAGAGGCGGATTTGGCAGCTCAGGCAGA	mitochondrial ribosomal protein L11		GeneID:293666; RGD:1359665; GI:55742212	NM_001006973	Rn.3762	293666
ILMN_67082	2.9	0	-2.5	-11.8	1.2	-11.6	-15.6	-4.7	-1	8.3	0.5	-14	-7.8	4.2	6.8	-5.1	3.9	-8.5	1.5	-3.3	-1.8	-19.7	-15.3	-5.4	RGD1565681_predicted		XM_577104	RGD1565681_predicted	450008	62656448	XM_577104.1	S	TGGAAAATATCTTGCTGTCGGTCATCCATGGTGCTGAGAGCATAACCACC	similar to Prr6 protein (predicted)		GeneID:501702; RGD:1565681; GI:109488271	XR_009193	Rn.3337	501702
ILMN_61877	23.4	28	18.7	18.5	27.4	19.7	27.3	38.2	15.9	29	26.4	16.4	27.5	30.7	33.5	31.2	39.7	27.2	38.8	29.6	40.5	31.3	31.6	26			XM_575709	LOC500355	6290402	62648295	XM_575709.1	S	GCTGTGGGGCACATCAGCAGATTCATTTTCGGTTTATCCTTCTTACGCTG	PREDICTED: Rattus norvegicus similar to Deoxyribose-phosphate aldolase-like (LOC500355), mRNA.
ILMN_53223	11.7	21.7	18	15.6	25	16.9	27.4	6.9	15.2	19.9	25.4	14.8	24.9	31.1	10.4	20.9	24.3	22.5	19.4	19.8	11.3	32.7	38	20.9	RGD1563550_predicted		XM_236408	RGD1563550_predicted	1050519	62653905	XM_236408.3	S	GCCAAGGTGGAGCAGGCCGAAGAATTAGAGCTACAGTGTGTGGGAACGTC	similar to hypothetical protein FLJ38736 (predicted)		GeneID:300834; RGD:1563550; GI:109483698	XM_001057115	Rn.95019	300834
ILMN_53014	-12.7	5.8	1.2	5.9	-14	1.9	8.9	13.9	3.5	1.9	0.1	7.9	14.3	7.1	0.7	7.6	-12.8	6	13.4	8	2.7	-11.5	1.8	-3.4	RGD1560439_predicted		XM_228962	RGD1560439_predicted	770685	62666860	XM_228962.3	S	ATAGGCTGTGTGCTACCCTGGGCATGGAGTGGCCTTCGGTGTGCAGTGTT	similar to hypothetical protein FLJ34960 (predicted)		GeneID:302703; RGD:1560439; GI:34880604	XM_001055437		302703
ILMN_50625	245.3	290.8	311.6	285.8	254.9	253.9	272.6	299.6	266.6	260.9	233.4	255.7	299.7	320.8	242.9	252.3	252.6	212.5	339.9	265.7	248.4	316.4	308.6	216.1			XM_216764	LOC299264	5360647	62651175	XM_216764.2	S	TCAAAAGAAGTCAGCGCAGTAGTCCAGGCTCTTAGGGGAGGCTGAGGCGG	PREDICTED: Rattus norvegicus similar to ENSANGP00000002892 (predicted) (LOC299264), mRNA.
ILMN_57487	179.3	123.6	145.4	123	148.2	100.2	207.1	161.2	133.4	107.4	108.4	141.4	153.3	120.8	125.7	88.2	87.8	80.3	175.5	130.9	123.6	161.5	140.4	77.2			XM_579542	Khk	2680435	62650394	XM_579542.1	S	GTGGCTTGCAGGGGTTTGATGGCATTGTGTGAGAGATGAGCGGTGGGAGG	PREDICTED: Rattus norvegicus ketohexokinase (Khk), mRNA.
ILMN_70361	5.4	-2	-8.5	-2.8	-6	-8.4	-4.8	3.2	-6	-1.3	1.1	-0.5	8.8	14.4	-10.4	-4.5	-1.4	-1.1	-3.4	-9	-4.4	13.8	5.7	1.9	RGD1565045_predicted		XM_212849	RGD1565045_predicted	2120161	34864822	XM_212849.2	S	TGGGAACCCCAACAGCGAAGATCTACCTTACTGGCCTGTGTTGGACCATA	similar to carboxylesterase isoenzyme gene (predicted)		GeneID:292152; RGD:1565045; GI:109460298	XM_001074128		292152
ILMN_47999	449.5	420.2	407.8	375.3	309.4	392.2	468	393.9	333.9	236.1	329.1	323.3	516.9	720.6	478.2	477.5	456.3	364	488.9	345.4	459.1	464.1	349.4	330.7	Prpf3_predicted		XM_342295	Prpf3_predicted	6900433	62643901	XM_342295.2	S	GTGATCTCAGAACCGTGCCAGGCTGATACTGGGGCAAAGAGACTACCAAG	PRP3 pre-mRNA processing factor 3 homolog (yeast) (predicted)		GeneID:361995; RGD:1310555; GI:62643902	XM_001057756	Rn.116267	361995
ILMN_61286	-3	-8.3	-12.9	-16.5	-14.7	-9.5	-13.5	-6	-13.8	-10.5	-14.8	-29.1	-27.2	-2.8	-18.7	-10.3	-20.5	-9.2	-16.9	-13.1	-1.9	-8.6	-9.7	-17.2	RGD1564499_predicted		XM_574083	RGD1564499_predicted	1050577	62663921	XM_574083.1	S	TTCTCATGTGGTCTGACACTGTTGAAATGGTGCGTGTGGCTGGGCACCCA	similar to signal transducing adaptor - mouse (predicted)		GeneID:498798; RGD:1564499; GI:109505246	XM_001067909	Rn.211748	498798
ILMN_47947	119.9	92.6	62.9	84.8	80.8	72.4	130.2	98.4	82.4	74.9	103.3	86.6	140.4	89.5	100.7	142.2	77.9	101.7	129.6	107.3	140.8	124	152.7	88			XM_573550	LOC498326	3120672	62660105	XM_573550.1	S	GCTGCCACAGCCACCAGAAGGACAGTGTTACAGCAATTAAACAAAAAGAA	PREDICTED: Rattus norvegicus similar to ubiquitin-conjugating enzyme E2 variant 1 (LOC498326), mRNA.
ILMN_56669	20.2	16.8	2.6	4.5	19.5	18.9	16.1	12.9	10.9	6	20.4	11.4	9.3	35.5	-1.3	20.3	13.5	26.5	8.2	7.1	3	14.7	21.6	10.2			XM_235687	LOC315324	5340537	62653091	XM_235687.3	S	CTCTGAGTTCAGGGCAAGCTGGAGGAGGGAGAAGGGGTTGCCAGAGATCT	PREDICTED: Rattus norvegicus similar to keratin Kb40 (LOC315324), mRNA.
ILMN_60531	62.9	74.1	55	74.5	24.1	55.8	74.9	79.8	63.6	48.6	46.2	52.8	69.7	120.2	47.6	48.4	40.3	54.9	67.9	45.8	52.7	44.8	29.4	52.8	RGD1309019_predicted		XM_234839	RGD1309019_predicted	6400086	62651803	XM_234839.3	S	AGGGGACAGAGTGGGAGGTGTCAATCACTCTGGTAACTGTGAGGTTGCCC	similar to Ras GTPase-activating protein nGAP (RAS protein activator like 1) (predicted)		GeneID:314596; RGD:1309019; GI:109480298	XM_001077947	Rn.43302	314596
ILMN_68243	-8.4	1.6	7.6	3.2	-3.1	-4.4	-6.1	2.7	-3.4	2.5	-1.3	2.1	11.2	-2.3	3.9	-6.5	6	0.8	-8.4	-4.1	-5.2	-3.8	-5	15.9	Col6a2		XM_342115	Col6a2	3940324	62665834	XM_342115.2	S	GTCCAGAACTTCCCTGCCAAACAGATGAACCATGGCCCGGGAACAAGCCC	procollagen, type VI, alpha 2		GeneID:361821; RGD:1305585; GI:109509328	XM_001079642	Rn.128903	361821
ILMN_53299	263	311.4	332.7	269.8	223.9	227.8	300.2	329.3	241.9	154.9	202.4	246.7	279.3	147.8	199.7	238.1	199.6	150.8	362.6	236.3	193.5	306.4	210.5	126.2	Sox17_predicted		XM_232640	Sox17_predicted	1500110	62648574	XM_232640.3	S	TGCCTCGAGGGGTTTGCTCCCCACCATCACTGTCCAGTTTTAGCCAGTTT	SRY-box containing gene 17 (predicted)		GeneID:312936; RGD:1305371; GI:62648575	XM_001068621	Rn.7884	312936
ILMN_66207	1226.3	1239.8	1128.4	1103.4	870.3	819.4	1331.2	1166.3	919.8	748	735.9	1038.2	886.2	892.7	877	891	776.1	600	1143.7	849.5	909.6	1030.5	594.2	580.6	Mpzl1; MGC93692	MGC93692	NM_001007728	Mpzl1	3610242	56090308	NM_001007728.1	S	AGGACAGCGTGCAAACCTCAGGGTCTAACTCCACACCCCACCTCCTTGGA	myelin protein zero-like 1		GeneID:360871; RGD:1359140; GI:56090309	NM_001007728	Rn.8087	360871
ILMN_66436	-26.6	-15.8	-19.9	-20.3	-15.4	-17.5	-17.3	-19.3	-8.4	-18.1	-15.7	-18.8	-36.2	-19.4	-15.3	-11.3	-18.5	-13.3	-18.7	-13.4	-24.8	-25.1	-22.5	-13.9	Dppa1_predicted		XM_221795	Dppa1_predicted	2480086	27691595	XM_221795.1	S	GGAATAATCACACCGAAGTGGTCCCAACACAATCGCCCCTGAAGATCTCC	developmental pluripotency associated 1 (predicted)		GeneID:288393; RGD:1307656; GI:27691596	XM_001065655		288393
ILMN_62803	4842.5	4753.9	4676.9	4455.9	3319.9	3245.5	6059.2	5201.3	3748.2	2345	2775.5	3569.2	4622.3	5276.1	4406.1	3862.3	4138.1	3045.6	4429	4140	4446.1	4575	2637.8	2664.6	Nars		XM_214554	Nars_predicted	3360138	62664528	XM_214554.3	S	TAGCCACCGTAGACAGCTAAGTCATCCCTGCCTTTTCCGTGGGTGCCGTC	asparaginyl-tRNA synthetase; synonyms: MGC116236, LRRGT00113; Rattus norvegicus asparaginyl-tRNA synthetase (Nars), mRNA.		GeneID:291556; RGD:1307238; GI:71043734
ILMN_56985	17	13	20.9	14.8	18.4	8	22.6	17.2	25.9	15	13.5	35.9	23.9	5.4	13.5	23.3	8	20.6	11.3	26.5	22.5	19.3	17.7	15.1	RGD1559731_predicted		XM_576913	RGD1559731_predicted	770040	62666507	XM_576913.1	S	CCCATGTGTTGGTAGCCTGGTGGAGATAAAAGGCCAGGTGAAGGCAGGGC	similar to RIKEN cDNA 4930578C19 (predicted)		GeneID:501512; RGD:1559731; GI:62666508	XM_001057862		501512
ILMN_65751	53.2	52	64.3	50.5	45.5	49.4	72.2	68.5	83.4	42.6	42	52.2	29	68.3	48	45.2	46.7	39	46.4	33.4	41.2	68.7	26.6	34.2	Trpm6		XM_219747	Trpm6	730056	62641932	XM_219747.3	S	TGCGTCAGCTGCCCACTTGGAGTAGAATGCTGTGTACTAAAGAACCAGGG	transient receptor potential cation channel, subfamily M, member 6		GeneID:293874; RGD:1309942; GI:109459952	XM_001078158	Rn.104760	293874
ILMN_53778	-0.6	-8.6	-5	-13.2	-5.9	3.1	-4.7	4	-2.4	-9.5	-0.8	-0.6	5.6	8.4	-14.4	2.9	1.1	-10.3	-7.6	5.4	12.9	7	7.7	4.8			XM_344531	LOC364618	2970576	62662899	XM_344531.2	S	AGGGCGTGGAAGAGGAGCGAATCCTGAGAGGAGCTTGGAGCATGGGGACA	PREDICTED: Rattus norvegicus similar to netrin receptor Unc5h4 (LOC364618), mRNA.
ILMN_63090	122.9	120.6	97	115	87.2	90.9	166	88	101.6	66.4	69.6	98	169	119.5	129.8	152.1	115.2	80.5	141.2	103.2	125.3	168.5	80.6	71.4	Sel1l	Sel1l	NM_177933	Sel1h	3780070	29336094	NM_177933.1	S	CACTGCTCAGCGGCCATGCTGCCACCCTTCTGTTGTAAACGCTAGGAAAC	Sel1 (suppressor of lin-12) 1 homolog (C. elegans)		GeneID:314352; RGD:620147; GI:29336095	NM_177933	Rn.204906	314352
ILMN_160506	-12.5	-18.9	-15.9	-20.7	-23.5	-17	-19.5	-13.6	-14.2	-21.5	-6.7	-15.9	-20.4	-11.7	-8.4	-14	-26	-15.3	-31.3	-20.3	-18.3	-23.4	-18.1	-21.2	sgigsf		AB114443	Igsf4a	5860059	47846863	Rn.19928	S	TTCATAAAAGGAAAACCAGCACAGTTTAGATTTCATAGTTCAGAATTTAG	immunoglobulin superfamily, member 4A		GI:47846864	NM_001012201	Rn.19928	363058
ILMN_57703	18.3	48.5	30	23.9	16.5	28.4	41.4	23.9	19.8	7.9	15.3	39	20.6	31	5.4	21.6	21.6	12.3	32.6	33.9	11.4	56	21.1	17.6	Anxa8		XM_224698	Anxa8_predicted	780309	62662243	XM_224698.3	S	TCAGGCAGCCAGTGAGCAAGTGGGAGAGCACGGCTATGAGAGAACACAGC	annexin A8; synonym: MGC116246; Rattus norvegicus annexin A8 (Anxa8), mRNA.		GeneID:306283; RGD:1307719; GI:72255533
ILMN_56625	9555.8	8663.3	7520.2	7622.6	5108.7	5253.9	11654.8	7977.3	6420.9	4234.9	4603.4	5874	9473	7510.5	6799.1	8134.8	5865.4	5191	8197.4	5824	7051.8	7533.6	7047.7	4595.4	Vdac2		NM_031354	Vdac2	1500053	13786201	NM_031354.1	S	GTTGGATGGTTATCTCGTTATCAGTGCTGCCGTCGTGCGGCCTCCTCTAC	voltage-dependent anion channel 2		GeneID:83531; RGD:621576; GI:13786202	NM_031354	Rn.162037	83531
ILMN_69592	186	157.4	197.3	150.1	111.2	111.7	249.8	208.6	140.3	101.5	84.8	104.7	410.3	57	111	106.7	103.8	154.2	164.6	139.7	160.3	325.7	115.7	102.6	Spag8		XM_342826	Spag8	3710411	62648897	XM_342826.2	S	CCAGCATCCTTGTCGCTGGGGCAGCCTTTGCCTTACGAACTGGAGAACAG	sperm associated antigen 8		GeneID:362508; RGD:1307079; GI:62648898	XM_001070081	Rn.144402	362508
ILMN_64954	4202.4	4650.4	3672.5	3270.4	2441.5	2182.8	6010.9	3960.4	3556.6	2231.8	2054.8	2839.8	4790.6	3498.2	3233	2913.2	3117.3	2323.2	4095.2	2945.3	3980.6	3180.8	3292.7	1780.5	MGC95097	MGC95097	NM_001005903	Capzb	4060273	54400731	NM_001005903.1	S	AGGGAAACTGGAGCTCTGATCCGTGTGTGTTTGGGGGTTGCTTGGAGCCG	capping protein (actin filament) muscle Z-line, beta		GeneID:298584; RGD:1359099; GI:54400732	NM_001005903	Rn.105999	298584
ILMN_62287	470.8	499.9	469.3	486.4	368.3	327.2	742	480.8	415.7	312.4	292.1	410.5	808.2	437.2	330.8	435.3	329.1	578.5	540.9	426.7	402.8	1091.6	268.8	303.8	Doc2; Doc-2	Doc2; Doc-2	NM_024159	Dab2	4150176	13162356	NM_024159.1	S	GGGCCCCACATTGTTTTCATTCCAGACACTTTGCAGCTGTTTGACCCTGA	disabled homolog 2 (Drosophila)	cellular morphogenesis during differentiation [goid 904] [evidence IEA]; excretion [goid 7588] [evidence IEA]; embryonic development (sensu Mammalia) [goid 1701] [evidence IEA]; negative regulation of cell growth [goid 30308] [evidence IMP]; cell proliferation [goid 8283] [evidence IEA]; neurogenesis [goid 7399] [evidence IEA]; receptor mediated endocytosis [goid 6898] [evidence IEA]; development…	GeneID:79128; RGD:621007; GI:13162357	NM_024159	Rn.161784	79128
ILMN_52126	23	18.5	27.2	22.1	24	16.6	38	31.8	16.3	33.3	32.7	14.2	36.5	30.3	25.9	22.1	27.6	21.3	18.1	19.3	22.5	22	37.5	17.9	LOC360228		XM_579103	LOC360228	5050113	62656484	XM_579103.1	S	ACAGCTTCTACCTGGGGGGAAAAATGGCTGTTGGAGCTCTGTGACCAAGG	WDNM1 homolog; Rattus norvegicus WDNM1 homolog (LOC360228), mRNA.		GeneID:360228; RGD:1303147; GI:124256527
ILMN_65760	-16.9	-16.5	-17.5	-10	-7.7	-4.3	-17.7	-18.5	-9.7	-19.1	-16.3	-4	-19.4	-5	-23.5	-19.2	-15	-17.4	-25.1	-14.8	-10.4	-9.8	-14.2	-9.9	RGD1563415_predicted		XM_575261	RGD1563415_predicted	1770368	62646048	XM_575261.1	S	AGGCAGAAGAACCGGAAGGATCGGCGCCAGCGCAAGGACAGGAAGTTGGA	similar to OTTHUMP00000029946 (predicted)		GeneID:499918; RGD:1563415; GI:109469010	XR_009508	Rn.102199	499918
ILMN_50062	-13.1	-9.7	-1.3	-8.8	6.2	9.5	12.6	0.2	-8.3	7.3	-5.5	-15.1	-7.6	-9.9	-15.5	3.5	5.6	-3	-5.1	-0.4	-6.8	-2.5	6.7	11	Bcl-2	Bcl-2	NM_016993	Bcl2	1580273	8392973	NM_016993.1	S	CCAGGATAACGGAGGCTGGGATGCCTTTGTGGAACTATATGGCCCCAGCA	B-cell leukemia/lymphoma 2	release of cytochrome c from mitochondria [goid 1836] [evidence IEA]; humoral immune response [goid 6959] [evidence IEA]; negative regulation of cell proliferation [goid 8285] [evidence IEA]; apoptosis [goid 6915] [pmid 11792651] [evidence TAS]; regulation of apoptosis [goid 42981] [evidence IEA]; anti-apoptosis [goid 6916] [pmid 11879647] [evidence IDA]; regulation of cell cycle [goid 74] [evide…	GeneID:24224; RATMAP:101; RGD:2199; GI:8392974	NM_016993	Rn.9996	24224
ILMN_63206	19.4	14.7	16.4	21.7	10.9	12.5	32.4	15.8	9.5	19.2	22.1	15.4	25.5	23.7	14.5	12.6	8.6	3.5	14.2	3.9	13.8	18.6	12.9	25.2	RGD1560077		XM_575719	Ifltd1_predicted	1230154	62648325	XM_575719.1	S	CTCACGCCAGGGTCCGTACCACGCATGCACAGAAGAACCACACAGGCATT	intermediate filament tail domain containing 1 (predicted)		GeneID:500362; RGD:1560077; GI:109472836	XM_001074818	Rn.215706	500362
ILMN_68252	-29.8	-18.1	-20.5	-19.6	-18	-10.7	-28.9	-35.4	-16.4	-13.6	-15.8	-24.9	-22.9	-20.9	-20.2	-20.8	-17.4	-8.4	-12.8	-20.3	-26.1	-24.1	-16.4	-6.2	Cd8a		NM_031538	Cd8a	2260411	57527923	NM_031538.2	S	CAGGGAGCAAGTGGTATGAACCTGTGATCTGCTCAGCTCTGCCTGTGAGC	CD8 antigen, alpha chain	T cell activation [goid 42110] [evidence IEA]; cellular defense response (sensu Vertebrata) [goid 16066] [evidence IEA]; cytotoxic T-cell differentiation [goid 45065] [evidence IEA]; transmembrane receptor protein tyrosine kinase signaling pathway [goid 7169] [evidence IEA]; immune response [goid 6955] [evidence IEA]; inflammatory response [goid 6954] [pmid 11698471] [evidence NAS]; MHC class I p…	GeneID:24930; RATMAP:34965; RGD:2316; GI:13928726	NM_031538	Rn.10306	24930
ILMN_67648	-4.7	-0.5	-4.8	6.4	-1.8	-1.2	-11	-9.3	-0.8	-12.6	-2.1	-4.1	-8.2	-0.4	-12.7	2.6	9.5	-13.8	1	-4.7	-8.5	-6.7	1.2	-3.9			XM_341769	LOC361490	6510019	62638806	XM_341769.2	S	GACCTCAGGGCAGTCATCAGTCACCAGAACAGTGAAGGGAACCACAACCC	PREDICTED: Rattus norvegicus similar to hypothetical protein FLJ32191 (LOC361490), mRNA.
ILMN_63638	85.6	79.4	48.8	87.3	49.3	61.8	102.3	103.7	50.8	40.1	48.8	92.4	82.2	85.8	120.8	108.1	55.4	69.1	101.4	76.4	86.8	103	116.9	40.1	Smarcad1_predicted		XM_231860	Smarcad1_predicted	4060441	62647367	XM_231860.3	S	GGGAAGTATGCCAGCGGATATAGCCACGCTACTGAAAACGTCAATGGGCC	SWI/SNF-related, matrix-associated actin-dependent regulator of chromatin, subfamily a, containing DEAD/H box 1` (predicted)		GeneID:312398; RGD:1309640; GI:109472135	XM_001066395	Rn.7758	312398
ILMN_70411	341.4	276.5	214.9	208.2	174.1	207.2	287.5	228.3	194.8	141.3	170.2	222.4	325.1	214.8	296.4	322.6	238	131.4	278.7	161.5	260.4	245.3	193.5	149.9	RGD1561942_predicted		XM_574144	RGD1561942_predicted	4810091	62664377	XM_574144.1	S	AGACTCTGGGCCACTTCTCCATATCCCACACAGGGCCATTCCAACCTGGC	similar to mutated in bladder cancer 1 (predicted)		GeneID:498858; RGD:1561942; GI:62664378	XM_001054026	Rn.23933	498858
ILMN_50779	38	36.4	34.2	26.3	27.3	27.2	29.8	33.8	15.4	15.5	24.9	26.9	30.8	22.6	17	42	24.5	10.1	32.6	21.6	38.7	39.6	26.5	28.1			XM_345064	LOC365510	5570138	34864983	XM_345064.1	S	AGCTCCGGGCCCTGGGGATGTTGGTACTGCTAGCCTTGTGGGCAGCAACA	PREDICTED: Rattus norvegicus similar to Avian reticuloendotheliosis viral (v-rel) oncogene related B (LOC365510), mRNA.
ILMN_56514	39.1	32.7	38.2	30.1	30.7	30.2	57.5	52.2	29.5	27	43.8	27.8	52.9	31.5	41.2	36.5	52.2	36.7	43.6	26.1	45.6	51.3	36.9	29.5	Prox1		XM_223067	Prox1_predicted	2340270	62659936	XM_223067.3	S	GTGTGGGGGAGGCATGGATACTTTGTGATGTCAGCTGGTGGTCCCTGCTC	prospero-related homeobox 1 (predicted)		GeneID:305066; RGD:1306890; GI:62659937	XM_001067440	Rn.26557	305066
ILMN_53045	5.7	8.5	18.6	10.2	6	1	9.6	14.4	6.4	4.4	12.1	10.5	31.6	9	19.4	17	7.8	25.5	7.5	33	9.3	11	11.6	14.9	RGD1561010_predicted		XM_578098	RGD1561010_predicted	2320162	62644872	XM_578098.1	S	GTCGCGCCGCTGGGACTCTGCTGGTCTCCCGAAGTTCAGACGTGGGCGGC	similar to Ac1147 (predicted)		GeneID:502610; RGD:1561010; GI:109513795	XM_578098		502610
ILMN_53807	1.3	1.6	5.3	13.7	-6.7	-3.2	0	-1.2	5.5	16.2	7.7	6.9	4.9	11	0.5	6.4	7.8	19.4	0.9	13.6	6.4	2.9	14.2	3.2	TGF-beta 2	TGF-beta 2	NM_031132	Tgfbr2	6620181	13592110	NM_031132.1	S	GCCTGAAATCCCCAGCTTCTGGCTCAACCACCAGGGCATCCAGATCGTGT	transforming growth factor, beta receptor II	response to hypoxia [goid 1666] [pmid 12183510] [evidence TAS]; transmembrane receptor protein serine/threonine kinase signaling pathway [goid 7178] [evidence IEA]; positive regulation of cell proliferation [goid 8284] [evidence IEA]; transforming growth factor beta receptor signaling pathway [goid 7179] [pmid 12183510] [evidence TAS]; protein amino acid phosphorylation [goid 6468] [evidence IEA]…	GeneID:81810; RGD:69651; GI:94400786	NM_031132	Rn.9954	81810
ILMN_64124	1246.5	929.5	1002.6	907.1	679.4	623.4	1563.3	893.8	791.8	577.6	708.3	832.3	1146.3	924.9	851.2	818.8	763	670.1	1129.1	870.2	915.2	1138.4	775.5	678.9			XM_344454	LOC364468	6350403	62661842	XM_344454.2	S	AATCCACAAGGAGCAGTCTCTGCCTACCTGCTGGACAGAGAGGGGCAGTT	PREDICTED: Rattus norvegicus similar to TGF beta-inducible nuclear protein 1 (L-name related LNR42) (LOC364468), mRNA.
ILMN_63687	-15.8	-6.1	-12.2	-12.6	-16.1	-13.5	-10.1	-12.9	-3.8	-9.1	-6.2	-8.9	-13.9	-8.7	-8.1	-12.9	-6.4	-8.8	-12	-13.1	-3.8	-9	-23.8	-10.5	Apoh		NM_001009626	Apoh	940010	57528173	NM_001009626.1	S	GGAGGCTCAGTGCATAGACGGCACCATCGAGATCCCCAAATGCTTCAAGG	apolipoprotein H	defense response [goid 6952] [evidence IEA]; lipid transporter activity [goid 5319] [evidence IEA]; heparin binding [goid 8201] [evidence IEA]; extracellular region [goid 5576] [evidence IEA]; extracellular space [goid 5615] [evidence IEA]	GeneID:287774; RGD:1310625; GI:57528174	NM_001009626	Rn.1824	287774
ILMN_53527	-15.1	-20.8	-20	-22.3	-23.1	-21.8	-37.7	-22.1	-15.3	-29.8	-23.7	-17	-28	-19.2	-31.9	-22.1	-22.5	-12.9	-28.8	-18.3	-25.4	-21.6	-26.2	-24.3	Olr691	Olr691	NM_001000630	Olr691_predicted	3170152	47577442	NM_001000630.1	S	AGGGCGTACCCTGCAGAGAGCCGCAGAAAAGCTCTTTCCACATGCAGTTC	olfactory receptor 691 (predicted)	detection of chemical stimulus during sensory perception of smell [goid 50911] [evidence ISS]; G-protein coupled receptor protein signaling pathway [goid 7186] [evidence ISS]; olfactory receptor activity [goid 4984] [evidence ISS]; integral to membrane [goid 16021] [evidence ISS]	GeneID:404822; RGD:1332941; GI:47577443	NM_001000630	Rn.142817	404822
ILMN_63226	304.6	340.1	347.2	372.1	264.6	235.4	569.5	343.2	313.9	181.5	236.5	279	286	77.9	140.3	142.8	221.3	164.7	339.9	262.4	279.9	383.9	168.2	159.1			XM_340905	LOC360630	1090524	62657059	XM_340905.2	S	ACATGCACAGGATGCTTCCCACGATTTGGAGGAGACAGGGTCTGACAGTG	PREDICTED: Rattus norvegicus similar to Naglu (LOC360630), mRNA.
ILMN_66709	53	62.2	48.2	53.7	40.5	44.9	58.1	53.1	44.5	32.3	46.8	53.1	48.7	36.4	52.6	63.7	57.1	46.5	60.5	55.7	65.2	55.7	74.3	38.4			XM_573079	LOC497894	6580091	62656010	XM_573079.1	S	TCCGTCCTTGACCAGCACAAAAGGATCCACACTGGAAAGAAGCCATATCG	PREDICTED: Rattus norvegicus similar to Zinc finger protein 62 homolog (Zfp-62) (ZT3) (LOC497894), mRNA.
ILMN_51056	11.4	19.4	21.6	12	18.2	24.6	30.9	24.3	18	22	15.6	22.7	20.4	6.5	18	20.3	25.5	23.7	15.9	20.7	8.1	11	18.8	13.2			XM_578156	LOC502662	5260647	62645751	XM_578156.1	S	AACAAGAAGGCTCAGCCGGTGGGAAAGGCCAGACTGGAGCTCCTGGTCCA	PREDICTED: Rattus norvegicus similar to 60S ribosomal protein L7a (LOC502662), mRNA.
ILMN_63321	2.6	16.9	2.5	-6.5	1.6	-3.1	4.4	-5.3	-7.2	3.8	-1.2	7.6	-3.2	-1	2.8	8.7	6.2	9	-5.6	0.4	0	2.8	-1.2	0.5			XM_224098	LOC498508	4480041	62661410	XM_224098.2	S	CCTAATACTCAGAAGGAGCAATGGAGACTCAGTGACCCAGACAGAAGGCC	PREDICTED: Rattus norvegicus similar to TCRVA8 (LOC498508), mRNA.
ILMN_60077	523.6	467.6	484.6	318.6	305.4	269.2	499.1	478.9	395.9	226.2	261.1	313.3	459.5	496.7	389.5	323.2	285.9	271.9	498.4	394.8	415.1	371	250.6	292.4			XM_345604	LOC366505	610168	62650030	XM_345604.2	S	TGCACGCCGGGAGGTCTCTGAGGGGATGAGGACGGACGTTTGAAGAAAGT	PREDICTED: Rattus norvegicus similar to Cc2-27 (predicted) (LOC366505), mRNA.
ILMN_161812	521.8	571.1	524.3	506.7	330.6	305.6	597.4	487.1	392.7	296.7	294.3	391	661.5	438.1	350	383	482.8	384.6	494.3	456.6	547.8	478	376.7	303.7			XM_214764	LOC292281	4060544	27730096	GI_27730096	S	GGGACCGAAGCCGCTATGCCGCAGTGTTTCAGGACCAGTACGAAGAGTTC	Rattus norvegicus similar to 9430098E02Rik protein (LOC292281), mRNA.
ILMN_64893	2683.7	3122.4	3032	3146.4	1925.6	2687.1	3688.3	2615	2156	2112.3	2565.3	2307	3603.6	3328.1	3596.3	2652	2935.7	2448.9	2898.2	1462.8	3064.9	3289.5	2669.7	1857.8			XM_579579	LOC497817	6660563	62650992	XM_579579.1	S	ACGATGGTGTATCTCTCTGTAATGGTGAGCCATGGTGCAAGGTCATAGCC	PREDICTED: Rattus norvegicus hypothetical gene supported by NM_053817 (LOC497817), mRNA.
ILMN_51218	29.8	10.9	14.1	29.6	32.3	25.5	32.1	31	18.9	41.8	11.8	31.1	15.9	12.4	24.3	11.9	34.6	22.3	26.9	22.4	22.4	35.9	28.3	21.5	Soat		NM_198049	Soat	6940333	37591182	NM_198049.1	S	TCAGGCATACAAGAGGAGGCAGAAGAGTCAATACAGGAGACAGCACCCGG	sodium-dependent organic anion transporter	sodium-dependent organic anion transport [goid 43251] [pmid 15020217] [evidence IDA]; sodium-dependent organic anion transporter activity [goid 43250] [pmid 15020217] [evidence IDA]; integral to plasma membrane [goid 5887] [pmid 15020217] [evidence ISS]	GeneID:289459; RGD:727800; GI:37591183	NM_198049	Rn.214951	289459
ILMN_59918	13.7	20.2	10.2	6	0.1	4.4	-0.8	3.5	15.5	4.4	1.4	2.7	8.8	22.9	16.5	14.6	18.4	0.8	11.4	7.5	-0.5	2.8	5.9	8.6	Tbx19_predicted		XM_222834	Tbx19_predicted	130088	62659625	XM_222834.3	S	ACGCCAGCGCCTCAGGAACCTTTCTCCTTGGGAGCCCTACTGTCACTTCA	T-box 19 (predicted)		GeneID:304935; RGD:1310145; GI:109498124	XM_001075412	Rn.214171	304935
ILMN_55904	1030.8	1156.7	1129.7	986.8	814.2	673.6	1371.6	1067.6	985.1	549.4	639.5	883.6	1091	968.9	986.6	740.2	682.3	555.5	1203	1012.8	1007	996.7	632.2	642.6	Usp31; synUSP	Usp31; synUSP	NM_198785	Usp48	2100504	38454303	NM_198785.1	S	GCACACTAGACAAGCGTTCTGCACACTGACCCATGTCCCCAGCTCTACCC	ubiquitin specific protease 48	protein deubiquitination [goid 16579] [pmid 14535949] [evidence IMP]; ubiquitin-specific protease activity [goid 4843] [pmid 14535949] [evidence ISS]; postsynaptic membrane [goid 45211] [pmid 14535949] [evidence IDA]; lipid raft [goid 45121] [pmid 14535949] [evidence IDA]	GeneID:362636; RGD:735213; GI:38454304	NM_198785	Rn.100022	362636
ILMN_60288	30.1	5.8	11.1	3.6	25.2	2.1	23.2	2.1	5.7	0.4	-4.4	-2.5	0.1	12.9	-2.7	9.9	1.1	-10.1	16.9	5.1	-2.5	14.2	-15.3	4.3	RGD1564120_predicted		XM_574785	RGD1564120_predicted	3870184	62666143	XM_574785.1	S	GCTGTGGGTCACATCTTGTGTGTGTCAGAGGGACTGCGGAGAACCAGGAG	similar to WNT1 inducible signaling pathway protein 3 precursor (WISP-3) (predicted)		GeneID:499461; RGD:1564120; GI:62666144	XM_001062371	Rn.141375	499461
ILMN_65279	124.4	163.8	234.4	193.3	64.7	92.8	239.9	108.8	90.7	112.2	162	189.3	177.5	157.3	90.8	84.4	69.2	120.1	126.1	85.3	136.4	192.9	136.6	122.3			XM_579502	LOC497745	3190181	62665769	XM_579502.1	S	CACCAACTCCCTTAATAAACAGACCCTGGGCTGATGGCCCAGTAGTAAAG	PREDICTED: Rattus norvegicus hypothetical gene supported by NM_031049 (LOC497745), mRNA.
ILMN_63168	308.2	285.2	230.9	186.3	169.7	226	339.5	224.2	222.7	222.8	190.1	179.9	338.9	126.2	231.6	218.4	256.7	183.2	296.3	215.4	186	293.5	168.5	138.1	MGC95045	MGC95045	NM_001009645	Kif22	2480672	57528245	NM_001009645.1	S	TTGCATCTGCTGAATGAAGGCTCAGCTCGGGATCTGCGAAGCCTGCAGCG	kinesin family member 22	microtubule-based movement [goid 7018] [evidence IEA]; DNA repair [goid 6281] [evidence IEA]; mitosis [goid 7067] [evidence IEA]; microtubule-based process [goid 7017] [evidence IEA]; microtubule motor activity [goid 3777] [evidence IEA]; motor activity [goid 3774] [evidence IEA]; DNA binding [goid 3677] [evidence IEA]; ATP binding [goid 5524] [evidence IEA]; microtubule associated complex [goid …	GeneID:293502; RGD:1311886; GI:57528246	NM_001009645	Rn.8601	293502
ILMN_49095	25.2	24.15	24.75	30	32.6	21.9	37	25.8	28.05	17.75	22.3	25.75	36.3	18.4	21.65	23.8	17.45	15.3	19.55	18.7	30.45	15.65	23.15	20.85			XM_574293	Trip13_predicted	4230546	62638429	XM_574293.1	S	TTTCAAGGAAGAGTGAGGGCCTCAGCGGCCGGGTCTTGAGGAAACTTCCT	PREDICTED: Rattus norvegicus thyroid hormone receptor interactor 13 (predicted) (Trip13_predicted), mRNA.
ILMN_56987	8.4	11.8	1.2	7.2	21.1	-1.2	6.8	-7.2	17	-7.2	0.8	15.5	7.4	16.2	6.5	0.2	17.9	4.9	22.2	24.6	15.9	16.2	-5.5	3.4	RGD1564877_predicted		XM_580212	RGD1564877_predicted	5570270	62666936	XM_580212.1	S	GCCTCCTCAGCAAGCCACCAAAGACTAGAAATCCATTCACAGGTCTGGCA	RGD1564877 (predicted)		GeneID:501581; RGD:1564877; GI:62666937	XM_001066084	Rn.126525	501581
ILMN_48761	-14.8	-24.9	-15.8	-20.2	-23.5	-23.1	-34.7	-21	-20.7	-21.2	-10.9	-15.1	-5.7	-11.1	-19.3	-23.5	-17.9	-17.2	-19.5	-17.3	-16.3	164.8	-16.2	-16.8	Chm-1; MGC156632	Chm-1	NM_030854	Lect1	3870068	13540670	NM_030854.1	S	GCAAGAATTAGCACGAGAGTTGAGAACCAAAGAACCATGCCAAGGGACCG	leukocyte cell derived chemotaxin 1	integral to membrane [goid 16021] [evidence IEA]	GeneID:81512; RGD:620176; GI:13540671	NM_030854	Rn.9900	81512
ILMN_68492	1251.8	880.9	740.4	979.6	729.8	714.7	1574.3	1159.4	917.7	857.6	878.7	781.8	871.2	742.5	813.4	1003.9	630.1	559.6	995.4	636.5	960.2	994.4	860.1	554.5	Nfm; Nefm	Nfm; Nefm	NM_017029	Nef3	610037	8393822	NM_017029.1	S	GCCAGTTTCCTAAGCTGTTGAAAGAGGGGCACTCGGGGGGATGTCTTGAG	neurofilament 3, medium	intermediate filament cytoskeleton organization and biogenesis [goid 45104] [evidence IEA]; structural molecule activity [goid 5198] [evidence IEA]; structural constituent of cytoskeleton [goid 5200] [evidence IEA]; kinesin complex [goid 5871] [evidence IEA]; neurofilament [goid 5883] [evidence IEA]; axon [goid 30424] [evidence IEA]; intermediate filament [goid 5882] [evidence IEA]	GeneID:24588; RATMAP:34209; RGD:3160; GI:8393823	NM_017029	Rn.10971	24588
ILMN_50644	36.9	31.1	23.5	21.5	17.5	24	33.7	28.6	34.5	15	28.7	27.9	51.4	41.3	21.6	29.8	27.8	34.7	46.3	30.7	38.5	43.5	32.5	26.2	Il1b		NM_031512	Il1b	1990148	13928691	NM_031512.1	S	GGCAGTCTCCAGGGGAAGCCTTTGTCCTCTGCCAAGTCAGGTCTCTCAGA	interleukin 1 beta	neutrophil chemotaxis [goid 30593] [evidence IEA]; positive regulation of interleukin-6 biosynthesis [goid 45410] [evidence IEA]; apoptosis [goid 6915] [evidence IEA]; antimicrobial humoral response (sensu Vertebrata) [goid 19735] [evidence IEA]; cell proliferation [goid 8283] [evidence IEA]; angiogenesis [goid 1525] [evidence IMP]; inflammatory response [goid 6954] [evidence IEP]; cytokine and c…	GeneID:24494; RATMAP:34103; RGD:2891; GI:13928692	NM_031512	Rn.9869	24494
ILMN_66640	44.8	37.3	35.5	18.5	31.5	33	46.1	30.8	29.9	22.7	28.4	36.4	26.3	19.4	32.5	40	34.6	41	55.3	39.6	50.9	52.8	22.6	14.8	RGD1305633_predicted		XM_228076	RGD1305633_predicted	4780685	62665799	XM_228076.3	S	CCCGGCCAGCACGCCTCTATCAACCATGAAGCTACCAGCAACTACCCCAA	similar to RIKEN cDNA 2600005C20 (predicted)		GeneID:309673; RGD:1305633; GI:109509239	XM_001071108	Rn.54275	309673
ILMN_62899	1441.5	1384.3	1395.9	1180.2	841.1	933.7	1831.9	1217.2	1139.9	681.9	863.6	890.2	1144.9	956.9	737.6	773.2	876.4	581	1463.9	1134.9	955.3	1236.7	832.2	741.7	RGD1559642		XM_228760	Tcfe3_predicted	4120438	62666606	XM_228760.3	S	GCCAGGCCCCAAGGAGGGTTTACTGAGGGGTCCGTAGGTTTGACTAAAAT	transcription factor E3 (predicted)		GeneID:317376; RGD:1559642; GI:109510490	XR_008119	Rn.9231	317376
ILMN_60660	10.9	12.1	12	3.4	3.1	23.5	11.1	16.8	5.1	-0.5	7.1	6	15.6	4.8	-1.9	15.1	5.1	4.9	18.3	4.9	7.7	1.4	25.7	5.8	RGD1563078		XM_228606	Mageb5_predicted	3390402	27707003	XM_228606.1	S	GGGCAGATACCCAATAGTGATCCTCCATGCTATCAGTTCCAATGGGGTCC	melanoma antigen, family B, 5 (predicted)		GeneID:302442; RGD:1563078; GI:27707004	XM_001063480		302442
ILMN_69060	-7.2	1.9	-4.8	-16.8	-10.6	-12.5	-14.2	-20.8	-15.3	-8.8	-10.5	-10.7	-10.2	-0.9	-4.8	-14.4	-5.1	-11.4	-4	-15.5	-7.5	-3.3	-19	-4.9			XM_574933	LOC499607	4590438	62643406	XM_574933.1	S	GGTGTACACCATCCACGGAGAGGTGATGTCCCAAAGTTCAGAGCTTTCAT	PREDICTED: Rattus norvegicus similar to GTPase activating protein testicular GAP1 (LOC499607), mRNA.
ILMN_68732	-14.3	-14	5.2	-1.7	-2.7	-2.6	-7.3	-2	-4.6	3.8	-5.3	-5.3	-0.2	7.6	3.8	-6.9	4.5	2.7	2.2	-5.2	-3.4	-2.2	-7.5	-3.7			XM_343863	LOC363547	610112	62655737	XM_343863.2	S	CTGAGGGAGACCTTGGGGTACCTGAGGGAGACCTTGGAAAGGAGATTGAG	PREDICTED: Rattus norvegicus similar to eukaryotic initiation factor 5A isoform I variant A (LOC363547), mRNA.
ILMN_57129	3563	3869.8	3593.7	2992.2	2314.3	2719.7	4771.6	3041	2779.8	2155.2	2351.5	2661.9	4157.6	3606.1	3409.9	2924.4	2816.1	2094.7	3773	2811.3	3129.5	3871.4	2600.2	2335.2	Ppp2r5e_predicted		XM_216739	Ppp2r5e_predicted	4590600	62650839	XM_216739.3	S	CCAGCGGTTGTTGTCGATTCTTGTTCTATAGCTCATCGCAGCGCCAGCCC	protein phosphatase 2, regulatory subunit B (B56), epsilon isoform (predicted)		GeneID:299147; RGD:1305657; GI:109478364	XM_001080781	Rn.41990	299147
ILMN_68389	14.5	16.6	1.4	17	17.7	1.7	11.8	11.5	13.7	8.3	17	-6.8	32.7	6.7	13.6	5.5	12.9	12.2	18.7	12.5	8.4	10.6	18.3	11.9	RGD1308915		XM_343861	RGD1308915_predicted	4570079	62655730	XM_343861.2	S	CTCAGCACTAGCCAACCTGAGCCCCTGCTCCATCCCACACAGGATCTACC	similar to RIKEN cDNA 1200013P24; synonym: MGC124897; GNAT acetytransferase; Rattus norvegicus similar to RIKEN cDNA 1200013P24 (RGD1308915), mRNA.		GeneID:363545; RGD:1308915; GI:76253847
ILMN_47715	365.6	288.2	282.6	225.6	252.8	198.8	399.7	239.6	221.8	140.3	156.1	200.6	306	127	182.5	217.3	216.3	157.2	247.4	228.2	273.6	268.9	224.5	184.6	Zfp580_predicted		XM_218196	Zfp580_predicted	5290037	62638860	XM_218196.3	S	CTGTCTAGCTGTGTGATGTAGACCAAAGTTGTTGCCCCTCTGGGCCTGGG	zinc finger protein 580 (predicted)		GeneID:308336; RGD:1306892; GI:62638861	XM_001072400	Rn.6984	308336
ILMN_56710	2310.4	2118.1	1823.7	1824.6	1283.9	1218	2652.2	1822.7	1680.1	1196.8	1228.2	1458.4	2398	1824.7	1794	1764.8	1289.4	1162.4	2461.6	1585.6	2257.9	2038.1	1809.5	1126.4	Prol2	Prol2	NM_173322	Pnrc1	3390484	27545401	NM_173322.1	S	AAGTGGGTGCTAAGGCACGTGGAAGACTGTTTATTTGCACAGGTACTGAC	proline rich 2		GeneID:286988; RGD:628753; GI:27545402	NM_173322	Rn.10967	286988
ILMN_58181	16723	18628.9	17193.2	14597.3	14340.8	12532.4	22041.3	17678	15183.3	11201.2	12149.5	12209.1	16841.1	16276.7	15058.7	14267.4	15669.4	11524.4	16783.6	14702.4	15249.2	15741.1	13004.5	10305.3	A2ar; ADENO; MGC93190	A2ar; ADENO; MGC93190	NM_053294	Adora2a	840671	19923696	NM_053294.2	S	GTTCAGCGCTACCCTGTCTGAGGCCCTGACTACTGCCTTTCCTTCCAGAG	adenosine A2a receptor	adenylate cyclase activation [goid 7190] [evidence IEA]; G-protein signaling, coupled to cAMP nucleotide second messenger [goid 7188] [evidence IEA]; neurotransmitter transport [goid 6836] [evidence IEA]; blood coagulation [goid 7596] [evidence IEA]; cAMP biosynthesis [goid 6171] [evidence IEA]; apoptosis [goid 6915] [evidence IEA]; inflammatory response [goid 6954] [evidence IEA]; G-protein sign…	GeneID:25369; RATMAP:41254; RGD:2049; GI:78126172	NM_053294	Rn.11180	25369
ILMN_53200	-8.4	-4.2	-5.1	-7.2	-14.4	-13.2	-19.9	-6.4	6.1	-9.9	-6.7	-7.5	-23.6	-11.2	-20.9	-14.1	-13.4	-9.2	-22.8	2.6	-11.9	-7.1	-4.7	-11	Il1f6_predicted		XM_231099	Il1f6_predicted	1090092	62644874	XM_231099.2	S	CCCAAGGAAAGAGCAAACGGTTCCAGTCACTATCACCTTACTCCCATGCC	interleukin 1 family, member 6 (predicted)		GeneID:296541; RGD:1306869; GI:109467836	XM_001077031		296541
ILMN_54774	-33.1	-24	-13.9	-21.5	-20.5	-26.2	-14	-25.8	-20.6	-12.8	-11	-23.8	26.3	-28	-3.3	-24	-28.4	14	-19.3	-23.4	-35.5	18	-27.5	-13.2	Pg25	Pg25	NM_022604	Esm1	3850364	47575857	NM_022604.2	S	ACCGAGGTTCCACCTGAAGGACCTTAGCGCAAGAAGAACTGTTGTACTGG	endothelial cell-specific molecule 1	regulation of cell growth [goid 1558] [evidence IEA]; insulin-like growth factor binding [goid 5520] [evidence IEA]; extracellular region [goid 5576] [evidence IEA]; extracellular space [goid 5615] [evidence IEA]	GeneID:64536; RGD:71013; GI:12018274	NM_022604	Rn.6376	64536
ILMN_63900	423.8	286	210.7	229.2	177.4	174.6	341.7	223.1	195.5	133	157.9	174.4	249.1	177.8	226.5	175.2	161	134.7	256.1	179.7	231	231.9	172.5	141.6	RGD1309517		XM_342222	Rpl22l1_predicted	2450685	62643295	XM_342222.2	S	ATAAAAGCGTGCGTACAGCGGAGGCCCGTCCTCTTCTCAAGGCTGCTGCT	ribosomal protein L22 like 1 (predicted)		GeneID:361923; RGD:1309517; GI:109464695	XM_001064104	Rn.112006	361923
ILMN_48504	2.6	-10.4	-0.1	-10.1	-10	-1.2	-1.9	-26.4	3.4	-1.5	0.7	1	11.4	-14.7	3.2	-7.2	-5.9	-10.2	-8.6	0.9	-2.2	1.8	-11.2	-10.1			XM_579003	LOC503453	1780609	62667193	XM_579003.1	S	ACACCTGTGGATCTGTGGGACAGGCTCCTCTGTGAAATACCAGAAGCCAG	PREDICTED: Rattus norvegicus similar to LRRGT00057 (LOC503453), mRNA.
ILMN_56580	-26.9	-23	-14.3	-19.7	-18.4	-13.1	-17.8	-18.8	-7.3	-22.9	-18.8	-13.6	-17.8	-13.2	-26.7	-15.5	-19.1	-29	-32.5	-16.6	-7.4	-24.5	-35	-30.7			XM_578663	LOC503142	2030008	62652186	XM_578663.1	S	CCGGGAGCAAGTCATGGACCGCTTCCTGGGATTTGTCAAGCAGATTCGGA	PREDICTED: Rattus norvegicus similar to novel protein similar to vertebrate glutamate receptor interacting protein 1 (GRIP1) (LOC503142), mRNA.
ILMN_57058	56.5	83.5	63.9	70.4	35	57.8	80.8	50.5	60.5	54.8	54.4	56.3	78.3	92.9	109.2	110.8	61	61.8	76	40.7	70.3	52.2	102.3	44	Cobl_predicted		XM_223597	Cobl_predicted	6900148	62660820	XM_223597.3	S	CCTTGATGGATGCTATCCGCTCGGGCACAGGAGCTGCAAGACTCAGAAAG	cordon-bleu (predicted)		GeneID:305497; RGD:1312002; GI:109500005	XM_001053778	Rn.114948	305497
ILMN_69903	1450.2	992	1093.6	1083.2	777.8	753.9	2060.2	1390.2	924.7	565.5	699.8	1005.1	1213.9	865.7	920.3	825.4	677.1	602	1227.4	780.9	966.8	970.2	716.6	569.2	MGC93725	MGC93725	NM_001004209	Dhrs8	3710017	51948389	NM_001004209.1	S	AGTGTCTGTGAGATTTCGGGCTGGGGACAGATGGACAGGTGGACAGGTGG	dehydrogenase/reductase (SDR family) member 8		GeneID:289456; RGD:1303235; GI:51948390	NM_001004209	Rn.102059	289456
ILMN_70182	26.1	28	19.6	32.6	15	23.2	29.9	17.7	20.9	4.3	17.5	11.5	41	36.6	21	13.2	22.6	16.1	37.4	18.6	32.7	25.7	10.5	13.7			XM_579670	LOC246264	2370022	62639282	XM_579670.1	S	GTAAATCGAACCTCGTCGCCCACCAGAAAACTCACAAGGCAGAGACGGTG	PREDICTED: Rattus norvegicus KRAB/zinc finger suppressor protein 1 (KS1) (LOC246264), mRNA.
ILMN_58172	-4.6	-0.5	11.8	-6.6	-6.4	9.6	8.6	0.5	-7.7	2.1	5.9	-2.2	0.4	4.6	12.3	8.7	7.8	1.8	2.2	9.5	-4	1.9	17.1	3.2	Tnni1		NM_017184	Tnni1	5080167	8394462	NM_017184.1	S	TGGGGCACTCAGGAGAAGGGATGGGAGGCTGACCCAACGTACAGAACTCT	troponin I, skeletal, slow 1	muscle development [goid 7517] [evidence IEA]; regulation of muscle contraction [goid 6937] [pmid 2760067] [evidence IEA]; regulation of striated muscle contraction [goid 6942] [evidence IEA]; tropomyosin binding [goid 5523] [evidence IEA]; structural constituent of cytoskeleton [goid 5200] [evidence IEA]; actin binding [goid 3779] [evidence IEA]; troponin complex [goid 5861] [evidence IEA]	GeneID:29388; RGD:621765; GI:8394463	NM_017184	Rn.4035	29388
ILMN_65446	-8.9	2.4	-6.6	8.6	-5.4	-1.5	-3	1.9	-10.3	-5.8	-4.5	-1.8	1.8	-11.6	-5.7	4.2	1.5	-8.8	-13.2	1.3	-13.7	-1.6	4.1	-10	RGD1563018_predicted		XM_573501	RGD1563018_predicted	1940593	62659711	XM_573501.1	S	CTGTGAACCCCATAACCCCAGAGACCACAGTCGTGGAGAGCCAAGAGGAC	similar to hypothetical protein FLJ31052 isoform a (predicted)		GeneID:498275; RGD:1563018; GI:109498191	XM_001076935		498275
ILMN_51448	-4.2	-8.9	-6.6	1.1	-11	-3	-11.7	-8.9	-10.1	-0.8	-5.6	1.1	-6.3	-13.4	3.2	-12	-8.7	3.8	-3.6	3.7	-1.6	3.2	-5.2	-9.7			XM_243465	LOC314802	7000168	62652087	XM_243465.3	S	TGCCGCTGCACTGCTCGGGAAATGGCACTGAGGTTATGTACACCCTCCAG	PREDICTED: Rattus norvegicus similar to hypothetical protein (LOC314802), mRNA.
ILMN_62406	6.2	15	16.7	8.9	20.3	10.5	20.2	27.3	18.5	18.1	11.3	8.4	18.8	14.8	7.5	16.1	10.1	5.3	14.7	15.6	12.4	9.1	17.6	-1.9	RGD1562865_predicted		XM_232858	RGD1562865_predicted	5340706	62648760	XM_232858.3	S	AGGACCTGCTTCTTTGAAGGGCACAGCTAACCCACCACCCGGCTTTCCTG	similar to BTB and CNC homology 1, basic leucine zipper transcription factor 2 (predicted)		GeneID:313125; RGD:1562865; GI:62648761	XM_001056768	Rn.212302	313125
ILMN_69451	-12.1	0.6	6.1	-1.3	-4.1	-4.3	-7.3	2.9	7.2	-5.2	-10.3	3.3	-14.2	5.5	-11.9	-8	1.1	1.4	1.6	-4.6	-0.4	-9.6	-5.6	2.5	Gat3; Gabt4	Gat3; Gabt4	NM_024372	Slc6a11	3390541	13242270	NM_024372.1	S	GGCCAGCCCACGGATGGTGACCGTTAATGACTGTGAGGCCAAGGTCAAAG	solute carrier family 6 (neurotransmitter transporter, GABA), member 11	transport [goid 6810] [evidence IEA]; neurotransmitter transport [goid 6836] [pmid 1400419] [evidence IDA]; neurotransmitter:sodium symporter activity [goid 5328] [evidence IEA]; gamma-aminobutyric acid:sodium symporter activity [goid 5332] [pmid 1400419] [evidence IDA]; neurotransmitter binding [goid 42165] [pmid 1400419] [evidence IDA]; symporter activity [goid 15293] [evidence IEA]; integral t…	GeneID:79213; RGD:628737; GI:13242271	NM_024372	Rn.10545	79213
ILMN_56352	74.3	49.5	56.5	44.9	60	59.6	92	51	62.1	44.5	44.3	38.2	65.9	59.7	54.5	65.2	69.3	47.1	76	48	68.1	74.6	61.8	39.9	Ndub13; Ip13dis; RATIp13dis	Ndub13; Ip13dis; RATIp13dis	NM_019223	Ndufs6	5270408	9506912	NM_019223.1	S	CACGCATACCGGCCAGGTGTCTGATGGAAAAGACTACAGGGGGATTCGTT	NADH dehydrogenase (ubiquinone) Fe-S protein 6	oxidoreductase activity [goid 16491] [evidence IEA]; NADH dehydrogenase activity [goid 3954] [evidence IEA]; respiratory chain complex I (sensu Eukaryota) [goid 5747] [evidence IEA]; mitochondrion [goid 5739] [evidence IEA]	GeneID:29478; RATMAP:39653; RGD:3156; GI:9506913	NM_019223	Rn.154403	29478
ILMN_69048	416.7	411.3	326.2	384.7	219.4	225.8	471.8	372.4	290.6	179.9	209.3	317.3	374.3	347.9	352.6	359.3	275.8	235	386.1	277.7	354.5	397.4	244.4	226.4	Pak1		NM_017198	Pak1	2320452	8393900	NM_017198.1	S	TCCCTTTAGCTTGTGGGCATGGAGGGGACTGATGAGCAAGGGTTTACCTG	p21 (CDKN1A)-activated kinase 1	dendrite morphogenesis [goid 16358] [evidence IEA]; protein kinase cascade [goid 7243] [pmid 9779826] [evidence TAS]; protein amino acid phosphorylation [goid 6468] [pmid 9779826] [evidence TAS]; small GTPase mediated signal transduction [goid 7264] [pmid 8107774] [evidence TAS]; protein kinase activity [goid 4672] [evidence IEA]; MAP kinase kinase kinase activity [goid 4709] [pmid 9779826] [evid…	GeneID:29431; RGD:3250; GI:8393901	NM_017198	Rn.9149	29431
ILMN_64758	499.3	495.2	519.5	420.9	316.3	303.4	624.8	549.1	435.3	294	262.9	374.3	586.3	549.8	481.3	375.3	439.9	320.8	549.4	376.8	393.1	437.3	264.1	318	RGD1565049_predicted		XM_574241	RGD1565049_predicted	4010102	62665295	XM_574241.1	S	TCAGCAGGAAGTCTCGCCTCAGCGTCCACCAGAGGGTTCACATGGGATAG	similar to Zfp1 protein (predicted)		GeneID:498952; RGD:1565049; GI:109508157	XM_001077676	Rn.215820	498952
ILMN_54387	43.3	20.6	11.1	26	28.9	25.3	32.1	26.8	18.9	26	36.8	30.1	28	31.9	23.2	36.4	33	24.2	24.6	25.6	25.8	35.7	34.4	31.9	Itih1_predicted		XM_224609	Itih1_predicted	4590026	62662176	XM_224609.3	S	GCAAGGACCCCAGACATGGAACAGAAGTGTCTTGCTGGTTTGTCCACGAC	inter-alpha trypsin inhibitor, heavy chain 1 (predicted)		GeneID:306251; RGD:1306099; GI:109503014	XM_001060219	Rn.106417	306251
ILMN_60743	52.8	24.9	31.3	25.6	40.1	20.2	35.6	24.7	27.9	24.6	36.2	36.3	31.2	27.8	22.5	30.5	27.6	42.1	25.1	38.6	15.1	50.1	49	32.7	Serpinb9e_predicted		XM_225267	Serpinb9e_predicted	6650601	62663536	XM_225267.3	S	GTTCACGAGTGTGTGGTAGAGGTCAATGAAGAAGGAACTGAGGCTGCTGC	serine (or cysteine) proteinase inhibitor, clade B, member 9e (predicted)		GeneID:306890; RGD:1308725; GI:109504862	XM_001066335	Rn.38828	306890
ILMN_62667	2.6	4.8	2.4	-15.2	3	-3.9	9.4	-11.4	-13.3	-4	-11.9	-2	-11.5	-3.7	-6.2	-8.1	-6.4	-12.7	-1	-3.2	-6.2	-9.3	3.5	-7.6	RGD1561740_predicted		XM_342486	RGD1561740_predicted	6040324	62645512	XM_342486.2	S	GCTCATCCGAGAAAACAGACTGAGAGTGGATACTGGTGTCGCCTATTGCC	similar to Kinesin family member 18A (predicted)		GeneID:362186; RGD:1561740; GI:109468550	XM_342486	Rn.35496	362186
ILMN_56632	-7.1	0.8	11	10.6	10	-1.5	11.3	-4.1	9.1	5.6	9.5	6.5	6.6	1.7	-0.7	-1.5	1.1	8.4	3.3	-10.7	-11.5	1.8	-0.6	5.9	V1rc41		NM_001009515	V1rc41	6900484	57164064	NM_001009515.1	S	TCTACATAGCATCAGCCACTTGAGAGCATCCCCTGAAGAAAGAGCCACCC	vomeronasal V1r-type receptor V1rc41		GeneID:494235; RGD:1549746; GI:57164065	NM_001009515	Rn.129658	494235
ILMN_49402	109.3	99	79.3	76.5	90.2	79.6	124.1	79.5	89	64.7	112.8	115.9	112.2	87.6	64	75.6	79.9	80	102.4	100.7	91.5	112.8	82.7	87.1	Spuf; SCIRP10	Spuf	NM_001002851	Nenf	6620369	50811822	NM_001002851.1	S	GAAGCTGGTTCTAGGGAGAGGTGGGGGGACAGGAGTTAAATGTCCCACGG	neuron derived neurotrophic factor		GeneID:289380; RGD:1303289; GI:50811823	NM_001002851	Rn.3355	289380
ILMN_59471	-2.3	-4.3	5.5	-1.7	5.1	-3.8	-3.3	-4.4	3.7	-14.8	-2.2	4.9	6.7	-19	-6.4	5	-15.6	-7	-11.1	-6.9	-3.9	-10.3	-7.7	1.2			XM_579325	LOC497695	4280324	62660257	XM_579325.1	S	GAATGCAGCAAGGAGCAGGGTTATCAGGTCTTTCTTGGGCAACTACGGCC	PREDICTED: Rattus norvegicus hypothetical gene supported by NM_001009970 (LOC497695), mRNA.
ILMN_62152	5.7	11.4	5.4	-12.6	-3.1	8.8	17.5	-1.6	10.6	3.3	11.5	-4.9	0.5	4.1	17.1	5.9	1.3	-7.2	7.5	5.4	4.9	3.9	-1.1	13.9			XM_347104	LOC363057	1410300	34863327	XM_347104.1	S	GGCTGTAGATTCTGGGGAAAGAAGACCGTGTGCGCTCTGACCCTCTGTTG	PREDICTED: Rattus norvegicus hypothetical LOC363057 (LOC363057), mRNA.
ILMN_60640	14.3	3.2	4.2	9.5	4.8	16.7	17.3	4.9	11.8	20.4	6.8	13.4	-7.9	7	18.8	15.1	13.5	6.9	13.3	3.5	10.5	20.5	14.5	18.5	Bcl11a		XM_223693	Bcl11a	1170601	62660888	XM_223693.3	S	GCTTGAACCTGTTACCTCAGAAACTCATAGGGTGGGCAGAAGGACCAGAC	B-cell CLL/lymphoma 11A (zinc finger protein)		GeneID:305589; RGD:1309923; GI:109500120	XM_001057685	Rn.16729	305589
ILMN_50082	67.9	54.5	34	50.3	42.3	48.7	82.6	45.9	36.6	35.8	32.8	44.8	47.8	31.7	38.9	53.6	40	34	45.1	41	48.2	59.1	31.9	47.2			XM_345013	LOC365437	110168	62642079	XM_345013.2	S	CACATCACCATATTGTGCGGAACAAACCTCCACTAGTGCACACAGCCGCC	PREDICTED: Rattus norvegicus similar to proteasome (prosome, macropain) subunit, beta type 6 (LOC365437), mRNA.
ILMN_61626	5.6	-2.5	8.5	8.1	11.6	11.5	15.3	9.2	-5	8	9.7	0.3	1.6	14.9	4.6	18.1	3.9	5.9	14	9	14.1	8.5	3.1	5.7	RGD1563179_predicted		XM_340830	RGD1563179_predicted	4810121	62656346	XM_340830.2	S	TGACACCTTAATCTTGTACTGAGGGAGAGCGGGGGTGGCAGATCCTGGCT	similar to BAZF (predicted)		GeneID:360551; RGD:1563179; GI:62656347	XM_001079767		360551
ILMN_66470	3538.1	3426.3	3009.5	2325.3	2007.4	2051.9	3940	3373.8	2459.5	1883.1	1897.1	1831.5	3588.5	2748.6	2533.1	1979.9	2444	1934.2	2924.4	2508.2	2696.5	2823.7	1241.8	1720.5	Atx1	Atx1	NM_053359	Atox1	4010133	16758087	NM_053359.1	S	GAGGCAGACTGTTGATCTGGTCTCCCCCGCTGATCTGGAACACCAACTGC	ATX1 (antioxidant protein 1) homolog 1 (yeast)	metal ion transport [goid 30001] [evidence IEA]; transport [goid 6810] [evidence IEA]; copper ion homeostasis [goid 6878] [evidence IEA]; copper ion transport [goid 6825] [evidence IEA]; response to oxidative stress [goid 6979] [pmid 10617654] [evidence IDA]; protein folding [goid 6457] [evidence IEA]; ion transport [goid 6811] [evidence IEA]; unfolded protein binding [goid 51082] [evidence IEA];…	GeneID:84355; RGD:621684; GI:16758088	NM_053359	Rn.11992	84355
ILMN_68988	-0.2	-7.8	-3.4	-1.8	-5.2	-6.3	-21.7	-7.5	1.1	-10.2	-5.9	-4.9	-5.1	-12.8	-1.8	-12	-7.7	7	-11.3	3.8	-7.7	-3.7	-8.1	-0.5			XM_578611	LOC503091	130465	62651541	XM_578611.1	S	TGAGTTGGTTGAAGCAGATGCCTGGACAGAATATTGAGTGGATCGGAAAC	PREDICTED: Rattus norvegicus similar to immunoglobulin heavy chain (LOC503091), mRNA.
ILMN_60847	-16.2	-27	-15.3	-13.6	-14.8	-12	4.5	-26	-18.4	-11	-22.9	-9.3	-2.5	-13.4	-8.4	-15.9	-5.4	-13	-17	2	-5.8	-15.3	-13.4	-6.9	RGD1563161_predicted		XM_346272	RGD1563161_predicted	3390551	34933284	XM_346272.1	S	TGAGATATTTCTGGCCCTGCAAAACCAGCGCGGCGGTCGCATCTCTCTCC	similar to ferritin heavy chain - chicken (predicted)		GeneID:367735; RGD:1563161; GI:34933285	XM_001055073		367735
ILMN_49540	2432.9	2302.7	2114.9	2253.2	1252.6	1002.7	2840.2	1716.1	2418.8	1387.9	1597.3	2094.5	2491.5	2255	2594.5	2138.3	1959.8	1300.5	2214.7	2374	2779.8	2322.1	1418.4	1365.4	Gpr51		NM_031802	Gabbr2	1850632	13929137	NM_031802.1	S	CACACGGTCCATTTCCTAGAGGCTTCCGCCCAAGGGCATCTTCCAGTGAC	gamma-aminobutyric acid (GABA) B receptor 2	gamma-aminobutyric acid signaling pathway [goid 7214] [pmid 11389174] [evidence IDA]; synaptic transmission [goid 7268] [evidence IEA]; negative regulation of adenylate cyclase activity [goid 7194] [evidence IEA]; G-protein coupled receptor protein signaling pathway [goid 7186] [evidence IEA]; metabotropic glutamate, GABA-B-like receptor activity [goid 8067] [evidence IEA]; GABA-B receptor activi…	GeneID:83633; RGD:619864; GI:13929138	NM_031802	Rn.162814	83633
ILMN_69699	-4.8	4.8	-12.8	-2.7	-4.5	-2.8	-3.5	-10.3	6.7	-10.8	-17.1	7.5	-17.2	-17.8	-12.2	-5.5	-16.9	-6.9	1.4	-5.7	-3.9	-19.4	-11.5	-2.5	R1; R7; EAR; ECP	R1; R7; EAR; ECP	NM_138902	Ear11	6110215	20302098	NM_138902.1	S	TCCGGTGCCAGCACTTTGTACCTGAGCTCATCGGCTCCTGCCAAGATCAC	eosinophil-associated, ribonuclease A family, member 11	ribonuclease activity [goid 4540] [evidence IEA]; endonuclease activity [goid 4519] [evidence IEA]; pancreatic ribonuclease activity [goid 4522] [evidence IEA]; nucleic acid binding [goid 3676] [evidence IEA]; nuclease activity [goid 4518] [evidence IEA]; hydrolase activity [goid 16787] [evidence IEA]; extracellular space [goid 5615] [evidence IEA]	GeneID:192264; RGD:621580; GI:20302099	NM_138902	Rn.10626	192264
ILMN_68942	-7.1	-16.8	-2.3	-12.3	-7.7	-11.1	-7.8	-9.9	-2.2	-1.4	-9	-3.6	-5	-8.6	-4.6	-20.3	-6.6	-19.5	-3.1	-9.3	-7.4	-23.4	-11.2	-15.1	Olr766	Olr766	NM_001000996	Olr766_predicted	70341	47577098	NM_001000996.1	S	GAGCTCTAAAGATGGTGCATCTAAGGCTCTGTCCACATGCACTGCTCACA	olfactory receptor 766 (predicted)	detection of chemical stimulus during sensory perception of smell [goid 50911] [evidence ISS]; G-protein coupled receptor protein signaling pathway [goid 7186] [evidence ISS]; olfactory receptor activity [goid 4984] [evidence ISS]; integral to membrane [goid 16021] [evidence ISS]	GeneID:405356; RGD:1333795; GI:47577099	NM_001000996	Rn.142764	405356
ILMN_68737	-18.3	-27.1	-18	-22.9	-17.4	-8.3	-14.4	-18.5	-14.5	-24.5	-21.6	-12.6	-16.1	-21.2	-30.1	-12.2	-21.2	-28.8	-18	-14.4	-11	-27.1	-43.4	-25	Lpp		XM_221337	LOC288010	3060438	62658056	XM_221337.3	S	GCTCTGGACCGTGATTTCCATGTGCACTGCTACCGCTGTGAGTGTGCTGT	LIM domain containing preferred translocation partner in lipoma; Rattus norvegicus LIM domain containing preferred translocation partner in lipoma (Lpp), mRNA.		GeneID:288010; RGD:1310535; GI:62078463
ILMN_66986	11.8	3.2	0	8.4	-2.3	2.1	8.7	9.4	2.4	11	8.3	-3.4	-5.5	-4.6	2.3	4.3	-5.9	3.2	1.5	-10.7	19.5	9.2	-4.8	-7.8			XM_344098	LOC363901	2690750	34871750	XM_344098.1	S	TTTCCTGAGCAGCCCCTGGATCGGAACACCTGGAGCAGGCACAAAACCAG	PREDICTED: Rattus norvegicus similar to Ribosomal protein S11 (LOC363901), mRNA.
ILMN_57545	942	1003.1	965.6	937.4	633.7	615.9	1384	1011.7	817.5	578.6	596.7	785.7	1238.6	1531.2	1227	1399.9	1043.7	922	1068.9	742.8	1070.6	936.6	773.2	547.6	MGC105315	MGC105315	NM_144758	Slc15a4	5570195	21426790	NM_144758.1	S	GTAAGATTGGAGGCAGGTGGTGAGTGGGGAAAACACGGGAGCTGTTGGGC	solute carrier family 15, member 4	transport [goid 6810] [evidence IEA]; L-histidine transport [goid 15817] [evidence IMP]; oligopeptide transport [goid 6857] [evidence IEA]; copper ion binding [goid 5507] [evidence IEA]; transporter activity [goid 5215] [evidence IEA]; L-histidine transporter activity [goid 5290] [evidence IMP]; integral to membrane [goid 16021] [evidence ISS]; membrane [goid 16020] [evidence IEA]	GeneID:246280; RGD:708469; GI:21426791	NM_144758	Rn.10770	246280
ILMN_67322	185.3	129.3	116.7	150.6	143.4	115.9	182.7	299.3	132.5	150.7	121.9	109.4	98.1	110.6	110.4	123.6	127.7	75.4	147.7	86.3	124.6	183.3	143.8	112.6	LOC501421		XM_576831	LOC501421	2680390	62718544	XM_576831.1	S	CCAACATCCTGAATGAAAACAGCACTTGAGAGACAACTCGGGGGACCGCC	hypothetical gene supported by BC082068		GeneID:501421; GI:109513745	XM_001058335		501421
ILMN_62858	28.6	35.4	7.3	26.7	3.4	14.7	44.8	22.2	21.8	4.7	17.6	27.8	43.4	25.4	36.5	23.2	17	18.7	44.2	4.3	53.7	31.2	23.9	8.2	Ube2j1_predicted		XM_216362	Ube2j1_predicted	3190152	62648769	XM_216362.3	S	CTGCGGTTGCTCACACCCACGCTGCTTTTCTACAGAGCGCAGTGCTTTTC	ubiquitin-conjugating enzyme E2, J1 (predicted)		GeneID:297961; RGD:1305067; GI:109474783	XM_001063852	Rn.18843	297961
ILMN_59632	6.8	-0.3	12.8	4.2	2.1	2.2	3.2	15.2	7.8	11.1	-5.5	-3.1	-4.1	-4.1	4.8	2.3	9.4	24	5	14.9	9.5	2.1	-2.1	7.7	RGD1306763_predicted		XM_235468	RGD1306763_predicted	6200537	34866899	XM_235468.2	S	CATGGAGAACAGCAGCAGGTGGCTTGATGACCACTCCTCAGCTCCAGGGC	similar to hypothetical protein FLJ23322 (predicted)		GeneID:315112; RGD:1306763; GI:34866900	XM_001075890	Rn.161991	315112
ILMN_52636	894.4	855.1	783.1	754.9	607.6	570.4	996.1	716.4	617.9	472.2	475.5	624.4	755.8	708.1	739.8	737	587.8	508	751.8	713.9	670.9	804.3	670	464.1	Nedd4		XM_343427	Nedd4a	780093	62653893	XM_343427.2	S	TACCCCAGTGTGTAGTGACAGTCTGGAGGGACCCTGGGTGGAACACCACA	neural precursor cell expressed, developmentally down-regulated gene 4A		GeneID:25489; RGD:3157; GI:109483619	XM_001053672	Rn.99540	25489
ILMN_68227	6.3	-15.1	4.1	9.2	9	-6.8	18.6	13.2	5.8	3.3	14.6	9.5	4.9	2.1	-13.8	-2.6	-4.1	-0.5	12.3	2.7	-0.2	13.1	-2.9	0.4	Gtf2ird2		XM_213757	RGD1307435_predicted	5700008	34871907	XM_213757.2	S	GACAATTACAGCCTTGCCACCCTGAAGTGGATCCTGGAGAACAGAGCCGG	similar to gtf2ird2 (predicted)		GeneID:288606; RGD:1307435; GI:34871908	XM_213757	Rn.210467	288606
ILMN_50225	4.6	-10	3.5	-9.8	-6.1	-8.6	4.4	-14.9	-3.1	-12.1	-7.6	-8.6	-10.2	-3.9	-7.6	-8.1	5.8	-8.5	-8.1	-7.2	-2.6	-4.6	-9.1	-7.1	Rgs5		NM_019341	Rgs5	3520039	9507044	NM_019341.1	S	CATATAATGAGAAGCCAGAGAAGCCTGCCAAGGCGCACAAGCCCTCGCTG	regulator of G-protein signaling 5	regulation of G-protein coupled receptor protein signaling pathway [goid 8277] [evidence IEA]; signal transduction [goid 7165] [pmid 12006602] [evidence IDA]; G-protein coupled receptor protein signaling pathway [goid 7186] [evidence IEA]; GTPase activator activity [goid 5096] [evidence IEA]; signal transducer activity [goid 4871] [evidence IEA]	GeneID:54294; RGD:3568; GI:9507045	NM_019341	Rn.1150	54294
ILMN_51936	-3.8	6.6	-14.9	7.9	-8.9	-10.8	-12.9	-10.1	0.5	-2.2	-3.7	-1.5	9.8	-13.3	-1.1	2	-17	-4.3	-6.2	2.7	-5.8	-14	-15.7	-1.7	AQP-2; MGC156502; aquaporin-2	AQP-2; aquaporin-2	NM_012909	Aqp2	5130673	6978528	NM_012909.1	S	CCAGCAGTTGTCACTGGCAAGTTTGATGATCACTGGGTCTTCTGGATCGG	aquaporin 2	excretion [goid 7588] [evidence IEA]; water transport [goid 6833] [pmid 12176047] [evidence TAS]; transport [goid 6810] [evidence IEA]; water channel activity [goid 15250] [pmid 12176047] [evidence TAS]; transporter activity [goid 5215] [evidence IEA]; integral to plasma membrane [goid 5887] [evidence IEA]; integral to membrane [goid 16021] [evidence IEA]; extracellular space [goid 5615] [evidenc…	GeneID:25386; RATMAP:41271; RGD:2142; GI:77539434	NM_012909	Rn.90076	25386
ILMN_51070	192.8	119.4	116.3	192.2	115.4	104.5	208.6	120.9	101.2	75	85.8	109	128.9	129.4	127.4	192	162.8	109	112.4	182.6	143.5	124.7	136.4	121.4	LOC368070		XM_347237	LOC368070	5890184	62650721	XM_347237.2	S	GTGTGTCATCTGTTAATAGTTATCACCTCCTGGGTGGTTAGGGGGTGGGT	similar to Pinin		GeneID:368070; GI:34867971	XM_001079732	Rn.38987	368070
ILMN_53742	-1.7	-8.1	-8.8	8.8	5.4	-7.7	-3.1	-12.9	-7.4	-18.8	-4.8	-0.6	-5.4	-1.4	-10.3	-6.5	-8.2	4.3	-2.9	-5.4	-5.5	-3.6	-1.8	4.4	St6gal2		XM_236826	St6gal2	3390102	34882117	XM_236826.2	S	AGGAGCTGGGAAACAAGAAGGCCAGAAGCCACCAGAAGGGTAAGAAGCGC	beta galactoside alpha 2,6 sialyltransferase 2		GeneID:301155; RGD:1559663; GI:34882118	XM_001058146	Rn.214119	301155
ILMN_64940	8697.4	8982.1	8537	7487.9	6186.5	6163.7	10259	9332.9	8680.7	6315.8	5764.7	6471.2	12058	10427.7	10891	9808.2	7840.9	6809	9468.6	7715.1	8707.9	7438.2	6017.2	5584.4	Irsp53	Irsp53	NM_057196	Baiap2	4150446	17105347	NM_057196.1	S	AGTTCCTGCCTTCTCTCAGGGTCTGGATGACTACGGGGCACGGTCTGTGA	brain-specific angiogenesis inhibitor 1-associated protein 2	axonogenesis [goid 7409] [evidence IEA]; insulin receptor signaling pathway [goid 8286] [evidence IEA]; Rho protein signal transduction [goid 7266] [evidence IEA]; growth factor activity [goid 8083] [evidence IEA]; kinase activity [goid 16301] [evidence IEA]; receptor activity [goid 4872] [evidence IEA]; protein C-terminus binding [goid 8022] [evidence IEA]; cytoskeletal adaptor activity [goid 80…	GeneID:117542; RGD:619814; GI:17105348	NM_057196	Rn.95155	117542
ILMN_62816	564.2	543.4	487.4	309.5	219.4	334.6	643.4	510.1	480.4	232.7	269.1	264.9	701.8	555.7	656.3	457.9	628	435.5	577.2	437.2	371.5	387.2	295.4	292.9	Flip; MGC108616	Flip; MGC108616	NM_057138	Cflar	3190451	16923993	NM_057138.1	S	GCTGACATAGGCATGTCCTGCCAGGAGGGCTCATGGCTTCTATTTTCTGC	CASP8 and FADD-like apoptosis regulator	apoptosis [goid 6915] [evidence IEA]; regulation of apoptosis [goid 42981] [evidence IEA]; anti-apoptosis [goid 6916] [pmid 12135878] [evidence IMP]; proteolysis and peptidolysis [goid 6508] [evidence IEA]; induction of apoptosis [goid 6917] [evidence IEA]; caspase activity [goid 30693] [evidence IEA]; protein binding [goid 5515] [evidence IEA]	GeneID:117279; RGD:620847; GI:16923994	NM_001033864	Rn.204752	117279
ILMN_60613	484.9	510.6	501.1	506.7	340.5	376.1	485.6	571.8	440.6	258.5	343.3	309	402.9	537.6	462.5	483	331.6	335.1	597.3	436.7	559.5	608.5	524.3	296.1	Usp45_predicted		XM_232828	Usp45_predicted	2940722	62648723	XM_232828.3	S	GGGAGGCCACTGGGTCCATGTCAGCGACACTTATGTGCAAGTGGTTCCAG	ubiquitin specific petidase 45 (predicted)		GeneID:313098; RGD:1310976; GI:62648724	XM_001058981	Rn.211567	313098
ILMN_60916	30.5	39.8	50.6	50.2	13.8	12.6	36.4	36.3	17.9	23.5	25.6	15.9	32	45.6	21.7	37.9	39.5	25.7	19.5	13.9	16.9	33.6	39.3	21			XM_344053	LOC363844	2760731	34870025	XM_344053.1	S	CCTGTGAGAGGCAGGTGCTTGGTTCAGGTGGGGACTCTGTCTTCGCATCA	PREDICTED: Rattus norvegicus similar to tubby like protein 4 (LOC363844), mRNA.
ILMN_51538	-6.5	-13.2	-22.7	-3.9	-17	-8.8	-16.2	-2.7	-5.8	-10.3	-4.5	0.4	-8.3	-9.2	-8.1	-9.8	-2.7	-3.1	-13.6	-5.5	-10.1	-8.1	-16.6	-10.7			XM_580069	LOC500459	3360070	62648990	XM_580069.1	S	GCGTGGGAGGAGAAGTCGTTTTCTTCAAAAACCTTGGAGCTGTTAAGCTG	PREDICTED: Rattus norvegicus LOC500459 (LOC500459), mRNA.
ILMN_55015	44.6	37.4	46.9	28.1	39	21.7	22.8	26	58	35.5	34.6	28.3	30.2	26.6	46.8	36.3	62.2	43.2	27	32.4	33.8	52.8	48	29.3	Trim16_predicted		XM_220552	Trim16_predicted	6350053	62656222	XM_220552.3	S	TGGCCTGACCTGCAAAGGCATCGACCGTAAGGGGGAAGAACGAAACAGCT	tripartite motif protein 16 (predicted)		GeneID:303214; RGD:1309749; GI:109488284	XM_001078237	Rn.213089	303214
ILMN_52672	192.9	180.9	178.6	232.5	162.7	120.5	251.6	180.4	164	81.4	138.1	196.7	156.9	143.3	162.1	154.7	170.8	105.2	155.8	138.2	172.6	210.2	135.8	97.9	Elavl3		NM_172324	Elavl3	610176	27229297	NM_172324.1	S	AAGAAGAAAGCAGAGAGGAGACCCCCATTCCCACCTCACCCTCACCACCC	ELAV (embryonic lethal, abnormal vision, Drosophila)-like 3 (Hu antigen C)		GeneID:282824; RGD:628892; GI:27229298	NM_172324	Rn.22586	282824
ILMN_57015	-9.7	-12	-14.7	-5.6	-23.1	-10.2	-14.2	-14	-6.9	0.2	-9.1	-14.9	-12.1	-15.3	-4.6	-16.4	-18.1	-12	-10.9	0.3	6.3	-9.8	-6.1	-7.8	RGD1559517_predicted		XM_227127	RGD1559517_predicted	4610333	27690703	XM_227127.1	S	GGCTGAGATGAATGGCCGCATCCTGGGCTCCAAACCCCTCAACATTGCAC	similar to MGC80927 protein (predicted)		GeneID:295010; RGD:1559517; GI:27690704	XM_001053444		295010
ILMN_52922	214.3	277.7	246.4	228.9	207.5	175	303.2	211.8	189.7	169	166.7	204.6	263.2	306.8	281	234.2	199	138.7	302.7	188.3	223.5	225.5	165.2	147	RGD1563991_predicted		XM_346307	RGD1563991_predicted	6860333	62666858	XM_346307.2	S	ATTGAGAAGAGGAAACCTAGCACTGGCAGCAAGTGACTCCTGGCACTGGC	similar to TAF5-like RNA polymerase II, p300/CBP-associated factor (PCAF)-associated factor (predicted)		GeneID:367797; RGD:1563991; GI:109510715	XM_346307		367797
ILMN_62054	4.6	-0.4	-2.6	0.3	-0.8	0.5	-8.6	-22.8	-2.8	-1	-7.1	-4.5	-10.7	-10.5	-5.4	-1.3	0.9	-17.4	-5.9	2.6	-8.7	-10.3	-5.1	0.3			XM_579570	LOC497789	3780021	62647820	XM_579570.1	S	CCCCACTTACTTGGGGAAGGATGTCTGCTGTGGTTCCAGAGTAGGAGTCT	PREDICTED: Rattus norvegicus hypothetical gene supported by NM_053671 (LOC497789), mRNA.
ILMN_52129	18.5	40.1	25.7	41.1	40	13	32.4	28.7	32	2.9	34.4	25.8	50.4	37.4	61	50.2	23.1	37	69.7	47.7	68.7	80.6	75.8	13.3			XM_236192	Ddx6	2680008	34879287	XM_236192.2	S	CTCCAGGCTTCAGATAAACCAGTCGATCATTTTCTGCAACTCTTCTCAGT	PREDICTED: Rattus norvegicus DEAD (Asp-Glu-Ala-Asp) box polypeptide 6 (Ddx6), mRNA.
ILMN_65188	-22.3	-10.8	-13.7	-5.9	-6.4	-25.2	-20.7	-14.4	-13.3	4.1	-2.8	-4.9	-4.1	-10.7	-15	-11.2	-15.2	-6	-20.7	-5.7	-19.2	-18.7	-13.4	-6			XM_577539	LOC502099	2370273	62663009	XM_577539.1	S	GCTGACGGAGAAAAATCTCCAGTTGAGCAGCACTCTGTGCGTCTTCGTGA	PREDICTED: Rattus norvegicus similar to GTP-binding protein RAB20 (LOC502099), mRNA.
ILMN_48650	126.4	119.1	113.4	109.2	81.7	87.8	86.9	103.9	89.5	57.2	57	100.9	116.9	89.5	100.9	93.7	117.4	84.6	111.2	130.4	92.2	132.5	79.3	84.2	Dlg7_predicted		XM_223937	Dlg7_predicted	6040609	62661268	XM_223937.3	S	GGACACCAGACAGCAAGATCGAGGCCGACAGTTCTCCTTTGGCGGAAAGA	discs, large homolog 7 (Drosophila) (predicted)		GeneID:289997; RGD:1311247; GI:109501535	XM_001073486	Rn.3137	289997
ILMN_53097	35	24.2	21.6	17.8	15.2	14.2	19.4	26.8	11.8	22.5	23.1	24	38	29.3	22.6	22	19.8	14.1	26.5	22.4	24.4	17.2	26.8	16.6	Olr445	Olr445	NM_001001049	Olr445_predicted	6660369	47577392	NM_001001049.1	S	GGTTTGCTGGTCTTTTCGTGGGAACTGAATGTTTCCTCCTTGCCGCCATG	olfactory receptor 445 (predicted)	detection of chemical stimulus during sensory perception of smell [goid 50911] [evidence ISS]; G-protein coupled receptor protein signaling pathway [goid 7186] [evidence ISS]; olfactory receptor activity [goid 4984] [evidence ISS]; integral to membrane [goid 16021] [evidence ISS]	GeneID:405936; RGD:1333550; GI:47577393	NM_001001049	Rn.142985	405936
ILMN_58389	101.7	70.6	88.8	69.5	69.9	56.2	129.7	84.2	99.7	45.1	36.1	87.7	32.1	12.7	28.6	13.6	22.9	7.6	66.7	104	55.9	87.1	47.6	39.1	Neurl2_predicted		XM_230848	Neurl2_predicted	1570019	62646363	XM_230848.3	S	CGCTGTGGTAGATGTGTTTGCCTCCACCAAGAGTGTGCGCCTGGTCCAAC	neuralized-like 2 (Drosophila) (predicted)		GeneID:311633; RGD:1306409; GI:34860697	XM_230848	Rn.98792	311633
ILMN_48970	14.7	14.1	-0.6	8.8	-9.1	1.9	-12.3	-0.2	4.1	-1	3.2	7.1	12.8	-2	4.7	2.3	-3	10.5	3.2	3.2	0.8	2.7	-8.2	2.5	RGD1561299_predicted		XM_573208	RGD1561299_predicted	4230142	62657205	XM_573208.1	S	GCTCTGCCTCATCCTGGCACTGGGCCTCAGGTTGCACTACTTGGAAAGAC	similar to Angiotensin converting enzyme, isoform 1 (predicted)		GeneID:498012; RGD:1561299; GI:109489185	XM_001081565	Rn.137200	498012
ILMN_64541	-23.2	-11.6	-26	-22.2	-18.7	-18.4	-12.6	-8.6	-2.6	-14.2	-22	-4.1	-7.1	-13.1	-17.8	-15.6	-12.3	-19.5	-14.9	-0.6	-16.5	-12.7	-23.9	-32.9	Mmp20_predicted		XM_235796	Mmp20_predicted	4060528	62653214	XM_235796.3	S	GCACACCAGTGTTCATGGCAGCATTATTTGCAGTAGCCAAAAGTGGACAG	matrix metalloproteinase 20 (enamelysin) (predicted)		GeneID:300341; RGD:1308730; GI:62653215	XM_001072509		300341
ILMN_58464	494.1	435	493.9	490.3	406.9	357.5	736.8	512.8	398	262.6	322.9	328.5	358.7	313.2	306.2	307.4	309.5	207.2	432.2	437.8	392.1	449.6	243.1	299.8	Cutc_predicted		XM_342052	Cutc_predicted	2690131	62642319	XM_342052.2	S	GGATCGACAATCTCTATGACAGCACCAACCTTCCACATGGCCGTGGGTGT	cutC copper transporter homolog (E.coli) (predicted)		GeneID:361760; RGD:1304966; GI:62642320	XM_001060579	Rn.13248	361760
ILMN_50958	43.4	21.4	23.5	23.9	15.6	24.1	19.3	22.1	19.9	25.2	37.8	16.7	24.6	20.9	14.8	34.8	14.1	26.7	34.7	18.7	21	30.7	35.4	14.4	Olfr41	Olfr41	NM_031710	Olr226	6520452	13928993	NM_031710.1	S	TTTTTATTCTGCTGGGACCGCTCTCTGTCACTGGGGCATCCTACATGGCC	olfactory receptor 226	sensory perception of smell [goid 7608] [evidence IEA]; G-protein coupled receptor protein signaling pathway [goid 7186] [evidence IEA]; olfactory receptor activity [goid 4984] [pmid 7678922] [evidence ISS]; receptor activity [goid 4872] [evidence IEA]; integral to plasma membrane [goid 5887] [evidence IEA]	GeneID:65140; RGD:68340; GI:13928994	NM_031710	Rn.144601	65140
ILMN_51981	1248.5	1202.4	911.6	1085.3	769.1	803.5	1779.6	1096.8	951.3	763	731.5	904.9	1125.7	1067.5	959.7	902.2	910.3	726.2	1181.9	848.2	1074	996.1	912.4	609.1	Nup84; Prei2	Nup84; Prei2	NM_053616	Nup88	1570670	16758977	NM_053616.1	S	GAGTCCTCAGAAACCCACCATTACTCTCAGTGCCTACCAGCGAAAGTGCA	nucleoporin 88	transport [goid 6810] [evidence IEA]; protein transport [goid 15031] [evidence IEA]; nuclear pore [goid 5643] [pmid 9166401] [evidence IDA]; nucleus [goid 5634] [evidence IEA]	GeneID:113929; RGD:620182; GI:16758978	NM_053616	Rn.11042	113929
ILMN_66724	1378	1440.5	1486.4	1209.9	972	992.4	1767.6	1494.7	1264.2	866.1	922.8	994.5	1242.4	1345.4	1000.5	1015.2	1109.1	868.4	1511.5	1107.2	1106.4	1303.1	841.3	858.2			XM_214197	Ap1g2_predicted	1770026	62661473	XM_214197.3	S	CAAGGCCCCTTTGCGACTAAAGCTTCGCCTCACCTACAACCACTCTGGCC	PREDICTED: Rattus norvegicus adaptor protein complex AP-1, gamma 2 subunit (predicted) (Ap1g2_predicted), mRNA.
ILMN_65354	105.6	124.7	135.8	146.4	104.9	56.6	159.6	126.4	158.6	64.7	63.1	125.4	93.9	149.4	88.3	122.5	116.9	73.8	128	133.3	124.9	124.5	80.2	94	Hdh		XM_573634	Hdh	1780095	62660646	XM_573634.1	S	GTGGAACAGAATCCGAGCTCTTGTAAGATGGTTCTGAGCCCCCCTGTCCC	Huntington disease gene homolog		GeneID:29424; RGD:68337; GI:62660647	XM_001058820	Rn.11193	29424
ILMN_55704	35.1	38.4	21.3	14	-0.6	-7.4	43.6	-4.4	18.2	4.8	20.2	21.3	-7	13.6	-5.3	-14.5	-6.7	-15.4	7.5	-4.1	-1.8	-2.1	-8.5	-8.3	SCYB11	SCYB11	NM_182952	Cxcl11	6660088	54262189	NM_182952.2	S	CTGTTTCCTGAGTTAATCACACTGGCTTCCCACTGAGGCAGTCTAAAGGG	chemokine (C-X-C motif) ligand 11	immune response [goid 6955] [evidence IMP]; chemokine receptor binding [goid 42379] [evidence TAS]; chemokine activity [goid 8009] [evidence IMP]	GeneID:305236; RGD:727827; GI:33636734	NM_182952	Rn.13664	305236
ILMN_63956	-0.3	-6.7	-3.8	-5.2	-7.9	-12.8	-6.8	-6.9	2.5	-11.8	-14.9	-9.2	-3.7	-13.1	-10.5	1.3	-6.3	-18.1	-8.2	-16	-6.7	-8.2	-2.3	-3.2	Cd3d		NM_013169	Cd3d	4480619	7709997	NM_013169.1	S	CAGCCGTCTTGGAGGGAACTGGCCCCGGAACAAAAGGTCTTGAGATGGAG	CD3 antigen delta polypeptide	positive thymic T cell selection [goid 45059] [evidence IEA]; T cell activation [goid 42110] [evidence IEA]; protein complex assembly [goid 6461] [evidence IEA]; cell surface receptor linked signal transduction [goid 7166] [evidence IEA]; protein heterodimerization activity [goid 46982] [evidence IEA]; transmembrane receptor activity [goid 4888] [evidence IEA]; receptor activity [goid 4872] [evid…	GeneID:25710; RATMAP:44447; RGD:2304; GI:7709998	NM_013169	Rn.10329	25710
ILMN_69525	-23.8	-23.9	-18.4	-23.3	-7.6	-16.2	-31.1	-18.3	-21.9	-16.8	-21.4	-10.4	-24.2	-18.6	-23.8	-23.7	-22	-23.6	-16	-23.8	-23.4	-24.4	-25.3	-16.2			XM_221597	LOC288211	5340504	62657760	XM_221597.3	S	CTGTAAGTGCGCTGGGAATGCACTACTGTATGAAGGTGTGGGCACCGCTG	PREDICTED: Rattus norvegicus similar to RIKEN cDNA 1110059P08 (LOC288211), mRNA.
ILMN_59681	-13	-1.8	-10	-9.5	0	-4	-8.5	-1.5	-11.5	7.6	-1.5	-4.9	-2.3	-8.2	-0.9	8.3	-16.5	-2.1	-3.5	-2.3	-3.1	-15.6	-2.3	5.6	Olr80	Olr80	NM_001001270	Olr80_predicted	4670204	47606350	NM_001001270.1	S	GGCTATGTTGGCTGCCATTGATTTGGGTCTCTCAACAGCAACCATCCCCA	olfactory receptor 80 (predicted)	detection of chemical stimulus during sensory perception of smell [goid 50911] [evidence ISS]; G-protein coupled receptor protein signaling pathway [goid 7186] [evidence ISS]; olfactory receptor activity [goid 4984] [evidence ISS]; integral to membrane [goid 16021] [evidence ISS]	GeneID:293223; RGD:1334015; GI:47606351	NM_001001270	Rn.141906	293223
ILMN_57733	-0.4	2.1	-8.9	-1.7	8.1	-1.2	-3.5	-6.1	10.6	2.5	-7.6	-5.7	-12.4	-8.8	-13.5	0.2	-1.6	0.7	2.6	-15.5	-8.5	-15.4	0.8	-6.9	V1rc43		NM_001009528	V1rc43	4850110	57164040	NM_001009528.1	S	CAGGCTGTCACTATCAGTCCCAGTACCTCGCTGTTGGCAAAATTTAAATG	vomeronasal V1r-type receptor V1rc43		GeneID:494248; RGD:1549753; GI:57164041	NM_001009528	Rn.129656	494248
ILMN_57607	32.5	34.9	25.3	25.5	22.8	21.4	33.6	29.6	25.9	16.4	35.1	20.6	44.3	18.2	26.4	27.8	32	14.4	32.7	24.3	33.9	38	34.5	22.5			XM_222801	LOC304916	1850095	62659578	XM_222801.3	S	GCGCCTGCTTCTACCTTCTGCTCCTAATCAGTTGGTGGGGCACAGGGATA	PREDICTED: Rattus norvegicus similar to mKIAA2025 protein (LOC304916), mRNA.
ILMN_54074	51.1	58	49.7	40.8	20	27.7	35.8	20.2	33.1	4.9	34.4	14.2	16.9	17	29.3	13.6	31.7	23.2	29.2	36.1	15.7	43.5	22.1	24.2			XM_219300	LOC293462	360603	62641252	XM_219300.2	S	CACCTCATAGTCTAACATGCTCAAGCTGCCTCTCTCCAATGAGTCTTGGC	PREDICTED: Rattus norvegicus similar to KOX31-like zinc finger protein (predicted) (LOC293462), mRNA.
ILMN_56738	-13.4	-17	-11.2	12.7	6.8	-6.7	3.7	-4.8	-11.6	-13.4	-2.5	-1.6	-16.8	-10.3	-18.5	-4.2	-1.7	-5.9	-12.1	-6.8	-5.1	-16.5	3	1.6	Map3k11		XM_219517	Map3k11	3940554	62641754	XM_219517.3	S	CCAAGAGCCCTCGGCGGGAAGAGACACGTGGTGAATTCTTAGGCTCTGTG	mitogen-activated protein kinase kinase kinase 11; synonyms: Mlk3, RHOE, Mlk-3; Rattus norvegicus mitogen-activated protein kinase kinase kinase 11 (Map3k11), mRNA.		GeneID:309168; RGD:1359261; GI:61557106
ILMN_56473	458.9	321.3	336.1	263.3	255.6	238.4	440.3	310.7	270.1	191.8	181	269.4	436.2	366.8	313.4	343.4	255.7	281.9	387.6	278	319.6	382.5	256.2	205.1	E2f-5		XM_574892	E2f5	2640494	62643149	XM_574892.1	S	GTCCACCAGCATGCCCCTCCAGTGATTACACTCAGTTTCATTCAGTGCTG	E2F transcription factor 5		GeneID:116651; RGD:621357; GI:62643150	XM_001053974	Rn.52317	116651
ILMN_56617	37.5	13.4	11.4	18.4	22.1	12.4	18	28.3	30.4	29.5	33.9	10.5	67	20	18.2	30.7	32.8	26.8	24	22.7	32.2	75.3	44.8	21.8	Acdc; Acrp30	Acrp30	NM_144744	Adipoq	2690397	21426808	NM_144744.1	S	GAGACCAAGTCTGGCTCCAAGTGTATGGGGAAGGGGACAACAATGGACTC	adiponectin, C1Q and collagen domain containing	fatty acid beta-oxidation [goid 6635] [evidence IEA]; positive regulation of fatty acid metabolism [goid 45923] [evidence IEA]; response to glucose stimulus [goid 9749] [evidence IEA]; positive regulation of I-kappaB kinase/NF-kappaB cascade [goid 43123] [evidence IEA]; glucose homeostasis [goid 42593] [evidence IEA]; protein homooligomerization [goid 51260] [evidence IEA]; negative regulation of…	GeneID:246253; RGD:628748; GI:21426809	NM_144744	Rn.24299	246253
ILMN_50118	7.3	4.8	14	0.7	-2.6	3.8	5.5	5.7	6.4	0.3	-8.9	4	-5.6	-9.7	16.5	-0.7	0.4	4.7	-0.5	1.3	4.2	0.4	-5	-6.3	Flk; Flk_retired		XM_217492	Fert2	4850632	62655492	XM_217492.3	S	CCGTCGGCCCTCCTCAGTTGGTGCTATAAACAGCCTTGGTAGCCCATGTT	fer (fms/fps related) protein kinase, testis specific 2		GeneID:301737; GI:62655493	XM_001072397	Rn.102629	301737
ILMN_58459	30.5	35.1	23.6	32.9	24.8	28.7	38.1	21.7	25	9.1	28.2	20.1	28.1	41.9	20.4	39.2	10.4	22.7	20.7	19.7	10.6	27	32.6	3.9	Fkrp		XM_218425	Fkrp_predicted	5900519	62639065	XM_218425.2	S	GAGAAGGCGGTGGAGGGCGACTTCTTCCGAGTGCAGTACAGCGAGAGCAA	fukutin related protein; synonym: MGC116338; Rattus norvegicus fukutin related protein (Fkrp), mRNA.		GeneID:308390; RGD:1305852; GI:71043684
ILMN_70159	1389.2	1192.4	919.1	1012.6	895.8	748	1583.5	1110.4	732.4	590.5	752.3	829.5	1002.7	1094.7	875.1	848.6	626.1	622.6	1391.4	758.7	1254.4	1025.1	679.6	717.4	RGD1565392		XM_228429	Pcdh19_predicted	2450373	62667171	XM_228429.3	S	CTGTGACAATCCCTCTCGTTTCAGCAGGCAGTAGGGGTGTTCAGTTGGAG	protocadherin 19 (predicted)		GeneID:317183; RGD:1565392; GI:62667172	XM_001067802	Rn.24970	317183
ILMN_56050	-8.2	-14.3	-7.5	0.9	-5	-8.8	-18.4	-14.8	-11.5	-10.9	-5.7	-5.2	-14.2	-3.1	-6.6	-6.5	-8.9	-0.7	-17.6	-7.3	-5.1	-8.7	-28.2	-5.8	RGD1561226_predicted		XM_577323	RGD1561226_predicted	6200044	62660243	XM_577323.1	S	AGAGATACATTTCACTGCAGCCCCAAAGGGAGGAACCGAGCCTCAGCAAT	similar to DNA segment, Chr 5, ERATO Doi 577, expressed (predicted)		GeneID:501899; RGD:1561226; GI:109499518	XM_001069875		501899
ILMN_66921	17.2	14.1	24.4	19.3	21.7	3.3	23.5	35.5	30.2	3.6	13.2	22.3	43.7	41.7	54.7	33.4	21.1	37.2	37.8	17	15.2	30.1	36.2	13.3	Kcns2		NM_023966	Kcns2	5690048	13027417	NM_023966.1	S	TGAGAGCGCCATGCGCAGCTGTGACTTTGGGGATGGAATGAAGGAGGTCC	potassium voltage-gated channel, delayed-rectifier, subfamily S, member 2	cation transport [goid 6812] [evidence IEA]; transport [goid 6810] [evidence IEA]; potassium ion transport [goid 6813] [evidence IEA]; ion transport [goid 6811] [evidence IEA]; voltage-gated ion channel activity [goid 5244] [evidence IEA]; cation channel activity [goid 5261] [evidence IEA]; voltage-gated potassium channel activity [goid 5249] [evidence IEA]; ion channel activity [goid 5216] [evid…	GeneID:66022; RGD:621525; GI:13027418	NM_023966	Rn.64498	66022
ILMN_50110	3.7	3.4	2.9	1.7	3	4.2	-3.5	3.8	10.9	7.8	8.4	7.1	5.1	6.7	4.4	-13.6	10.7	1.2	5.1	4.8	2	-3.1	-1.4	-7.1	RGD1308739		XM_235545	Phf21b_predicted	3360136	62652967	XM_235545.3	S	TCATGCACTGCCAGGCTAAACAGCCCACCACGCATGCTCATTGCAGCCAG	PHD finger protein 21B (predicted)		GeneID:300117; RGD:1308739; GI:109481097	XM_001078174	Rn.198794	300117
ILMN_161780	9.4	11.5	21.2	20.8	13.7	15.5	19.7	10.6	13	15.6	13.2	14.3	15.2	14.8	10.6	10.5	9.8	17.9	18.2	12.9	10.8	11.1	18.6	13.2			XM_223286	LOC289529	6580204	27694190	GI_27694190	S	CCCATGTGGGTACCTCCACTTTCATGTCTGTGGCTCCCTTCCTGACCCCT
ILMN_48117	1345.6	1122	1004.4	1051.4	737.5	734.7	1592.1	1156.5	1040.3	680	861.7	865.5	896.3	826.1	683.9	606.6	635.1	476.1	1078.9	955.6	933.3	1037	697.2	694.7	Tusc4		XM_343475	Tusc4_predicted	4150193	62654258	XM_343475.2	S	GATCTGCTGCAAGACAGGCATGAGCTACCATGAGCTGGACGAGCGACTAG	tumor suppressor candidate 4; synonym: MGC114378; Rattus norvegicus tumor suppressor candidate 4 (Tusc4), mRNA.		GeneID:363138; RGD:1308927; GI:71043666
ILMN_49551	-6.4	2.9	-6.6	0.5	-2.9	-0.8	9.5	3.3	1.3	1.1	8.6	1.6	-2.1	-2.8	-2	14.6	13.8	-2.6	5.3	7.4	-3.5	7.5	6.8	12	RGD1560667_predicted		XM_226563	RGD1560667_predicted	4010280	62665454	XM_226563.3	S	ACGTGGATGGGGTCTTCATGCCTGCCCTCAGCCTCAACCGAAACGTGCAG	similar to TRIM9-like protein TNL (predicted)		GeneID:307938; RGD:1560667; GI:109508275	XM_001054626		307938
ILMN_52515	-2.3	-0.9	-10.5	-3.3	-3.9	-13.6	-7.3	-9.7	-4.9	-10.3	-7.6	-4.5	-21.9	-10	-12.6	-13.3	-3.8	-2.6	0.5	-2.2	-3.3	0	-3.6	-6			XM_574592	Mtl5_predicted	2450706	62641679	XM_574592.1	S	ATTACTGCAGCACTGTCGCCTGCAGACCAGTCACAGTGACCTCACACACC	PREDICTED: Rattus norvegicus metallothionein-like 5, testis-specific (tesmin) (predicted) (Mtl5_predicted), mRNA.
ILMN_57391	-9.5	-3.7	-1.7	2.9	-8.2	-1.2	-3	-6.8	-7.8	4.4	-3.8	6.6	-9.9	-12.4	-2.3	-5.9	-5.9	5.8	-8.6	2.3	6.9	3.7	-2.8	-4	RGD1305248_predicted		XM_216738	RGD1305248_predicted	4780095	62650843	XM_216738.3	S	GACAGCTCAAAAGAATAAGGAAGCAATCCAGACCGAAATCCAGGCACGGC	similar to nesprin-2 (predicted)		GeneID:299151; RGD:1305248; GI:109478368	XM_216738	Rn.211755	299151
ILMN_50045	2281.6	2576.6	1945.2	2078.2	1340.2	1196.1	3008.1	1966.1	1848.1	1402	1035.9	1752.8	2577.5	2204.9	1782.7	1618.6	1196	1252.8	2400.6	1834.4	1713.3	1998.8	1320.5	1367.3	RGD1310931_predicted		XM_214300	RGD1310931_predicted	5050465	62662408	XM_214300.3	S	GCTGCTGAAGAAGGAGTGGTTGCGCTCTCCTGACAACCCGATGAACCAGC	similar to hypothetical protein BC013949 (predicted)		GeneID:290642; RGD:1310931; GI:27668745	XM_001066312	Rn.14668	290642
ILMN_49895	38.3	34.5	64.4	38.8	32.3	24.7	36.6	31.9	33.4	23.7	21.2	48.8	29.5	6.8	23.8	36.6	29.4	15.1	43.7	44.2	20.5	33.3	37.9	32.2	Bec2	Bec2	NM_053630	Kcnh4	2760100	16758435	NM_053630.1	S	CCTGTCTGGGGTGGGCTTAATTACCTGCCATCCAGGGAGGAGCTGGGCTC	potassium voltage-gated channel, subfamily H (eag-related), member 4	cation transport [goid 6812] [evidence IEA]; potassium ion transport [goid 6813] [evidence IEA]; two-component signal transduction system (phosphorelay) [goid 160] [evidence IEA]; voltage-gated potassium channel activity [goid 5249] [evidence IEA]; two-component sensor activity [goid 155] [evidence IEA]; integral to membrane [goid 16021] [evidence IEA]	GeneID:114032; RGD:621415; GI:16758436	NM_053630	Rn.30035	114032
ILMN_55566	-13.8	-22.6	-11.1	-7.2	-12.7	-24.2	-3.1	-18.6	-9	-3.3	-13.7	-12.9	-18.3	-13.1	-7.9	-13.1	-7	-17.1	-10	-6.1	-20.4	-17.7	-12	-16			XM_573363	LOC498152	2450035	62658528	XM_573363.1	S	CGTCTGTGGACCAGAAGGTCAGCGTCGAACCAGTCTTCAGCTTGGGACCA	PREDICTED: Rattus norvegicus similar to LRRGT00002 (LOC498152), mRNA.
ILMN_51104	1660.4	1277.4	1473.2	1108.2	984.6	880	1853.8	1505.4	1095.9	829.3	985.7	946	1585.6	1273	1136.2	1021	983.1	959.6	1388.9	1075.9	1127.8	1154.7	886.3	914.7	antiquitin		XM_214535	Aldh7a1	360561	62664436	XM_214535.3	S	CCATCAACTACAGCACGGCCCTCCCTCTGGCTCAAGGTATCAAGTTTCAG	aldehyde dehydrogenase family 7, member A1		GeneID:291450; RGD:1308614; GI:62664437	XM_001059375	Rn.7330	291450
ILMN_57412	244.9	310.4	260.1	297.5	269.5	228.5	260.5	324.4	243.1	236	237.6	245.9	303	305.9	241	205.1	248.6	241.5	292	251.9	286.6	361.9	312.2	247.5	Slit2		XM_346464	Slit2	3990722	62660557	XM_346464.2	S	ACGACTAAGAAAGTATCTCGCTTGGAGTGCAGAGGCGGGTGTGCTGGGGG	slit homolog 2 (Drosophila)		GeneID:360272; RGD:69310; GI:109499794	XM_001057837	Rn.146652	360272
ILMN_61882	-21.6	-1.5	-13.6	-5.4	-11.4	-10.2	-16.6	-4.4	-11.7	-10.3	-9.2	-0.9	-16.2	-21.3	-17	-5.2	-16.6	-16.3	-12.1	-12.6	-15.2	-14.2	-17.7	-22.2			XM_580100	LOC500631	5420025	62650485	XM_580100.1	S	CCTTCATGATGACAGCTTTGCGTCCGAAGTAACGTCCAGCCAGGACCAGC	PREDICTED: Rattus norvegicus LOC500631 (LOC500631), mRNA.
ILMN_49023	58.8	52.1	40.4	54.9	39	28.6	34.2	43	51.2	19.9	33.8	34.7	40.5	31.6	20.2	33.7	34.5	36.4	53.5	23.5	30.3	31.3	30.6	37.6			XM_574943	Ccna1_predicted	6420368	62643464	XM_574943.1	S	GCATAAAGCATGCCTCAGTATACCCCATCGACCGCAGCAAGCAATCAGGG	PREDICTED: Rattus norvegicus cyclin A1 (predicted) (Ccna1_predicted), mRNA.
ILMN_60056	152.2	114.7	152.6	94.6	97.3	102.2	148.7	118.6	111.1	87.3	101.4	103.2	129.3	105.1	109.8	101.2	103.4	84.5	145.1	117.8	100.4	130.1	103.3	78.6	Otub1_predicted		XM_215178	Otub1_predicted	1570711	62641817	XM_215178.3	S	AGTCCTGGGGTGAGAGGCTTATGGGGGGAGACTGGCCTAGAGTAGGTGGA	OTU domain, ubiquitin aldehyde binding 1 (predicted)		GeneID:293705; RGD:1311329; GI:109459812	XM_001072480	Rn.9218	293705
ILMN_57610	710.7	589.5	417.6	470.4	357.5	335.3	768.9	412.8	503.1	332.1	355.3	364.1	767.1	546.5	662.8	656.8	394.1	355.4	587.5	481.2	610.3	614.3	666.4	265.7			XM_344296	LOC364253	3780687	34869079	XM_344296.1	S	CGCGCTATGAGAAGACTCATCAATCTGCTCCGGCAGTCCCAGTCCTATTG	PREDICTED: Rattus norvegicus similar to RIKEN cDNA 1110003E01 (LOC364253), mRNA.
ILMN_67084	1.4	17.4	5.6	10.6	13.1	10.4	23.3	17.5	19.1	23.7	22.5	8.6	8.4	9	-4.3	19.4	24.9	25.1	-1.1	18.7	27	16.5	31.4	8.7			XM_215761	LOC295810	6510035	62657473	XM_215761.3	S	GAGCCTGTATGGGAAGCTCCTGGGGGCGTGCGGGGCGCAGAATTCACAGA	PREDICTED: Rattus norvegicus similar to Actin, cytoplasmic 2 (Gamma-actin) (LOC295810), mRNA.
ILMN_57720	1759.3	1435.2	1474.2	1452.2	1078.4	977.4	1807.7	1303.2	1291.7	886.3	982.2	1280.8	1945.7	2295.6	1718.4	1865.7	1503.8	1181.4	1779.7	1316.1	1607.4	1715.1	1288.2	942.4	MGC94200		NM_001004244	RGD1303127	6180091	51948459	NM_001004244.1	S	GGGATTTTTTGCGAGGAAGAGCGTGAGGTGCTCCCTGCCTTTGAGATGCA	similar to hypothetical protein FLJ20436		GeneID:300206; RGD:1303127; GI:51948460	NM_001004244	Rn.884	300206
ILMN_54947	95	96.4	97.9	81.6	65.4	72.9	115.3	78.5	72.6	45.7	85.2	64.7	69.5	78.7	56.6	65.5	52.8	51	147.2	82.8	78.4	148.7	59.9	78.4	RGD1566050_predicted		XM_574765	RGD1566050_predicted	1740064	62666034	XM_574765.1	S	CGACAGCCTGCTTCAGATGACAGTAGAGTCAAAGTCCCTGCAGCCTTTCC	similar to hypothetical protein FLJ32745 (predicted)		GeneID:499442; RGD:1566050; GI:109509433	XM_001053950	Rn.215819	499442
ILMN_68186	118.1	35	131.1	39.1	79.4	96	123.3	83.8	46.2	63.3	65	91.4	191.1	123.6	58.5	84.1	57.3	107.9	150.3	83.6	68.8	83.6	92.9	82.7	MGC94054	MGC94054	NM_001007712	Sdpr	5340131	56090256	NM_001007712.1	S	ATTGGAAGGGGGCTGAAAGACTGTGCTGACGGGGAGCTAATAGCACTGGG	serum deprivation response protein		GeneID:316384; RGD:1359345; GI:56090257	NM_001007712	Rn.203035	316384
ILMN_58639	51.8	33.7	29.7	28.7	30.3	43.7	40.1	23.5	26.6	18.4	19.7	24.4	44.5	27.1	26.6	31.8	38	22.6	39.4	16	34.7	37	51.8	29.6	Arnt2		NM_012781	Arnt2	3130184	25742741	NM_012781.1	S	GGCGACCCGACGCAGGGGACTGGCAACTATAACATCGAGGACTTTGCTGA	aryl hydrocarbon receptor nuclear translocator 2	positive regulation of transcription [goid 45941] [evidence IEA]; embryonic development (sensu Mammalia) [goid 1701] [evidence IEA]; response to hypoxia [goid 1666] [evidence IEA]; central nervous system development [goid 7417] [evidence IEA]; response to xenobiotic stimulus [goid 9410] [evidence IEA]; regulation of transcription, DNA-dependent [goid 6355] [evidence IEA]; signal transduction [goi…	GeneID:25243; RATMAP:41127; RGD:2154; GI:80861407	NM_012781	Rn.10518	25243
ILMN_58041	49.3	82.5	47	67.4	12.1	34.5	130.7	74.8	48	27.9	80.2	44.7	61.3	24.4	46	22.3	26.6	5.7	57.8	84.5	68	38.6	39.7	32	RGD1309108_predicted		XM_236102	RGD1309108_predicted	1980039	62653539	XM_236102.3	S	GACGTGAAGCTTGGAGGCCTGGGACCTGACTTTGCGTCCATCAGAGACAA	similar to hypothetical protein FLJ23554 (predicted)		GeneID:315578; RGD:1309108; GI:109483352	XM_001064888	Rn.153173	315578
ILMN_51507	480.9	456.8	499.3	513.9	368.9	369.6	574.8	547.4	439.8	280.8	333	468.4	465.7	314.3	370.5	387.9	391.9	255.9	532.2	354.8	409.7	626.1	292.4	317.8	GC-B; NPR-B	GC-B; NPR-B	NM_053838	Npr2	2350551	16758693	NM_053838.1	S	GGCTCTTAGGAGAGCGAAAAGGACCTCCTGGACTCCTGTAAATCCCAAGC	natriuretic peptide receptor 2	cGMP biosynthesis [goid 6182] [evidence IEA]; regulation of blood pressure [goid 8217] [evidence IEA]; protein amino acid phosphorylation [goid 6468] [evidence IEA]; intracellular signaling cascade [goid 7242] [evidence IEA]; cell surface receptor linked signal transduction [goid 7166] [evidence IEA]; protein kinase activity [goid 4672] [evidence IEA]; lyase activity [goid 16829] [evidence IEA]; …	GeneID:116564; RGD:620851; GI:16758694	NM_053838	Rn.32984	116564
ILMN_57764	27385.3	21524.2	18728.9	19064.9	16713.2	14833.3	31768.4	22827.1	19528.3	13660.6	15119	17663.2	22564.1	21274.3	18043.4	20900.2	18423.6	14366.5	22562.7	17423.1	20820.1	20786.9	16123	13971.9	LOC497813		XM_579516	LOC497813	610059	62650400	XM_579516.1	S	GTCTTCATTGCTCAGAGGAGGATTCTGCCCAAGCCAACCCGAAAAAGCCG	similar to ribosomal protein S7; Rattus norvegicus similar to ribosomal protein S7 (LOC497813), mRNA.		GeneID:497813; RGD:1583750; GI:66730357
ILMN_48386	17.9	7.3	18.3	4.1	7	10.8	8.5	21.6	2.9	2.3	0.7	18.3	25.7	6	27.8	9.8	4.4	16.1	10.2	3.7	13.9	3.6	9.9	7.8			XM_343362	LOC363031	6590465	62653346	XM_343362.2	S	TGCTTTGGACAAGACCATATTTGAAGATGTTAGTGGCTTTGGTGCCTGGC	PREDICTED: Rattus norvegicus similar to Anillin (LOC363031), mRNA.
ILMN_59110	433.2	442.9	387.5	349.8	305.2	265.3	431.5	393	351.5	255.7	291.1	291.3	346.1	411.8	325.3	333.9	338.3	256.7	483.3	319.2	357.6	401.2	202.7	322.2			XM_580071	LOC500483	6760332	62649134	XM_580071.1	S	TGTGTGTGGCTTTCCCGGGCACCATCTGAGCTCGCCGTTTAGTTTTGGGG	PREDICTED: Rattus norvegicus LOC500483 (LOC500483), mRNA.
ILMN_49835	-28.1	-28.9	-20.3	-30	-27.2	-19.4	-27.6	-22.8	-26.5	-23.9	-15.6	-24.9	-14.8	-29.6	-17.5	-16.5	-20.1	-15.5	-23.6	-21	-35	-27	-18.3	-22.8	RGD1305459_predicted		XM_231125	RGD1305459_predicted	6450324	62644807	XM_231125.3	S	CGTGACTTGGAGCACAACTGACAGGAAGGGACTTCTCAGATGGAGCCACC	similar to KIAA0605 gene product (predicted)		GeneID:311827; RGD:1305459; GI:62644808	XM_001078833	Rn.19250	311827
ILMN_54225	408.8	366.6	370.2	439.2	251.9	250.6	732	416.1	287.7	208	225.7	297.4	337.2	243.9	212.9	205.4	232	161	433.4	303.3	324.1	362.4	328.8	178.8			XM_228158	LOC309788	2370390	62666018	XM_228158.3	S	TGTGGGTGGAGTGGTGTATTCATTTGATGGTACGAAGGAAGCAGCGGCTG	PREDICTED: Rattus norvegicus similar to TatD DNase domain containing 1 (LOC309788), mRNA.
ILMN_52226	18.8	29.2	8.6	13.5	-8.6	0.2	33.5	19.2	20.8	-0.6	-1.8	16.4	9.9	41.7	5.6	20.6	-1.3	0.3	25.1	-0.4	17.1	16.2	2	2.8			XM_344325	LOC364299	4050121	62661317	XM_344325.2	S	GAGAAGACGGTGTATGTCGCCTTGGCTCCTGACCGTGATGCTAGATGCTG	PREDICTED: Rattus norvegicus similar to 60S ribosomal protein L23a (LOC364299), mRNA.
ILMN_65088	18.5	16.9	9.4	11.1	10.2	26.2	3.2	8.6	3.9	1.4	9.3	-2.8	4.1	7.5	2.2	4.4	5.3	11.3	8.3	-3.1	16	-0.3	0.6	4.2	RGD1565743_predicted		XM_577271	RGD1565743_predicted	4850056	62659383	XM_577271.1	S	GGAGCGGTGGGAGGCTGGGGTGGTCACAAAGCTCAGACTTTCAGCATCAA	similar to dihydropyridine sensitive calcium channel (predicted)		GeneID:501856; RGD:1565743; GI:109497922	XM_577271		501856
ILMN_64217	157.6	175.3	160.1	168.1	158	145.3	217.6	163.7	176.6	143.7	196.2	193	163.6	189	178.9	163	166.2	162.9	215.9	146.2	197.9	204.1	268.4	127.8	Lig4_predicted		XM_225045	Lig4_predicted	6200452	62662994	XM_225045.3	S	TGAGCTGCGGTTTCGTGGAGCAAAGGTGGTTTCCCGCTTATCTGAAGGGG	ligase IV, DNA, ATP-dependent (predicted)		GeneID:290907; RGD:1304639; GI:27703746	XM_001067682	Rn.153937	290907
ILMN_65855	19.7	26.6	23.7	27.3	21.8	17.8	26.8	23.9	34	21.8	36.3	28.5	40.5	26.9	33.9	38.3	30.2	29.3	24.5	25.2	27.3	38.1	41.2	41.8	Adam4		XM_345697	LOC500688	4760138	62651014	XM_345697.2	S	GGTGCAATTTCAAAAGCAGTTTTACGTCCAGTAGGGGACCAATATCCCCC	a disintegrin and metalloprotease domain 4; synonyms: tMDCV, MGC125044; tMDC V; Rattus norvegicus a disintegrin and metalloprotease domain 4 (Adam4), mRNA.		GeneID:57022; RGD:621470; GI:83523738
ILMN_50694	89.6	71.6	67.1	76.9	61.9	48.2	119.3	78.7	51.1	77.8	50.4	89.9	85.3	44.9	48.8	67.7	77.3	55.2	72.7	57.4	77.6	62.1	91.8	54.2			XM_578131	LOC502636	610600	62645275	XM_578131.1	S	TGGTCGGAAAGCTATCATGATTTTTCAAAGGCGCCCCAGAAGCTGCACCC	PREDICTED: Rattus norvegicus similar to 40S ribosomal protein S7 (S8) (LOC502636), mRNA.
ILMN_62897	112.9	144.7	149	150.3	92.8	88.4	151.6	128.4	121	91.5	75	105.3	133.8	93.3	106.5	95.5	71.3	99.8	163.2	125	134.8	120.2	69.9	72.3	RGD1561045_predicted		XM_228032	RGD1561045_predicted	380484	62665720	XM_228032.3	S	GCCTATGCCAAGCTGATGCTGACGGTGATGACCAAGTACCAGGCCAGCGT	similar to Fanconi anemia, complementation group E (predicted)		GeneID:309643; RGD:1561045; GI:109509183	XM_001078335	Rn.2861	309643
ILMN_52450	98.2	66.9	70.7	78	98.5	65.4	66.5	95.1	81	72.6	62.4	89.1	94.3	88.7	101.5	79.6	83.2	64	75.1	71.3	75.8	105.5	110.7	78.2	Zyx		XM_216124	Zyx	6350110	62647138	XM_216124.3	S	CTCTTGGAGTTGAAATAAAGGGTCTTGATGGGGAAAAAGATCAGGGGAGG	zyxin		GeneID:114636; RGD:620698; GI:62647139	XM_001072096	Rn.107363	114636
ILMN_69834	10480.9	7726.2	6968	7507.5	5265.9	5715.9	12323.6	7032.1	6225.9	4435.3	5275.6	6124.6	9364.1	7364.8	8043.2	9102.1	6877.2	5859.1	8740.3	5933.5	7862.4	9268.4	8604.6	4481.7	CYCSA; MGC93634	CYCSA; MGC93634	NM_012839	Cycs	4850487	54262156	NM_012839.2	S	ACAAGAAGACTCACCCGTGCTTCAGTGTGTGTAAACTGGCCTCTGACAGG	cytochrome c, somatic	positive regulation of apoptosis [goid 43065] [evidence IEA]; response to oxidative stress [goid 6979] [pmid 11818574] [evidence IDA]; caspase activation via cytochrome c [goid 8635] [pmid 11818574] [evidence TAS]; electron transport [goid 6118] [evidence IEA]; heme binding [goid 20037] [evidence IEA]; electron transporter activity [goid 5489] [evidence IEA]; lipid binding [goid 8289] [pmid 11818…	GeneID:25309; RATMAP:41193; RGD:2451; GI:6978725	NM_012839	Rn.161841	25309
ILMN_66237	-13.7	-22.4	-18.8	-22.2	-18.6	-12.9	-3	-23.2	-22.6	-9.2	-13.4	-12	-13.4	-20	-12	-12	-12.6	-24.6	-32.3	-12.6	-28.9	-15.9	-20.2	-12.8	LOC363174		XM_343514	LOC363174	1850537	62654604	XM_343514.2	S	AGAGCCATCCCGTGTCAGGCTTTGGGTCAGGAGTGTCCCTTGGACCTAGA	similar to shugoshin-like 1		GeneID:363174; GI:62654605	XM_001065750	Rn.213608	363174
ILMN_56848	115.5	182.1	199.6	172	120.3	119.6	153	184	170.6	115.9	114.1	190.6	169.2	154.2	181.5	143.1	131.9	110.3	219.4	156.4	170.9	180.6	163.7	109.7			XM_242562	LOC312504	6760377	62647712	XM_242562.3	S	TGGAACTGGACCACGTGTCAGAGATTACCCAGGAGGTGGCGGCAGAGGTC	PREDICTED: Rattus norvegicus similar to mKIAA1940 protein (LOC312504), mRNA.
ILMN_56540	2744.5	2718.8	2844.7	2278.8	1852.4	1395.1	2700	3167.7	2153	1489	1386.2	2076.9	2911.3	3010.7	2450.6	2216	1879.5	1902.3	2614	2028.1	2362.5	2266.7	1592.7	1628.8	Grasp1	Grasp1	NM_053807	Gripap1	60309	16758651	NM_053807.1	S	GAAGGGCAGGGAGTTTTCCTTTTCGGCTCTGGTTCCCAGGGTCATCTGCC	GRIP1 associated protein 1		GeneID:116493; RGD:621249; GI:16758652	NM_053807	Rn.53868	116493
ILMN_51883	226.6	259.5	172.8	172.8	147.2	123.7	333.2	341.5	225.7	193.6	175.9	211.9	66.7	90.4	37.8	103.1	27	44.6	294.2	140	194.9	181.5	144.8	74.3	Mrg2	Mrg2	NM_053699	Cited4	780400	16758513	NM_053699.1	S	AGCTCTTCCTTGGCCAAAGCGAGTTCGATTGCTTCTCGGACCTGGGGTCA	Cbp/p300-interacting transactivator, with Glu/Asp-rich carboxy-terminal domain, 4		GeneID:114491; RGD:620113; GI:16758514	NM_053699	Rn.40380	114491
ILMN_55734	-4.8	-2.6	1.1	6.4	-2.5	3.9	-6.9	-5	-0.1	-6.1	-11.5	6.7	-10.6	-2	0.1	-17.6	-7.7	4	-8.9	-7.5	-6.7	-5.2	-7.9	-10.4	ste2; MGC108739	MGC108739	NM_001007718	ste2	4280338	56961636	NM_001007718.2	S	GAGGAGCACTACCAGCGGCATATGAAGGACTGCCCTGTGAAGTTTAGAGC	estrogen sulfotransferase		GeneID:360268; RGD:1597142; GI:56090198	NM_001007718	Rn.32104	360268
ILMN_62274	-4.3	-1.1	-4.5	6.9	-13.3	0.9	-2.4	-6.9	7.7	-4.8	-5.8	2.5	-0.6	1.6	-3.6	7.1	-1.7	2.5	15.6	13.7	-1.3	4.2	-0.2	4.9	Ptprn2		NM_031600	Ptprn2	3190692	13928817	NM_031600.1	S	CAGCTCAAGCTCTGGTGACAGGAACGGATGTAATTGGGAGCAAGGCTTCC	protein tyrosine phosphatase, receptor type, N polypeptide 2	transmembrane receptor protein tyrosine phosphatase signaling pathway [goid 7185] [evidence IEA]; protein amino acid dephosphorylation [goid 6470] [evidence IEA]; prenylated protein tyrosine phosphatase activity [goid 4727] [evidence IEA]; receptor activity [goid 4872] [evidence IEA]; transmembrane receptor protein tyrosine phosphatase activity [goid 5001] [pmid 8663434] [evidence ISS]; phosphopr…	GeneID:29714; RGD:61904; GI:13928818	NM_031600	Rn.11044	29714
ILMN_66065	4241.3	3860.6	3398.1	2908.4	2444.1	2683.8	4022.8	3575.5	2775.7	1822	2268.5	2683.7	4144.2	2897.6	2513.8	2646.6	2568	1918.5	3049.7	2392.9	2867.8	2973	2146.5	1881.8	Pabpn1		XM_214172	Pabpn1	7100537	62661464	XM_214172.3	S	TGTAGCCGGAAGATCTCGCTCCCAGCGGCTCCAGTGTAAATTCCCCTCTC	poly(A) binding protein, nuclear 1		GeneID:116697; RGD:619928; GI:62661465	XM_001055786	Rn.39199	116697
ILMN_64919	-4.5	2.9	4.9	0.2	3.7	11.7	8.3	-10.4	-10.2	14.9	-7.2	-10.6	-6.3	15.6	1.3	-3.4	2.8	2.1	-6.1	-1.3	-5.7	-9.5	0.4	1	LOC686141		XM_573722	LOC498465	4280538	62661171	XM_573722.1	S	GGGAGCAAAGATTGACAACTCCTCCCACATCTCAGTCCTTGTAACCGTTC	similar to Spetex-2C protein		GeneID:686141; GI:109501409	XM_573722		686141
ILMN_52769	103.1	91.3	91.6	67.1	58.5	52.2	140.8	103	54.6	55.5	50.1	74.8	97.2	94.5	81.4	76.7	80.4	73	95.8	69.9	99.1	100.4	63.7	47.1	MGC95152		NM_001007645	MGC95152	2480148	56090334	NM_001007645.1	S	GGGGACAGCCAGGATCTGAGCAAGTGCCCCTTAAGCTTTGAAGCCATAGA	similar to B230212L03Rik protein		GeneID:297109; RGD:1549700; GI:56090335	NM_001007645	Rn.92940	297109
ILMN_68867	94.2	87.5	77.5	105.5	65.8	79.4	93.8	104.1	85.7	83.6	84.1	70.7	76.1	78.3	71.1	97.8	51.7	68.4	149.8	94.8	59.9	107.1	93.9	48.1	Moxd1		XM_220095	Moxd1	6020471	62638369	XM_220095.3	S	TGGTGTGCGGGACATCAGCTTCCTCACGTCTGCATGGCGTTTTCCCTCTC	monooxygenase, DBH-like 1		GeneID:294119; RGD:1310033; GI:62638370	XM_001054130	Rn.26552	294119
ILMN_70108	22.6	20.7	5.6	19.9	20.8	13	20.6	38.4	23.3	26.1	13.8	23.5	27.3	40.5	26.5	22.6	22.4	35	20.3	18	20.4	40.9	11.5	23.5			XM_578160	LOC366183	4560093	62646140	XM_578160.1	S	CAACATTCCAGAAAGTGTGGACATGACTCTGAAGGGGCACACAGTCGCTG	PREDICTED: Rattus norvegicus similar to hypothetical protein (LOC366183), mRNA.
ILMN_60414	3483.4	3670.3	2731.3	2203.5	1810.3	1750.8	4564.2	3138.1	2424.6	1559.5	1607	1753.7	3675.9	2768.3	2785.1	2302	2136.5	1797.7	3550.6	2479.3	2700.1	2752.2	1640.5	1747	Snrpd2_predicted		XM_214847	Snrpd2_predicted	360497	34855301	XM_214847.2	S	GTGCTCCAAAGGCTAAAGCAACGCGCTTGGAGGCGGGAGTGATCTGCTAG	small nuclear ribonucleoprotein D2 (predicted)		GeneID:292688; RGD:1305065; GI:109512989	XM_001054247		292688
ILMN_52574	-5.9	-0.3	1.4	-0.5	-7.7	14	3.7	-7.2	1.3	-10.2	-0.6	-1.7	12.4	-12.3	-3.9	-16.3	12.8	-3.6	-2.3	-4.1	14.7	-0.8	1.1	-6.3	LOC498972		XM_574259	LOC498972	1170014	62665513	XM_574259.1	S	TTCTGGGAGGCTGCCAGCTCATGTTCACCGTTGGAATAGACTTCACAGCC	similar to copine II		GeneID:498972; GI:109508305	XR_009548	Rn.161724	498972
ILMN_64284	50.4	30	42	33.3	29.4	36.9	27	41.1	44.3	31.3	45.4	20.4	43.7	29.7	30	29.5	47.9	39	35.7	37	41.3	44.1	45.4	27.4	Btg4		XM_236229	Btg4_predicted	60709	62653660	XM_236229.2	S	CCTCCTGGGGGCTGCTTACCACCCAATGCCCAAGAACTCTAAGTGGTGCA	B-cell translocation gene 4; synonym: SCIR-27; Rattus norvegicus B-cell translocation gene 4 (Btg4), mRNA.		GeneID:315650; RGD:1308809; GI:61557190
ILMN_65251	18.4	13.9	-3.8	6.4	7.5	3.9	18.8	7.3	0.2	-2.3	5.3	2.8	-3.6	5.9	11.1	11.3	16.2	16.5	28.1	1.3	14.6	3.2	18.4	-5.3	RGD1562212_predicted		XM_237091	RGD1562212_predicted	5860239	62654964	XM_237091.3	S	ACAGACCTCCCTTCAGTGGGGATGGGAGCGAGAGACTCAAACGGGAGTAG	similar to RIKEN cDNA 4931419K03 (predicted)		GeneID:316356; RGD:1562212; GI:109486007	XM_001059451	Rn.39216	316356
ILMN_49517	44.7	32.7	41.6	33.4	52.7	34.2	26.9	24	35.7	47.1	44.4	38.3	28.4	42.2	32.9	40.4	36.5	33.2	37.7	36.7	38.7	50.2	64.9	34.6	RGD1564128_predicted		XM_233802	RGD1564128_predicted	2640072	62650232	XM_233802.3	S	TGCCTGGGGGCATTCGCTTCACGCCATCTTTCGTCTCCACAGGGGTGATC	similar to vitrin (predicted)		GeneID:313831; RGD:1564128; GI:109477830	XM_001064219	Rn.76796	313831
ILMN_55362	106.4	145.7	161.5	108.2	170.6	116.3	256	7	69.4	34.5	73.9	140.3	109.4	66.5	78.8	114	91.5	38.4	98.9	60	83	119.7	104.4	25.8	LOC302199		XM_217542	LOC302199	5050020	62718356	XM_217542.3	S	GAGAGACACCTTGGGAGACCGCCTTTCATTACGTGTGCTAGAAGAGACAC	similar to spermatogenesis associated glutamate (E)-rich protein 4d		GeneID:302199; GI:109513545	XM_217542	Rn.154540	302199
ILMN_64787	-5	-12.7	9.8	1.8	-7	2.6	-8.2	20.7	7.7	-3.3	-7.8	4.7	-5.4	1.8	-6.9	-1.9	-3.6	-8.1	-16.7	2	-8.8	-3.7	-0.3	0.8			XM_579640	LOC497737	4050538	62641001	XM_579640.1	S	AAAGTGTTCAGAATCCTGATACCTCCAACGGGACTCCCCGAAGTACAGGG	PREDICTED: Rattus norvegicus hypothetical gene supported by NM_134418 (LOC497737), mRNA.
ILMN_63683	463.9	481.2	418.3	408.5	261.1	297.3	552.6	395.3	336.9	263.9	264.6	362.8	581.3	385	384.5	305.9	384	308.1	440.5	319.2	481.9	412.8	381.2	229	Ebp2; MGC105572	Ebp2; MGC105572	NM_001008721	Ebna1bp2	3840170	56790288	NM_001008721.1	S	GGCCTGGGAAGAAAGGGGCAAACAAGAGACCCGGAAAACGTACCAGACAG	EBNA1 binding protein 2	chromosome segregation [goid 7059] [evidence IEA]; ribosome biogenesis [goid 7046] [evidence IEA]; rRNA processing [goid 6364] [evidence IEA]; protein binding [goid 5515] [evidence IEA]; membrane fraction [goid 5624] [evidence IEA]; nucleolus [goid 5730] [evidence IEA]; nucleus [goid 5634] [evidence IEA]	GeneID:114021; RGD:1305762; GI:56790289	NM_001008721	Rn.9598	114021
ILMN_54860	292.3	455	464	507.1	294.9	281.1	516.3	380.4	358.7	222.5	278.5	369.3	433.2	569.4	417.6	418.1	417.8	282.6	450.1	409.2	402.5	393.4	430.3	215.2	Pde4B1; Pde4B2; Pde4B3; Pde4B4; MGC93193; PDE4/IVb	Pde4B1; Pde4B2; Pde4B3; Pde4B4; MGC93193; PDE4/IVb	NM_017031	Pde4b	4780750	19923679	NM_017031.2	S	GTTTGGAGCCAGAATGCAAGGCCGTGAAGCAAATAGCAGTTCCGTGCTGC	phosphodiesterase 4B, cAMP specific	signal transduction [goid 7165] [evidence IEA]; smooth muscle contraction [goid 6939] [evidence IEA]; 3',5'-cyclic-AMP phosphodiesterase activity [goid 4115] [pmid 12441002] [evidence IDA]; hydrolase activity [goid 16787] [evidence IEA]; insoluble fraction [goid 5626] [evidence IEA]; cytosol [goid 5829] [pmid 12441002] [evidence IDA]; soluble fraction [goid 5625] [evidence IEA]	GeneID:24626; RATMAP:34264; RGD:3280; GI:19923680	NM_017031	Rn.37733	24626
ILMN_60582	-4.1	-10.5	-15.3	-16.1	-11.6	-11.7	-10.5	-8.3	-8	-18.6	-6.9	-7.3	48.2	-8	-7.7	-1.4	-20.6	8.6	-9.2	-0.9	-7.5	25.7	-12.2	1.5	Ltn; Scyc1	Ltn; Scyc1	NM_134361	Xcl1	5890717	19705460	NM_134361.1	S	GCAGGGCCAGTGCCAGCAAGAGCAAGGCTGAAACTATTCCCACACAAGCC	chemokine (C motif) ligand 1	chemotaxis [goid 6935] [evidence IEA]; immune response [goid 6955] [evidence IEA]; cytokine activity [goid 5125] [evidence IEA]; chemokine activity [goid 8009] [evidence TAS]; extracellular region [goid 5576] [evidence IEA]; extracellular space [goid 5615] [evidence IEA]	GeneID:171371; RGD:620452; GI:19705461	NM_134361	Rn.90962	171371
ILMN_66267	14.5	2.3	7.7	2.5	8.2	2.4	-10.5	-5.8	1	-3.2	-0.6	1.8	-6.9	3.6	-4.4	-5.5	19.3	0	-3.4	-3.6	-9.5	6.1	13.7	5.6	Gan_predicted		XM_226517	Gan_predicted	4120164	62665328	XM_226517.3	S	GCCGAGAGAGTTCTGGGTGGTGCTGTGAGAGCGGAGGGAGTTCAGTCATA	giant axonal neuropathy (predicted)		GeneID:307893; RGD:1307766; GI:27659404	XM_001078420	Rn.214196	307893
ILMN_69675	6.1	30.5	6.4	8.8	3.4	16.4	30.6	22.6	6.8	5.4	1.1	13.6	18.9	23.8	17.4	15.6	21.6	8.2	18.9	9.5	0.9	6.7	9.7	13.7	Pcdh18_predicted		XM_227117	Pcdh18_predicted	2760176	62643419	XM_227117.3	S	CCAGCATGGAGTGTTTATTAACAGTGATCTCCCCCTCCGGGGTAGTAAAC	protocadherin 18 (predicted)		GeneID:295027; RGD:1305870; GI:109464729	XM_001053200	Rn.61115	295027
ILMN_61271	38.9	40.8	24.4	27.7	21.3	17.1	44.1	26.1	28.8	18.8	23.8	20.4	46.5	15.1	31.1	20.4	25.1	10.5	21.7	34.7	0.4	37.3	23.9	18.1			XM_346906	LOC360669	630593	62657388	XM_346906.2	S	TCCTGCACAGAAGCAACCCCAGACTCCAGAACTCCAGACTCCAACCCCAG	PREDICTED: Rattus norvegicus hypothetical LOC360669 (LOC360669), mRNA.
ILMN_57694	389	367.6	299	399.4	245.1	262.2	378.1	267.2	308.6	185.2	222.2	294.1	328.8	526.7	337.1	469.1	355.8	258.7	404.8	306.5	351.4	318	329.3	208	R3hdm		XM_573442	R3hdm1	5360458	62659263	XM_573442.1	S	AACCATGTCAAAACTATCCTCTGGGGGGCTCTGAGGGTGCTAAGGAGACC	R3H domain containing 1		GeneID:304763; RGD:1307497; GI:62659264	XM_001055078	Rn.60443	304763
ILMN_69946	207.6	192.5	196.5	178.5	148	123.6	188.4	138.4	152.3	97.5	127.6	161	224.4	239	212.5	174.6	166.2	90.9	236.7	215.7	136.5	198.5	138.5	127.7	RGD1560606_predicted		XM_235023	RGD1560606_predicted	2470603	62651994	XM_235023.3	S	AGTTCCTGCGGCCCGGCTACAAGGCCAAGAGACAAAAGTCCCACAGCCTC	similar to down-regulated in metastasis (predicted)		GeneID:314713; RGD:1560606; GI:109480441	XR_009342	Rn.162943	314713
ILMN_58098	75.1	75.8	40.4	53.4	47.7	53.6	64.1	62.1	51.9	41.4	43.3	56.3	81.6	36.5	58.8	69.5	54	75.1	66.9	53.6	51.1	93.4	68.9	42.7	RGD1561783_predicted		XM_577816	RGD1561783_predicted	7040332	62640863	XM_577816.1	S	GCCAGGGGAGCCCAACAAAACCCACCTGGTCACATTCTTCCAGACAGACC	similar to StAR-related protein 1-4E (predicted)		GeneID:502348; RGD:1561783; GI:109459012	XM_001068254	Rn.62294	502348
ILMN_53971	8.5	-7.6	5	-9.8	-12.8	-11.1	-5	10.4	1.5	-10.7	0.5	-7.2	-2.8	-3.3	-7.6	-3	-6.8	1	-7.9	-4.1	5.4	1.1	-7.7	-8.5	Olr1261	Olr1261	NM_001000804	Olr1261_predicted	5130288	47577736	NM_001000804.1	S	ATGGGATTTGCTGATGCTATGATCCACACTGGTTGCATGCTCAGACTTAG	olfactory receptor 1261 (predicted)	detection of chemical stimulus during sensory perception of smell [goid 50911] [evidence ISS]; G-protein coupled receptor protein signaling pathway [goid 7186] [evidence ISS]; olfactory receptor activity [goid 4984] [evidence ISS]; integral to membrane [goid 16021] [evidence ISS]	GeneID:405090; RGD:1333739; GI:47577737	NM_001000804	Rn.143511	405090
ILMN_68344	5.4	-0.5	-0.6	-6.7	8.9	5.5	18.4	4.8	5.4	-1.7	4.4	-6.8	10.1	-9.6	3.2	3.6	3.9	1.6	-0.8	14.1	9.9	-8.6	6.9	3.7	Kl1; Kl2; SCF	Kl1; Kl2; SCF	NM_021843	Kitl	2810438	40217851	NM_021843.2	S	TCCAGAGTCAGTGTCACAAAACCATTTATGTTACCCCCTGTTGCAGCCAG	kit ligand	ovarian follicle development [goid 1541] [pmid 15062541] [evidence IDA]; positive regulation of cell proliferation [goid 8284] [pmid 2208279] [evidence IDA]; germ cell development [goid 7281] [evidence IEA]; cell adhesion [goid 7155] [evidence IEA]; positive regulation of peptidyl-tyrosine phosphorylation [goid 50731] [evidence IEA]; growth factor activity [goid 8083] [evidence IEA]; stem cell fa…	GeneID:60427; RGD:708536; GI:33667068	NM_021843	Rn.44216	60427
ILMN_57636	164.8	153.7	120.4	133.6	100.6	79	161.6	113.7	105.9	62.7	103.3	171.5	196.4	134.7	168.7	190.7	137.2	115.6	116.4	97.8	110.4	133.7	145.2	74.3	Ac1075	Ac1075	NM_017359	Rab10	2190300	8394123	NM_017359.1	S	GATATCAGCAGTGGAGGAGGTGTGACGGGCTGGAAGAGCAAATGCTGCTG	RAB10, member RAS oncogene family	small GTPase mediated signal transduction [goid 7264] [evidence IEA]; intracellular protein transport [goid 6886] [evidence IEA]; protein transport [goid 15031] [evidence IEA]; protein transporter activity [goid 8565] [evidence IEA]; GTP binding [goid 5525] [evidence IEA]; protein binding [goid 5515] [evidence IEA]; intracellular [goid 5622] [evidence IEA]; Golgi apparatus [goid 5794] [evidence I…	GeneID:50993; RGD:620879; GI:61889071	NM_017359	Rn.65864	50993
ILMN_62277	0	-3.9	-5.5	0.8	-7.5	-8	-8.6	-4.7	3.7	-12.8	-2.5	1.1	4.1	-7	5	-0.9	-13.5	-4.7	-1.3	-0.8	12.2	-4.8	-6.6	-7.2	Olr921	Olr921	NM_001001385	Olr921_predicted	6020400	47777691	NM_001001385.1	S	TCATTCTCCCACCAATTGGTCTAGGCTTACGCCTGGAATTCTGTGACTCT	olfactory receptor 921 (predicted)	detection of chemical stimulus during sensory perception of smell [goid 50911] [evidence ISS]; G-protein coupled receptor protein signaling pathway [goid 7186] [evidence ISS]; olfactory receptor activity [goid 4984] [evidence ISS]; integral to membrane [goid 16021] [evidence ISS]	GeneID:366798; RGD:1333844; GI:47777692	NM_001001385	Rn.143389	366798
ILMN_55532	58.4	69.2	59.4	68.2	49.9	55.8	87.9	56.9	60.9	40.5	41.8	53.3	61.9	61.1	73.6	62.1	52.3	32.8	71.5	42	77.6	86.7	45.9	49.1	Nup160_predicted		XM_230286	Nup160_predicted	5900131	62645371	XM_230286.3	S	CCCTGTCCTCAGGGCCAATTTTGATGACTGTAAATGATGTGTACGGCGCC	nucleoporin 160 (predicted)		GeneID:311182; RGD:1311052; GI:109468410	XM_001077803	Rn.21145	311182
ILMN_52360	1029.6	1252.1	1019.6	823.1	765.3	701.7	1368.7	1059.8	813.4	642	617.6	836	1062.7	830.4	997.2	759	756	644.3	1089.2	831.6	769.3	1036	722.2	593.8	RGD1562582_predicted		XM_575280	RGD1562582_predicted	4560292	62646245	XM_575280.1	S	CAAGGGATCCAACCCCCTCCTCTGACCTCAAGCACCAGACTTGCACATGG	similar to KIAA0406-like protein (predicted)		GeneID:499935; RGD:1562582; GI:109469148	XM_001068226	Rn.48856	499935
ILMN_49604	76.9	60.3	41.7	41.8	40.6	27	84.2	53.8	24.6	6.1	37.8	45.9	63.1	59.4	58.9	73.1	30.9	37.7	74.9	39.1	42.1	59.6	50.2	38.8	Srp54		XM_343063	Srp54	7050528	62650694	XM_343063.2	S	GATGTGGTCAGCGTACCACCCAGAAAATAGACAAAAAGCCAGCAGGTACA	signal recognition particle 54; Rattus norvegicus signal recognition particle 54 (Srp54), mRNA.		GeneID:116650; RGD:621390; GI:62899020
ILMN_48788	44.7	33.3	33.3	45.9	30.3	53.1	31	29.4	54.4	30.1	48.9	29.3	42.8	50.7	33.9	45.7	49.7	29.9	38.7	36.8	34.8	45.8	52.5	31.2			XM_578307	LOC502808	6380133	62647543	XM_578307.1	S	GCATCAAACAAGAATGGGGTCCCCTCAAGGTTAACTGGCAGTGTGAGACC	PREDICTED: Rattus norvegicus similar to Ig light chain V region (clone 185-c1) - mouse (fragment) (LOC502808), mRNA.
ILMN_51151	55.25	46.05	68	27.65	26.55	27	83.8	37.1	35.75	9.8	49.75	50.35	40.7	23.35	13.8	29.55	9.85	28	68.1	43.35	63.45	30.75	43.3	-2.1	LOC501346		XM_576757	LOC501346	5420148	62718271	XM_576757.1	S	CTGACAGATCGCCTCCTTTATGTGACAGGTGGATCCATGAGAAAGAGCCC	hypothetical LOC501346		GeneID:501346; GI:109513402	XM_576757		501346
ILMN_68765	-23.2	-18	-15.4	-25.7	-18	-15.4	-14.7	-25.7	-22.2	-25.2	-20.6	-13.1	-26.4	-17.2	-21.9	-22.2	-30.8	-20.8	-19.4	-9.1	-20.6	-25	-19.5	-11.4	Olr396	Olr396	NM_001000831	Olr396_predicted	6620300	47577262	NM_001000831.1	S	TCACTGAAGGAGGCTTACTTTTCATCCTGCCTCTGAGTAGCGTCATGGGC	olfactory receptor 396 (predicted)	detection of chemical stimulus during sensory perception of smell [goid 50911] [evidence ISS]; G-protein coupled receptor protein signaling pathway [goid 7186] [evidence ISS]; olfactory receptor activity [goid 4984] [evidence ISS]; integral to membrane [goid 16021] [evidence ISS]	GeneID:405120; RGD:1333442; GI:47577263	NM_001000831	Rn.143042	405120
ILMN_63200	-21	-7.4	-7.1	-2.1	-3.4	3.7	2.7	2.9	-2.9	-9.5	-7.5	-16.5	1.4	-3.4	-7.4	0.5	6.5	-1.6	-18	-0.9	-7	-2.1	-1.8	2.5	Tcfec		XM_342644	Tfec	5700025	34854989	XM_342644.1	S	CGAGCAGTCGAAGCAGCCTTAGCTCAGAGGATGGCGATGAACTGTAAGCC	transcription factor EC		GeneID:26296; RGD:3846; GI:34854990	XM_001058616	Rn.9659	26296
ILMN_57863	-15.3	-14.5	-7.55	-3.3	-6.8	-17.45	-13.2	-8.1	-12.05	-5.3	-16.6	-11.45	-14.05	-16.7	-14.05	-11.4	-13.55	-19.45	-12.7	-7.7	-3.55	-18.05	-14.15	-5.8	MGC112625; MGC124969	MGC112625	NM_133547	Sult1c2	1240180	31377504	NM_133547.2	S	CTGGAACATGGCCTAGAAGAAAATGAGTGCTCCTGGCCCTGGGTCTTCCC	sulfotransferase family, cytosolic, 1C, member 2		GeneID:171072; RGD:621064; GI:71896574	NM_133547	Rn.22471	171072
ILMN_49797	877.3	821.8	829	882	689.5	665.2	1186	832.2	730.1	527	598.9	802.3	966.4	1090	953.3	967.3	811.9	597.6	1018.7	671.1	836.9	901.7	690.1	550	Ctcf		NM_031824	Ctcf	6220242	25742637	NM_031824.1	S	GTTAAAGCCAGAAGAGTTGATTATGAGTGGGCACAGCGACCCTGGGAAGC	CCCTC-binding factor	imprinting [goid 6349] [evidence IEA]; DNA methylation [goid 6306] [evidence IEA]; negative regulation of transcription from RNA polymerase II promoter [goid 122] [evidence IEA]; regulation of transcription, DNA-dependent [goid 6355] [evidence IEA]; dosage compensation, by inactivation of X chromosome [goid 9048] [evidence IEA]; neurogenesis [goid 7399] [evidence IEA]; negative regulation of prog…	GeneID:83726; RGD:621344; GI:25742638	NM_031824	Rn.18612	83726
ILMN_58026	7.6	-5.4	1.3	-6.9	-1.6	-1.3	-3.7	-5.5	-0.6	3.5	3	-6.6	-4	-2.7	4.9	-8.5	-5.2	-5.1	4.7	-6.2	11.7	-17	-11.7	-3.5	RGD1566056_predicted		XM_578262	RGD1566056_predicted	4280044	62647253	XM_578262.1	S	AAGGCTTGGCCTCAGGGATTTGCAGGAGAAGAGGGCTGTGCAGCTCCTGA	similar to KIAA1285 protein (predicted)		GeneID:502764; RGD:1566056; GI:109471999	XM_001053412	Rn.20401	502764
ILMN_55119	-2	-21.7	-18	-12.5	-16.2	-8.7	-19.1	-23	-17.9	-11	-22.7	-13.6	-22.2	-20.1	-14.7	-27.3	-21	-23.2	-3.3	-22.1	-13.5	-18.9	-21	-18.1			XM_573440	LOC498220	3440114	62659232	XM_573440.1	S	CACGATCTCTGGGAATCTCACGGTAGACAGCTGTGATAAACTGGAAAAGG	PREDICTED: Rattus norvegicus similar to LRRGT00049 (LOC498220), mRNA.
ILMN_59307	15.8	0.4	0.9	8.6	-0.8	1.6	-4.8	-8.2	1.7	5.5	4.8	0.8	-1.3	-7.9	3.7	2.5	-3.6	1.8	-11.6	-1.4	14.2	2.7	6.5	-2.4			XM_344137	LOC363981	6380528	34879730	XM_344137.1	S	CTTGAGTATACACCAGATCAGTTTGTGAGTGGAAAGAGAATTCTCCGTGG	PREDICTED: Rattus norvegicus similar to U6 snRNA-associated Sm-like protein LSm6 (Sm protein F) (LOC363981), mRNA.
ILMN_56083	1232.1	1383.8	1162	1086	862.4	901.9	1804.4	1192	948.3	746.3	568.7	874.3	1152.5	789.3	796.5	756.5	812.4	738.1	1286.2	983.2	1019.1	1215.4	678.2	781.1	Rnh	Rnh	NM_139105	Rnh1	6130750	20806150	NM_139105.1	S	TCCTGTATGACATTTACTGGACGGATGAGGTGGAAGACCAGCTTCGGGCC	ribonuclease/angiogenin inhibitor 1	ribonuclease inhibitor activity [goid 8428] [pmid 1536887] [evidence ISS]	GeneID:245964; RGD:621398; GI:20806151	NM_139105	Rn.3756	245964
ILMN_67242	-20.2	-33.2	-20.8	-28.5	-17.3	-19.3	-28.7	-14.4	-17.1	-28.3	-23.9	-22.9	-40.8	-26.9	-31.9	-23.9	-20	-26.3	-22.5	-14	-23.1	-23.4	-21.7	-24.7	RGD1559469_predicted		XM_216445	RGD1559469_predicted	2030446	62649288	XM_216445.3	S	CGTTCCTTTGCTACCCCACATGTCAATCCCAAATCACCCCGGTGGAATGG	similar to Tyrosine-protein kinase transmembrane receptor ROR1 precursor (Neurotrophic tyrosine kinase, receptor-related 1) (predicted)		GeneID:362550; RGD:1559469; GI:109475136	XM_001056577	Rn.16473	362550
ILMN_48536	-23.8	-6.7	-24.7	-19.9	-18.1	-16.5	-24.8	-12.3	-5.1	-11.2	-10.7	-15.6	-14.9	-18.1	-16.1	-11.6	-20.9	-9.7	-9.9	-15	-16.3	-24.2	-17.2	-16.5	RGD1308111_predicted		XM_227454	RGD1308111_predicted	4560451	62643911	XM_227454.3	S	TGGCACAGTGAGTCCAGCAGCCAGATCCTCTGAAAGCCTAGCTGACCAGG	similar to zinc finger protein Cezanne; cellular zinc finger anti-NF-kappaB Cezanne (predicted)		GeneID:310677; RGD:1308111; GI:109465225	XM_001058882	Rn.214098	310677
ILMN_68951	1900.8	1920.6	1721.3	1539.4	796.3	1744	2191.3	1658	1473.6	1075.7	1160.3	1798.6	2385.3	1980.6	1635.7	1947.5	1550.8	1468.2	2079.3	1961.8	1686.2	1768.6	1275.4	1066.1	Glclc; MGC93096	Glclc; MGC93096	NM_012815	Gclc	580537	52138588	NM_012815.2	S	CGTCAGTGCAGCCACCAGGTTTCCGCCCTCTCTCAAGTTTGCTGTAGCAG	glutamate-cysteine ligase, catalytic subunit	glutamate metabolism [goid 6536] [evidence ISS]; cysteine metabolism [goid 6534] [evidence ISS]; glutathione biosynthesis [goid 6750] [evidence ISS]; circulation [goid 8015] [evidence ISS]; ligase activity [goid 16874] [evidence IEA]; glutamate-cysteine ligase activity [goid 4357] [evidence ISS]	GeneID:25283; RATMAP:41167; RGD:619868; GI:25742748	NM_012815	Rn.8365	25283
ILMN_59422	2353	2346.8	2261.2	2404.5	1544	1296.5	3806.1	2421.9	1714.5	1377.1	1277	1804.3	2319.9	1727	1736.3	1873.6	1471.7	1378.7	2118.7	1675	2070.1	2407.2	1340.2	1433.4	Nix	Nix	NM_080888	Bnip3l	3850039	18266687	NM_080888.1	S	CCAGAGTGACATGCATCCTTCGTCTGTCTCTTCGTCAGCACTGGCGTCAT	BCL2/adenovirus E1B 19 kDa-interacting protein 3-like		GeneID:140923; RGD:621354; GI:18266688	NM_080888	Rn.827	140923
ILMN_48948	23	22.9	12.4	26	15.3	34.3	16.3	14.9	15.5	19.3	23.3	26.8	31.5	25.7	19.4	22.7	26.8	17.1	28.7	24.6	15.5	31	23	40			XM_578309	LOC502810	2360435	62647547	XM_578309.1	S	GTGCTCATCCAGTCTCTAACAACCATGACTGCATCTCCGGGGGAAAAGGT	PREDICTED: Rattus norvegicus similar to Ig kappa light chain variable region precursor (LOC502810), mRNA.
ILMN_50745	1601.5	1395.3	1400.2	1025.7	977.3	867.6	1568.9	1235.9	1103.3	810.8	829.1	919	1738	827.9	1060.3	1044.2	1222.2	944.1	1460.5	1257.3	1154.7	1414.9	1067.5	916	Srm		NM_053464	Srm	1940600	16758207	NM_053464.1	S	GGACCAAACTCCCAGATGACTCTTGCCCACCAACCAAGTGTTACAGGCCC	spermidine synthase	spermidine biosynthesis [goid 8295] [evidence IEA]; transferase activity [goid 16740] [evidence IEA]; catalytic activity [goid 3824] [evidence IEA]; methyltransferase activity [goid 8168] [evidence IEA]; S-adenosylmethionine-dependent methyltransferase activity [goid 8757] [evidence IEA]; spermidine synthase activity [goid 4766] [evidence IEA]	GeneID:84596; RGD:620796; GI:16758208	NM_053464	Rn.22258	84596
ILMN_57714	-6.5	0.1	-14.7	-4.3	-15.8	-2.4	-4.4	-9.9	-1.4	-7.5	-6.7	-5.4	-12.6	-8.9	-6.3	-13.2	-15.9	-16.6	-4.6	0.9	1	-29.7	-7.5	-12.3	RGD1565058_predicted		XM_576989	RGD1565058_predicted	5700278	62666951	XM_576989.1	S	TGACCACTACTAGCACTGAAACGGAAGCCGAGCCAACTAGTTCAGACAGC	similar to RIKEN cDNA 1700019M22 (predicted)		GeneID:501587; RGD:1565058; GI:62666952	XM_001068189	Rn.123455	501587
ILMN_49969	-12.7	-12.1	-7.7	-23.2	-7.1	-12.7	-9.2	-16.6	-4.6	-14.2	-5.7	-14.8	-12.5	-7.4	-5	-26.5	-12.8	-14.3	-12.7	-18.6	-10.5	-16.3	-9.6	-13.5	RGD1563104_predicted		XM_229084	RGD1563104_predicted	780092	27709531	XM_229084.1	S	CAGCTGCTGCAAACCATGAATCTCAGCAAGAAGAAGCTAAGAGTATGTCC	similar to Vigilin (High density lipoprotein-binding protein) (predicted)		GeneID:302773; RGD:1563104; GI:27709532	XM_001065969		302773
ILMN_68562	20.1	22.9	19.6	21.8667	20.5333	22.4333	18.5	17.2667	18.5	18.4	22.1	21.2333	23.4	18.3	24.6667	24.1667	20.0333	16.4667	22.3333	23.2	13.1333	19.9667	22.5667	21.5333			XM_573516	Mnda_predicted	2760669	62659773	XM_573516.1	I	AGTGATCACAGTGTTTAAGGGAAGTGAAGAGGTTTCACAATCCTGAGATA	PREDICTED: Rattus norvegicus myeloid cell nuclear differentiation antigen (predicted) (Mnda_predicted), mRNA.
ILMN_68052	101.2	128.4	118.6	129.4	129.9	113	127	114.3	105.8	95.8	112.5	90.1	172.5	125	97.2	128.5	117.6	104.4	159.5	106	174.5	157.1	150.1	121.6	Rab6b_predicted		XM_343459	Rab6b_predicted	1580010	62654199	XM_343459.2	S	AGAAAGCATACTTACCCCGTGGTGACAGCAGCCTGGTTGGCAGTGAGGGG	RAB6B, member RAS oncogene family (predicted)		GeneID:363123; RGD:1309958; GI:109483890	XM_001072138	Rn.13756	363123
ILMN_67271	0.2	12.6	1.6	6.2	11.1	4.1	-3	8	0.7	11.8	6.3	-10.5	11.6	4.2	7	21.1	13	8.2	15.6	0.7	3.8	1.1	5.6	28.2			XM_577392	LOC501964	510082	62661217	XM_577392.1	S	AAATTTTGGGGAAGGCCTGGAGGACGGGACTCTGCCATGTGAAGCGGCCT	PREDICTED: Rattus norvegicus similar to ankyrin repeat domain 26 (LOC501964), mRNA.
ILMN_61548	71.2	54.2	69.2	41.9	33.3	31.7	84.7	56.5	55.6	27.7	47.7	20.6	53.4	54.9	46.9	51.3	53.8	26.3	63.2	57.3	33.7	51.1	37.4	50.7	Tbxas1		NM_012687	Tbxas1	6760735	6981633	NM_012687.1	S	CTGGGGCTGCTGGTGGTCAAGCTGACACTGCTCCAGGTCCTACACAAGTT	thromboxane A synthase 1	prostaglandin biosynthesis [goid 1516] [evidence IEA]; electron transport [goid 6118] [evidence IEA]; oxidoreductase activity [goid 16491] [evidence IEA]; isomerase activity [goid 16853] [evidence IEA]; thromboxane-A synthase activity [goid 4796] [evidence IEA]; monooxygenase activity [goid 4497] [evidence IEA]; integral to membrane [goid 16021] [evidence IEA]	GeneID:24886; RATMAP:34551; RGD:3826; GI:6981634	NM_012687	Rn.16283	24886
ILMN_69206	280.9	237	224.1	243.1	187.8	212.3	319.8	267.7	224.3	161	200.2	235.1	285.6	155.6	195.3	205.5	192.4	195.7	289	227.2	229.6	293.1	144.1	151.4	Dnase1l1		XM_343846	LOC363522	2690204	62667562	XM_343846.2	S	CATTATCCTGTGGAAGTGGAACTGAACAAGGCAGCTCAGGGTATCCCACC	deoxyribonuclease 1-like 1; DNase X; Rattus norvegicus deoxyribonuclease 1-like 1 (Dnase1l1), mRNA.		GeneID:363522; RGD:1359588; GI:84662732
ILMN_69098	1196.6	1227.5	1377.7	1068.7	850.2	711.6	1317.6	1320.3	1266.8	740.4	841.5	853.1	1140.7	1252	1077.2	806.2	839.8	666.6	1491.3	1058	1171.6	1258.8	1050	828.8	MGC105370	MGC105370	NM_053506	Hrh3	5130279	16758263	NM_053506.1	S	AAGAGAGACAAAATTGCCGAGGAGCTCGGGGCTGGATTGGCAGGTGTGGG	histamine receptor H3	neurotransmitter secretion [goid 7269] [evidence IEA]; negative regulation of adenylate cyclase activity [goid 7194] [pmid 10869375] [evidence IDA]; G-protein signaling, coupled to cyclic nucleotide second messenger [goid 7187] [evidence IEA]; G-protein coupled receptor protein signaling pathway [goid 7186] [evidence IEA]; receptor activity [goid 4872] [evidence IEA]; histamine receptor activity …	GeneID:85268; RGD:620630; GI:16758264	NM_053506	Rn.7617	85268
ILMN_63652	-11	-2.2	-0.6	0.8	-9.3	-0.7	3.1	-10.4	-10	-9.6	-9.5	0.9	10.3	9.3	14	10.7	-9.2	-1.7	6.4	-6.4	0.8	0.7	6	-9.2			XM_579464	Pgr	4780563	62653199	XM_579464.1	S	GTTATTGCTGCCCAGTTGCCCAAGATCCTGGCGGGCATGGTGAAGCCTCT	PREDICTED: Rattus norvegicus progesterone receptor (Pgr), mRNA.
ILMN_54616	57.4	45.1	36.3	47	38.8	49.3	54.5	65.5	46.1	51.2	53.3	53.3	68.4	48.2	63.9	57.3	53.5	55.1	62	37.6	46.7	52.6	54	44.3	Slc43a1_predicted		XM_230050	Slc43a1_predicted	2760537	62645353	XM_230050.3	S	TGCACATGCATTCTTTCCTGTGGGGGAGGGACTGAGGGGCTGGCTGTAGC	solute carrier family 43, member 1 (predicted)		GeneID:311168; RGD:1308229; GI:109468376	XM_001065058	Rn.35465	311168
ILMN_48168	38	6.3	-2.5	-8.2	-2	-2.4	3.7	16.6	-7.7	-3.2	-7.9	-0.3	1.5	-1.1	-8.4	-6.1	-7	4.1	6.9	-5.9	19.6	5.4	-11.1	-5.7	Kir5.1	Kir5.1	NM_053314	Kcnj16	6370035	51592081	NM_053314.2	S	CCTCCTCTCTGACCCTTACCTGAAGGCCCTGAGCTGCAAGCACGATTTCT	potassium inwardly-rectifying channel, subfamily J, member 16	transport [goid 6810] [evidence IEA]; potassium ion transport [goid 6813] [evidence IEA]; ion transport [goid 6811] [evidence IEA]; voltage-gated ion channel activity [goid 5244] [evidence IEA]; inward rectifier potassium channel activity [goid 5242] [evidence IEA]; ion channel activity [goid 5216] [evidence IEA]; potassium channel activity [goid 5267] [evidence IEA]; integral to plasma membrane …	GeneID:29719; RGD:61824; GI:51592082	NM_053314	Rn.1989	29719
ILMN_50721	22.3	31.5	35	19.7	25.3	26.7	36.7	30.8	24.2	25.5	26.1	24.3	37.6	18.7	12.9	23.4	27.9	19.1	19.3	24.7	23.2	29.7	13.9	25.2			XM_343636	Man2a1	4280402	62655504	XM_343636.2	S	AGGAGCACAGATGGGGAAAGCCGGTGGTGGCAGTTTGCAGCTCACATCCA	PREDICTED: Rattus norvegicus mannosidase 2, alpha 1 (Man2a1), mRNA.
ILMN_53221	271.1	230.6	208.1	153.4	147.5	94.9	246.8	206.1	170.3	97.7	116.1	163.1	286.3	199.2	198.9	160.1	176.7	121.8	233.4	167.3	199.3	284.8	120.5	137.1	LOC362994		XM_343324	LOC362994	6040465	62653025	XM_343324.2	S	CCTGGCGGTGACAGAGGACCTGGTGGCGACAGAAGACTGACTTACAACGT	similar to NYD-SP28 protein; Rattus norvegicus similar to NYD-SP28 protein (LOC362994), mRNA.		GeneID:362994; RGD:1595842; GI:62079141
ILMN_48612	22.4	22.1	9.5	22.4	12.3	16.2	26.8	7.8	26.6	7.2	14.4	20.7	22.9	20	12	8.9	2	9.4	28.1	16	19	24.8	27.3	12.1			XM_579987	LOC499616	3710288	62643454	XM_579987.1	S	ACTGCGTCCTGCTTCCCGATACCCCCAAGACTGTTTCCCATTAGCCAGTC	PREDICTED: Rattus norvegicus LOC499616 (LOC499616), mRNA.
ILMN_160514	-7	-9.1	-5.9	-14.7	-12.1	-2.3	-3.8	-16.8	-1.7	-6.9	-12.4	-5.5	-14.5	-6.6	-7	-12.1	-11.7	-2.6	-13	-8.4	-5.4	-13.1	-14.7	-19.3	MGC94283		BC079220	Tmed3	780551	50925788	Rn.98226	S	TATTGTGTGTGTAACATTGGCCAAAAATGTTTACGGGTCAAACTAGGGAT	transmembrane emp24 domain containing 3		GeneID:300888; RGD:1303327; GI:50925789	NM_001004249	Rn.98226	300888
ILMN_56239	22.1	34.8	27.5	37.6	20.9	15.3	35	58.5	18.5	11.4	31.4	26.1	30.4	10.2	16.2	17.1	36	18.1	50.1	35.1	31.2	64.2	15.3	4.6	RGD1308117_predicted		XM_341349	RGD1308117_predicted	5050372	62661693	XM_341349.2	S	CCTCATACCGGAGACAGCAGCCCTAGGACCAAGAACAACACTGCCTTGGG	similar to 9930012K11Rik protein (predicted)		GeneID:361066; RGD:1308117; GI:109501859	XR_008641	Rn.198995	361066
ILMN_59987	36.7	24.2	28.2	37.9	33.1	26.9	44.3	40.8	25.5	14.3	21.9	13.7	57.3	50.3	36.5	34.6	32.1	34.6	31.9	33.1	36.2	42.1	43.5	21.6	Cpne3_predicted		XM_232809	Cpne3_predicted	3190154	62648709	XM_232809.3	S	TGTAACTCTAGCTTCAGGGGGTCTGGTGGTCTCCTCTGCCCTCCACGAGG	copine III (predicted)		GeneID:313087; RGD:1310178; GI:109474749	XM_001057562	Rn.4034	313087
ILMN_51887	121.2	135.8	120.8	148.4	123.2	122.4	173.6	136	113.9	125.1	125.4	134.4	124.1	101.9	93.4	133.3	121.3	91.4	121.6	101	117.7	144.7	144.4	109.6	MGC105474	MGC105474	NM_012543	Dbp	6860056	7549755	NM_012543.1	S	CCTTGTGGGGGTGGGGAGGGTCCTGTGTGCACTTTTAGCATGTCGAGGAA	D site albumin promoter binding protein	rhythmic behavior [goid 7622] [evidence IEA]; rhythmic process [goid 48511] [evidence IEA]; regulation of transcription, DNA-dependent [goid 6355] [evidence IEA]; regulation of transcription from RNA polymerase II promoter [goid 6357] [evidence IEA]; regulation of cell proliferation [goid 42127] [pmid 2331750] [evidence IEP]; circadian rhythm [goid 7623] [evidence IEA]; RNA polymerase II transcri…	GeneID:24309; RATMAP:33861; RGD:2491; GI:7549756	NM_012543	Rn.11274	24309
ILMN_56399	1170.6	1066.3	1120.6	1048.5	691.1	811	1588	1147.3	966.5	695.9	712.9	900.2	957.2	1108	1003.7	763.9	825.8	648.4	973.1	913.3	864.5	923.6	681.5	660.7			XM_575772	LOC500410	2340025	62648638	XM_575772.1	S	CCTGATTTGGGGCGGGACTTTCCATGGCACCCTTTCTCCCACCGAGCCTT	PREDICTED: Rattus norvegicus similar to MIC2L1 (LOC500410), mRNA.
ILMN_59820	5.5	-9.5	17.9	-12	-9.8	-6.3	-15	-10.9	15.4	-11.9	-9.4	20.2	-17.1	-13.5	-4.8	-9.9	7.1	-20	3.4	-11.2	1.1	9.6	-1.3	2.2	RGD1565537		XM_340938	Sap30bp_predicted	2060575	62657361	XM_340938.2	S	CAGGGCTGCCGCTCATTGTTTGTGTGAAGGCGCTGCTCTGGGGAAGGTCT	SAP30 binding protein (predicted)		GeneID:360662; RGD:1565537; GI:34875136	XM_001081722	Rn.198907	360662
ILMN_51970	-16.1	-0.4	-5.6	-2.5	-7.4	-12.1	-5.1	5.8	-7	4.5	-4.9	-7.8	-8.2	-7.1	-1.2	-14.7	-5.3	-5.3	-10	-9.6	-9.5	-1.1	-0.6	-0.1	LOC363437		XM_343757	LOC363437	3940504	34932787	XM_343757.1	S	AACTTGGCTTCTCCCACAATCCCACAGTTCCGGCGCACAAGGCCACGGAT	reproductive homeobox on X chromosome 12; Rattus norvegicus reproductive homeobox on X chromosome 12 (LOC363437), mRNA.		GeneID:363437; RGD:1563789; GI:67846080
ILMN_60642	-9.8	8.3	-8	-2.3	1.8	-4	10.9	-1.7	-2	-10.9	12.6	-4.2	11	10.7	11.8	7.2	5.7	11.9	-7.6	1.6	4.7	6.9	9.5	-1	Gabrr3		NM_138897	Gabrr3	360403	20302088	NM_138897.1	S	AGTTGGGCAGTTAAACTGGGATAGAGCCAGTCATGTCTCTTGGCCTCAAG	gamma-aminobutyric acid (GABA) receptor, rho 3	synaptic transmission [goid 7268] [evidence IEA]; ion transport [goid 6811] [evidence IEA]; extracellular ligand-gated ion channel activity [goid 5230] [evidence IEA]; neurotransmitter receptor activity [goid 30594] [evidence IEA]; ion channel activity [goid 5216] [evidence IEA]; GABA receptor activity [goid 16917] [pmid 8605242] [evidence ISS]; GABA-A receptor activity [goid 4890] [evidence IEA]…	GeneID:192258; RGD:621564; GI:20302089	NM_138897	Rn.10670	192258
ILMN_69726	13.5	29.2	23.6	29.1	25.3	19.5	25.2	17.1	20.7	22.2	13.7	7	29.4	21.3	30.7	11.9	8.5	22.7	32.7	15	28.8	11.6	13.9	9.9	SCAL	SCAL	NM_013125	Scn5a	4280097	6981513	NM_013125.1	S	CAAAGGCTGAGGGAAGAGAGGGCTGTTCCACATGGGCCGCTGAACTGTGT	sodium channel, voltage-gated, type V, alpha polypeptide	cation transport [goid 6812] [evidence IEA]; transport [goid 6810] [evidence IEA]; sodium ion transport [goid 6814] [evidence IEA]; muscle contraction [goid 6936] [evidence IEA]; ion transport [goid 6811] [evidence IEA]; regulation of heart contraction rate [goid 8016] [evidence IEA]; voltage-gated ion channel activity [goid 5244] [evidence IEA]; cation channel activity [goid 5261] [evidence IEA]…	GeneID:25665; RATMAP:44402; RGD:3637; GI:6981514	NM_013125	Rn.32074	25665
ILMN_50931	-7.3	-14	-13.4	-17.4	-10.6	-1.4	-8.5	4.3	0.2	-19	-10.6	-13.2	-9.8	-11.9	-10.4	-3.4	-12.7	-10.9	-9	-3.8	-16.5	-16.8	-7.1	-2.7	Psd2_predicted		XM_226019	Psd2_predicted	6350435	62664224	XM_226019.3	S	GCGGTCCCATGAGAATAAGTTGAGGCAGGTGACTGCAGAGCTGGCTGAGC	pleckstrin and Sec7 domain containing 2 (predicted)		GeneID:307500; RGD:1311075; GI:109506441	XM_001064188	Rn.162299	307500
ILMN_56503	90.6	68.1	74.1	77.2	46.5	44.7	82.3	92.9	60.7	42.1	61.1	83.8	160.1	228.1	151.7	119.8	116.3	101.5	95.7	45.5	116	109.1	77.1	71.5			XM_213244	Dnase1l2_predicted	5700524	62655824	XM_213244.3	S	GCGCAAGAGCGTGAAGCCCCAGTCAGCCTCAGTTCACAACTTTCAGGAGG	PREDICTED: Rattus norvegicus deoxyribonuclease 1-like 2 (predicted) (Dnase1l2_predicted), mRNA.
ILMN_66729	-3.6	-4.4	-7.7	6.8	-4.6	2.2	-4	-15.4	-5	7	-5.6	-5.5	-13.3	-2	-2.7	1.4	-2.3	-9.4	0.1	-4.2	-10.2	-6.2	4	-4.5			XM_574070	LOC498785	4540446	62663752	XM_574070.1	S	CCATGGATGCCTACACTCCCCCAGGTGAGCAACAACCTCAGTATTTCTGC	PREDICTED: Rattus norvegicus similar to novel protein (LOC498785), mRNA.
ILMN_55839	28.8	44.9	62.8	58	30.5	8.7	39.7	44.2	53.7	69.8	32.6	38.2	44.8	6.2	40.7	27.7	19.9	6.1	36.6	0.3	29.2	33.3	47.4	32.7	RGD1304910_predicted		XM_231724	RGD1304910_predicted	3520253	62647208	XM_231724.3	S	CCCTACCTGTGTTCAGCCTGTGGCCGTGGCTTCCGACAAAAGCAGCATCT	similar to hypothetical protein C130032F08 (predicted)		GeneID:312309; RGD:1304910; GI:109472013	XM_001054349	Rn.22174	312309
ILMN_63580	8815	13271.7	11768.9	13146.2	8205.4	8727.8	13010.6	14734.7	10235.6	6326.4	7436.4	9521	13052.9	12515	9602.6	8809	9045.7	7174.1	13142.1	9538	12260.2	11480.5	7064.8	7116.9	LGP120	LGP120	NM_012857	Lamp1	2970601	6981143	NM_012857.1	S	AGACACTTGGGCCTGGCAAGGGTGGCTGATGGTGGTTAGGCTGCACACTT	lysosomal membrane glycoprotein 1	multivesicular body [goid 5771] [evidence IEA]; lysosome [goid 5764] [evidence IEA]; sarcolemma [goid 42383] [evidence IEA]; integral to membrane [goid 16021] [evidence IEA]; extracellular space [goid 5615] [evidence IEA]; membrane [goid 16020] [evidence IEA]; late endosome [goid 5770] [evidence IEA]	GeneID:25328; RATMAP:41213; RGD:2989; GI:6981144	NM_012857	Rn.40177	25328
ILMN_64561	-13.2	-5.7	-13.2	-3	-1.8	-6.2	-9.3	-6.1	-7.2	1.8	-7.3	-5	-4	-4.8	-4.8	-8.8	-8.3	-1.9	0.7	-11.1	-12.4	-9.7	-11.9	0.3			XM_342621	LOC362308	2260333	62659693	XM_342621.2	S	GCTCAGAGAAGTTTGGCTTCGGATCTGTCCACGAGAAAAAGGAATCTCCC	PREDICTED: Rattus norvegicus similar to ORF1 (LOC362308), mRNA.
ILMN_62294	-6.5	5.7	-8.5	1.3	0	-0.4	-4	-12	-16.4	5.2	-5.5	-3.6	-4.7	6.9	-12.6	-4.8	-1.6	-16.2	4.1	-10.3	-13.7	-6.6	6.1	-8.3	MGC93528	MGC93528	NM_017081	Hsd11b2	7050180	8393572	NM_017081.1	S	CATGAGACCATGTATACCCTACCAGGCACGACCCTTCAGCTTGGAGAGCC	hydroxysteroid 11-beta dehydrogenase 2	glucocorticoid biosynthesis [goid 6704] [evidence IEA]; cell-cell signaling [goid 7267] [evidence IEA]; metabolism [goid 8152] [evidence IDA]; 11-beta-hydroxysteroid dehydrogenase activity [goid 3845] [evidence IDA]; oxidoreductase activity [goid 16491] [evidence IDA]; endoplasmic reticulum [goid 5783] [evidence IEA]; microsome [goid 5792] [evidence IEA]; extracellular space [goid 5615] [evidence…	GeneID:25117; RATMAP:39284; RGD:2835; GI:8393573	NM_017081	Rn.10186	25117
ILMN_67653	29.8	38.5	30.8	51.2	-9.2	40.8	53	29.7	32.1	20.5	25.6	39.6	22.4	30.7	43.7	35.7	22	28.6	32.3	26.8	52.5	48.7	13.1	41.7	MGC72612; MGC105514	MGC105514	NM_001009538	MGC72612	2900161	57164024	NM_001009538.1	S	CGAGGGAGAAGTAATGCAGAAGAAAGGCCAGAAAAGAGGGACCATCAGCC	similar to expressed sequence AI449175		GeneID:494340; RGD:1359299; GI:57164025	NM_001009538	Rn.17914	494340
ILMN_65692	40.6	30.2	34.8	44.2	31.8	36.9	44	36.5	35.2	33.9	38.3	26.4	42.5	27.3	29	44.8	40.8	36	31	32.7	18.5	41.4	53.8	21	RGD1560194_predicted		XM_345767	RGD1560194_predicted	5420538	62651909	XM_345767.2	S	TGTGTGCTCTAGGTTGGCAGAGCAAGGGAGGATGGGGGTGCCCTACTGCA	similar to 60S ribosomal protein L7a (predicted)		GeneID:366784; RGD:1560194; GI:109480110	XM_001055426		366784
ILMN_52971	1202.2	1360.8	1499	1601.8	959.8	1125.5	1517.5	1418.1	1446.3	867.1	1152.5	1481.1	1635.5	1171.4	1359.7	1375.7	1166.5	872.8	1679.5	1129.6	1697.5	2031.5	1275.9	1245.9	Eif4g3_predicted		XM_216563	Eif4g3_predicted	7000408	62649895	XM_216563.3	S	TGCAAAGCAGCCATTGTCGCCGACTGTTCTACCTTCAGAGTGGACACTGC	eukaryotic translation initiation factor 4 gamma, 3 (predicted)		GeneID:298573; RGD:1311370; GI:109475703	XM_001070313	Rn.71377	298573
ILMN_52996	1538	1395.9	1315.3	1312.8	1107.7	968.8	1692.5	1186.7	1314.5	657.1	772.4	996	1259.2	1311.5	1142.1	1184.1	1237.5	821	1405.7	1195.4	1287.6	1314	790.6	801.5			XM_573645	Fmip_predicted	4590215	62660742	XM_573645.1	S	TCGGGCTATGGAGAGTGAAGTCAATGTGTGCTATCGGGAGCTCTGCGGCC	PREDICTED: Rattus norvegicus Fms interacting protein (predicted) (Fmip_predicted), mRNA.
ILMN_55094	8.6	-10.2	4.1	24.5	10.1	2.7	-8	7.9	10.5	1.8	7.9	3	-0.3	1.8	20.6	12.2	3.3	8.1	6.5	-6.2	2.5	-2.1	6	0	RGD1566327_predicted		XM_233365	RGD1566327_predicted	2640100	62649504	XM_233365.3	S	GTGATGTTGGAGTGCCATTCAAGAGGTTGGTTCCCAGAGCCTCACATGGA	similar to hypothetical protein A430070M19 (predicted)		GeneID:313485; RGD:1566327; GI:109475322	XM_233365		313485
ILMN_58572	386.7	381	356.1	395.5	245.2	237.8	564.3	376.7	280.2	196.3	243.5	390.7	447.4	675.7	520.8	489.1	318.7	300.9	376.4	227.4	384.1	301.4	299.7	182.3	RGD1566117_predicted		XM_227828	RGD1566117_predicted	1990372	62644544	XM_227828.3	S	CCCGATATGGCCGTTTGTGAAACTGAGTGGAAGATTGCCATGGGCGGTGC	similar to hypothetical protein FLJ23033 (predicted)		GeneID:310982; RGD:1566117; GI:109465666	XM_001077354	Rn.158385	310982
ILMN_63426	4.3	-3.6	-1	-5.7	4.9	4.9	-20.8	-7.6	-10.7	-4	-10.4	2.4	2.2	-12	-6.8	-7.7	-9.4	-4.8	-3.1	-13.9	-5.2	-15.3	-4.1	-9	Olr384	Olr384	NM_001000263	Olr384_predicted	6180195	47577242	NM_001000263.1	S	GTGAAATCTGCCTTCAAGAAGGTTATTGGTAAATGCCCGGTCTCCCACAG	olfactory receptor 384 (predicted)	detection of chemical stimulus during sensory perception of smell [goid 50911] [evidence ISS]; G-protein coupled receptor protein signaling pathway [goid 7186] [evidence ISS]; olfactory receptor activity [goid 4984] [evidence ISS]; integral to membrane [goid 16021] [evidence ISS]	GeneID:293817; RGD:1333930; GI:47577243	NM_001000263	Rn.141668	293817
ILMN_58268	3374.9	3920.2	3834.7	3151.9	2519.6	2762.9	4064.8	3828.7	3406.7	2561.2	2284.8	2398.2	2796.1	2916.5	3305.5	2931.6	2814.1	2164.5	3539	3771.9	3558.4	3550.8	2830.9	2339.4	cca1	cca1	NM_053605	Smpd3	4920047	16758393	NM_053605.1	S	ACACAGGGGCAGTCACAGGGACCACTTGAATCCTAACCGGCTCTGCCTGT	sphingomyelin phosphodiesterase 3, neutral		GeneID:94338; RGD:619754; GI:16758394	NM_053605	Rn.54555	94338
ILMN_54962	-2.8	5.1	-8.4	6.8	6.1	-5.8	-7.5	-11.8	-4.4	-4.8	-6.7	-8.9	-8.7	6.1	3.3	-0.2	-0.7	9	-11.3	-9.1	-12.6	4.3	8.9	1.9	Drd5		NM_012768	Drd5	2030170	6978780	NM_012768.1	S	AGACGGTGACCTGGCTGCTGAGTCTGTCTGGGAGCTTGACTGTGAGGAAG	dopamine receptor D5	transmission of nerve impulse [goid 19226] [evidence IEA]; dopamine receptor signaling pathway [goid 7212] [pmid 1831904] [evidence IDA]; signal transduction [goid 7165] [evidence IEA]; synaptic transmission [goid 7268] [evidence IEA]; dopamine receptor, adenylate cyclase activating pathway [goid 7191] [evidence IEA]; G-protein coupled receptor protein signaling pathway [goid 7186] [evidence IEA]…	GeneID:25195; RATMAP:39895; RGD:2523; GI:6978781	NM_012768	Rn.138110	25195
ILMN_65774	12210.3	10562.8	9584.2	9393.3	7988.3	7332.4	13939.2	12309.6	8936.3	6140.1	7041.4	7729.1	11505.8	11970.4	8816.4	7326.1	6992.4	6871.4	9166	8793.5	8085.6	11142.6	7068.6	6694.6			XM_578630	LOC503110	3450441	62651911	XM_578630.1	S	CTAGTTCTACACACGAGCTGCTTCCACAGCACGGCACCTGTACCTCCGTG	PREDICTED: Rattus norvegicus similar to ribosomal protein S19 (LOC503110), mRNA.
ILMN_57381	-1.9	-8.1	8.8	18.6	-8.8	-7.1	27.2	20.5	4	1.2	9	8	514.4	12.7	10.7	30.4	7.9	240.3	83.9	35.1	19	353.5	11.8	34.3	Steap		XM_216315	Steap1_predicted	2190452	62646763	XM_216315.3	S	CAGAGCAAACTGGGAATTGTCTCTCTTCTTCTGGGCACGGTACACGCTTC	six transmembrane epithelial antigen of the prostate 1 (predicted)		GeneID:297738; RGD:1311543; GI:109471678	XM_001067555	Rn.51773	297738
ILMN_50868	44.8	36.9	45.8	84.3	39.7	44.3	65.2	89.4	52.8	46.8	51	37.8	97	21.9	18.6	40.4	28.4	39.3	42.7	20.5	55.7	90.5	33.9	51.5	Asct2; Slc1a7; H4-ASCT2	Asct2; Slc1a7; H4-ASCT2	NM_175758	Slc1a5	2510301	51592103	NM_175758.3	S	CTCCTTTCTGGAGAGGTTATTCAGAGCCTTCTTGCTGGGGCGCATGTGGT	solute carrier family 1 (neutral amino acid transporter), member 5	extracellular amino acid transport [goid 6860] [pmid 10537079] [evidence IMP]; amino acid transporter activity [goid 15171] [pmid 10537079] [evidence IMP]; glutamate binding [goid 16595] [pmid 10537079] [evidence TAS]	GeneID:292657; RGD:708512; GI:28461151	NM_175758	Rn.28965	292657
ILMN_69033	-14.5	-9.6	-9.9	-7.9	-8	-12.8	3.8	-10.9	-9	-1.3	-13.4	-4.3	-10.6	-3.4	-15.5	-8.7	-6.5	-17.3	-7.1	-10.2	-7.2	7.4	14.6	-13.4	Smug1		NM_177934	Smug1	3060301	31342640	NM_177934.2	S	AAGAGCACCCTAAGCGACCAGTGTTGGGACTGGAGTGCCCGCAGTCAGAG	single-strand selective monofunctional uracil DNA glycosylase	DNA repair [goid 6281] [pmid 11468777] [evidence IDA]; oxidized base lesion DNA N-glycosylase activity [goid 702] [pmid 11468777] [evidence IDA]; uracil DNA N-glycosylase activity [goid 4844] [pmid 11468777] [evidence IDA]; single-stranded DNA binding [goid 3697] [pmid 11468777] [evidence TAS]	GeneID:315344; RGD:631403; GI:29293823	NM_177934	Rn.162974	315344
ILMN_62925	-21.2	-16.1	-21.2	-23.5	-21.7	-19.5	-21.6	-16.9	-20.1	-25.4	-16.5	-20.5	-22	-15.4	-18.4	-20.9	-12.4	-17.8	-20.8	-13.7	-8.6	-17.6	-12.2	-26.1	RGD1566132_predicted		XM_577831	RGD1566132_predicted	540592	62641430	XM_577831.1	S	GCCTGGCTCCTGGGAGTAAATGATGGACTGTGTGCTCAACCTCAACTTCA	similar to Tripartite motif protein 30-like (predicted)		GeneID:502360; RGD:1566132; GI:109459176	XM_001073756	Rn.116878	502360
ILMN_66840	2271.6	2321.9	2062.4	1874.6	1483.6	1532.2	2487.7	1839.4	1678.5	1465.9	1499.5	1767.6	2101.6	1883	1626.1	1499.5	1409.3	1282.6	1695.9	1199.5	1645.9	1816.4	1243.6	928	Torid; MGC72697	Torid; MGC72697	NM_134390	Lr8	3610056	54262180	NM_134390.2	S	ATTCGGCACCGGCCTCCCCGACCAAAGAGAAGATCCCTGTTACCCCATGA	LR8 protein	integral to membrane [goid 16021] [evidence IEA]	GeneID:171411; RGD:708403; GI:19705505	NM_134390	Rn.26876	171411
ILMN_50220	41.1	36	35.1	45.1	44.4	19.9	30.8	33	34.8	39.1	40.9	28	33.7	40.8	32.6	50.8	49.7	26.9	44.7	31.5	39	62.3	51.2	44.9			XM_577592	LOC502140	1230341	62663859	XM_577592.1	S	CCTGGACTAAAATCCATGAATTTGAGCGTATCAACATGTTCTGGGGCCTG	PREDICTED: Rattus norvegicus similar to MAP/microtubule affinity-regulating kinase 4 (MAP/microtubule affinity-regulating kinase like 1) (LOC502140), mRNA.
ILMN_160517	-19.1	-25.1	-25.2	-18.1	-20.9	-19.2	-25.8	-27	-13.4	-26.5	-15.1	-20.4	-29.4	-14.9	-19.6	-23.3	-23.3	-7	-21.8	-10.2	-25.9	-34.8	-11.9	-22.5			AI412259		3780184	4255763	Rn.19937	S	ATACATGTGTGTAAATAGTGTAATGTGATGTACATGTGTGCAATTATAGT	Transcribed locus				Rn.19937
ILMN_160518	-4.4	-8.6	-2.8	-10	-17.6	7.3	-1.9	-7.6	-5.8	-8.2	-10	-7.5	-5.1	-7	-9.9	-14.1	-14	-21.6	-20.3	-7.6	-3.2	-19.7	-5	-19			CN542885		4010324	46871041	Rn.28077	S	ATTCCAAACTCCAGTGACATAGACATTGAATTTTTTATCCTTTAGGAAAT	Transcribed locus				Rn.28077
ILMN_55877	2691.1	2314.6	2438.2	2309.4	1694.8	1529.4	3600.9	2592.7	1716.8	1438.8	1403.8	1865.5	2588.9	2054.9	1905.3	1964.7	1768.6	1384.6	2686.5	1844.1	1928	2271.4	2045.4	1310.9	Cldn10_predicted		XM_214250	Cldn10_predicted	6770471	62662035	XM_214250.3	S	GGACCCACGTCAGTCATGTCTTCCCGGACCAAGTATCAAGGCGGAGAAGG	claudin 10 (predicted)		GeneID:290485; RGD:1308027; GI:109502003	XM_001074876	Rn.99994	290485
ILMN_53271	55.2	76.5	80.8	87.3	35.4	59.5	90	75.2	74.4	54.7	52.3	56.9	71	36.7	38.6	40.9	45.2	17.9	77.4	47.4	67	49.7	60.6	53.7	Sema6c		NM_017308	Sema6c	6100292	25742792	NM_017308.1	S	TTTATTGACTGTCTTTCCCCCTGTCCTTTGGCGAGGAGCTCGCCGCTCGG	sema domain, transmembrane domain (TM), and cytoplasmic domain, (semaphorin) 6C	neurogenesis [goid 7399] [evidence IEA]; development [goid 7275] [evidence IEA]; receptor activity [goid 4872] [evidence IEA]; integral to membrane [goid 16021] [evidence IEA]; extracellular space [goid 5615] [evidence IEA]	GeneID:29744; RGD:3659; GI:25742793	NM_017308	Rn.22449	29744
ILMN_53287	12.5	8.8	15.8	3.2	20.9	6.3	13.8	6.8	4.6	6.7	16	4	23.3	14.8	9.6	8.3	20.9	14	16.6	1.2	-0.3	16.5	12.7	13.1	LOC365948; LRRGT00104		XM_345295	LOC365948	6660551	62644442	XM_345295.2	S	ATGGAAGGCCCAACCTTCCCTACTGCAAGGGGCTACCTGACCACTGGACA	PREDICTED: Rattus norvegicus similar to AVIEF (LOC365948), mRNA.		GeneID:365948; RGD:1564639; GI:114145780	NM_001047918		365948
ILMN_62656	161.5	202.2	172.9	144	103.3	81	240	181.6	156.1	118	91	124.2	120.7	195.8	146.1	99.4	120	82	184.8	167.5	148.1	169.7	106.1	97.6	RGD1565895_predicted		XM_218953	RGD1565895_predicted	2350181	62640955	XM_218953.3	S	GCATGGCACTTGGCCCCCCTGCTGGAACCTCCATGTGAACAGCCCTTTAA	similar to DRE1 protein (predicted)		GeneID:308850; RGD:1565895; GI:62640956	XR_008288	Rn.33268	308850
ILMN_58970	-2.3	3.4	-6.7	1.6	3.9	-2	15	14.6	-0.1	-4.4	6.2	7.6	23	6.3	5.9	17.2	1.7	14.8	-7.3	-2.1	3.7	12.4	0.9	0.2			XM_578987	LOC367804	5700176	62666977	XM_578987.1	S	ATGAGTGGGGTAAAACCCAGGAGGCCAGGGAAGGAGGCCTTGGCCCGGAA	PREDICTED: Rattus norvegicus similar to ferritin light chain - mouse (LOC367804), mRNA.
ILMN_63306	-14.1	-12.2	-13.7	-15	-14.4	-9.2	-14.6	-25.1	4.2	-19.1	-18.8	-9.6	-6.8	-15.6	-17.9	-26.1	-12.2	-20.5	-9.2	-9.2	-12.6	-18.2	-17	-23.2			XM_576545	Mgat4a_predicted	4050711	62654931	XM_576545.1	S	AGGTCCAAGGCGTTCTGCCTTCTGTTGACTTGAGGCTGGAGAGAGACTGG	PREDICTED: Rattus norvegicus mannoside acetylglucosaminyltransferase 4, isoenzyme A (predicted) (Mgat4a_predicted), mRNA.
ILMN_63802	65	47.9	27.7	55.9	40.4	42	44.7	44.2	38.4	63.6	51.5	39.2	39.1	40.7	41.2	49.9	42.6	49.2	55.9	39.9	61.6	49.5	56.2	45.2	Abca15_predicted		XM_219276	Abca15_predicted	6860435	62641448	XM_219276.3	S	GTGGAGGCATGAAGCGCAAACTCGCCATCATAATAGCCCTGATAGGGGGC	ATP-binding cassette, sub-family A (ABC1), member 15 (predicted)		GeneID:293442; RGD:1305981; GI:109459290	XM_001075753		293442
ILMN_68883	6103.4	5214.9	4555.4	4356.7	3471.8	3312.8	6905.5	5315.1	4276.9	3186.7	3451.2	3788.5	5770.5	5118.6	5030	4136.9	2987.7	3101.4	5874.9	4348.8	4919.6	4722.4	3674	2856			XM_342604	LOC362290	1170671	62646562	XM_342604.2	S	GGAAAGAAGGCCAAGGGGAAGAAGGTGGTCCTGGCCCCTGCCGTGGTCAG	PREDICTED: Rattus norvegicus similar to 60S ribosomal protein L7a (LOC362290), mRNA.
ILMN_68491	-21.2	-26.9	-6.2	-20	-25.3	-17.5	2.5	-10.4	-10.1	-22.2	-12.6	-14.2	-11.7	-14.2	-16.7	-23	-21.1	-20.3	-13.6	-21	-13.6	-18.7	-24.5	-17.3			XM_574800	LOC499477	780377	62666313	XM_574800.1	S	CTCCCAGGAAGGTGGAGACCTAGGATATTGTGTGGCTGCTGAAAGAGCTC	PREDICTED: Rattus norvegicus similar to Mitochondrial import inner membrane translocase subunit TIM9 B (Fracture callus protein 1) (FxC1) (LOC499477), mRNA.
ILMN_69733	600.6	586.6	983.2	785	557.7	649.5	861.8	819.8	612	482.8	490.1	716.1	727.6	628	490.7	578	475.6	382.2	857.5	601.3	553.9	658.5	489.8	572.8	MGC105723	MGC105723	NM_001009692	Sh3glb2	7100707	57527420	NM_001009692.1	S	CCATCTGAGGAAGTTGAGGGTTCAGCAGCAAACAGGCAGGGCTGGGACAG	SH3-domain GRB2-like endophilin B2	endocytosis [goid 6897] [evidence IEA]; protein binding [goid 5515] [evidence IEA]; cytoplasm [goid 5737] [evidence IEA]	GeneID:311848; RGD:1305886; GI:57527421	NM_001009692	Rn.26881	311848
ILMN_66350	1199.6	1359.9	1223.1	1269	957.3	779.8	1613.8	1201.7	1233.9	799.9	800.8	1122.2	2115	2559.9	2300.5	2231	1497.6	1470	2238.6	1482.7	1558	1738.4	1404.3	1181.1			XM_223143	LOC305122	2260110	62660041	XM_223143.3	S	CAGCACACGCTGACACTTGGAACAGGTGGAGTGAACTGTCGTCCCCACTT	PREDICTED: Rattus norvegicus similar to mKIAA1107 protein (predicted) (LOC305122), mRNA.
ILMN_68047	13.3	11.4	11.5	2.3	7.9	-2.8	26.2	20.3	-1.9	10.2	-5.5	0.9	21.8	3.4	13	5.8	-0.7	7.7	20.4	2.9	26.7	5.8	8.7	-13.9	RGD1564744_predicted		XM_234961	RGD1564744_predicted	5080100	27717710	XM_234961.1	S	CTGTCTCCGAGCTCACCTGCATCTACTCCGACCTTATCTTGCACGATGAG	similar to 60S acidic ribosomal protein P1 (predicted)		GeneID:314652; RGD:1564744; GI:27717711	XM_001075612		314652
ILMN_60634	-8.2	-12.1	10.9	-9	-3.2	-9.9	-16.7	-6.5	2.4	-5.6	-8.1	-7.9	-12.8	-5.9	-17.9	-7.7	-2.6	-13.1	-12.4	-9.9	-17.4	-24.8	-1.3	-8.2			XM_341049	LOC360782	1580136	62658634	XM_341049.2	S	TGAGAACACTCCCCGTGGGGAAGCTCGGGTGAAACTTGTCCTGGACCACT	PREDICTED: Rattus norvegicus similar to paired immunoglobin-like type 2 receptor beta (LOC360782), mRNA.
ILMN_67321	-42.2	-38.4	-25.2	-37.1	-26.9	-27.8	-22.7	-26.8	-19.2	-32.7	-32.5	-24.2	-38.5	-42.9	-33.3	-33.3	-20.3	-30	-34.3	-32.7	-35.1	-37.2	-38.1	-30.5			XM_575545	LOC500193	3850463	62647448	XM_575545.1	S	GGCTGATGATGTTGCAACTTATTACTGTCAGCAAGGCTCCACTGGTGACA	PREDICTED: Rattus norvegicus similar to [Human Ig rearranged gamma chain mRNA, V-J-C region and complete cds.], gene product (LOC500193), mRNA.
ILMN_51629	-1.7	10.9	7.5	5.5	-1.2	9.8	5.9	14	8.9	1.5	1.2	-1	17.8	6.9	5.6	-4	4.8	6.2	5	-3.8	-0.5	10.5	-7.2	-0.9	LOC301133		XM_236794	LOC301133	1740520	62718650	XM_236794.2	S	AACAGCTCCCGAGTCTGGTGGGACAGTAGTTTCCTCGGCGGAGTGGTACA	similar to Tumor necrosis factor ligand superfamily member 14 (CD258 antigen)		GeneID:301133; GI:62718651	XM_001059278		301133
ILMN_58143	312.4	305.9	261.6	232.6	168.4	127.1	422	192.7	222	165.5	114.8	191.8	233.6	124.1	162.2	161	126.4	120.1	304.2	242.9	224.3	163.4	122	168.3	RGD1306932		XM_222005	LOC304346	3840324	62658580	XM_222005.3	S	TCAGGTTGTCAGACTTGGCGGCAGGGAACTTTACCCGCTGAGCCTTCCTG	similar to CG9117-PA; Rattus norvegicus similar to CG9117-PA (RGD1306932), mRNA.		GeneID:304346; RGD:1306932; GI:68163435
ILMN_61698	100.8	120.5	67.3	123.1	65.5	70.2	138.2	99.9	73.3	53.7	72.2	94.4	108.2	126.8	140.7	109.1	72.5	70.2	121.7	75.2	98.4	137.8	110.9	50.6	RGD1309308_predicted		XM_232850	RGD1309308_predicted	2470735	62648746	XM_232850.3	S	GAGTGGACAGGGAGAGGATCCGTCAAGCGATGACTTAGACAAGGAACAAC	similar to RIKEN cDNA 1810074P20 (predicted)		GeneID:313115; RGD:1309308; GI:34867100	XM_001061009	Rn.12784	313115
ILMN_66635	5.8	3.7	2.5	-6.9	-10	-14.3	-9.9	-6.2	-2.1	0.9	-10.2	2.5	-4.2	6.5	-5.5	1.6	-14.7	-2.5	0.9	3.6	0.2	-3.7	-7.4	-13.9	Orc1l		NM_177931	Orc1l	60592	31342647	NM_177931.2	S	ACAGTCAGCATGTGGCTCTGTGCAGAATGGAGGGACTGCCTTACCCAACC	origin recognition complex, subunit 1-like (S.cereviaiae)	DNA replication [goid 6260] [evidence IEA]; DNA binding [goid 3677] [evidence IEA]; nucleotide binding [goid 166] [evidence IEA]; ATP binding [goid 5524] [evidence IEA]; nucleus [goid 5634] [evidence IEA]	GeneID:313479; RGD:631435; GI:29293819	NM_177931	Rn.92486	313479
ILMN_54125	12.7	30.9	32.3	33.1	29.6	29.6	29.6	33.2	31.7	23.6	29.6	34.9	23.6	34	31.4	25.9	19.4	21.5	33.7	36.9	28.9	26.9	28.8	29.2			XM_573891	LOC498613	6060181	62662485	XM_573891.1	S	CTGCAGTTGAGCCTGTGCCGACTAAGTCCACCAATGCCGCTGACAGTCTG	PREDICTED: Rattus norvegicus similar to GA13585-PA (LOC498613), mRNA.
ILMN_59554	-16.7	-25.7	-20.4	-15.9	-15.6	-16.1	-21.5	-19.9	-12.5	-19.7	-10.8	-16.4	-16.1	-19	-11.9	-16	-18.6	-19.1	-20.2	-22.6	-27	-20.5	-15.6	-25.7	LOC288109		XM_221455	LOC288109	7100113	62657888	XM_221455.3	S	TCGAAGCTCTGAGAAGGTCCTCCCCCTACCAGTCTTCTGCATCGTGGCCA	Msid2		GeneID:288109; RGD:1559616; GI:109493292	XM_001067387	Rn.138746	288109
ILMN_59368	-21.6	-19.7	-10.5	-18.4	-15.6	-17.2	-21.7	-22.6	-27.3	-25.7	-17.4	-17.2	-25	-11.2	-19.3	-19.3	-12.7	-32.1	-26.7	-20.5	-8.6	-23.4	-13.5	-22.1	RGD1564859_predicted		XM_347061	RGD1564859_predicted	4060154	62649140	XM_347061.2	S	TGCCTTGTCACAGCATTTCGAGGGAGAGAGGCAAGACTGAGTGGGAAGAC	RGD1564859 (predicted)		GeneID:362536; RGD:1564859; GI:109475012	XM_001060074	Rn.7615	362536
ILMN_63313	-2.3	-8.9	-2.2	-13.3	-0.9	-7.2	1.2	-6.6	-9.2	-7.3	10.6	0.8	-7.9	-7.7	-15.9	6	7.2	4.5	-1.2	-6.2	-9.1	0.3	-13.5	4.3			XM_577155	LOC501755	2970347	62657697	XM_577155.1	S	GGACATTGAACTGCCTGAGAATCCAGCTATAACTCTCTTGGGGATATACC	PREDICTED: Rattus norvegicus similar to LRRG00132 (LOC501755), mRNA.
ILMN_63203	23.2	22.9	6.1	29.2	9.9	30.2	26.4	12.5	21.3	24.3	24.2	12.6	22	10.1	18	24.2	26.1	24.4	28	24.5	32.9	29.6	37.7	15.6	LOC303734		XM_221188	LOC303734	7100500	62718482	XM_221188.3	S	CCTATGGGGGTACAGTGGAGACACCATCACCCAAGCCTCCAAGAGAAGGC	similar to TBC1 domain family, member 16		GeneID:303734; GI:109513687	XR_009498	Rn.214150	303734
ILMN_53168	68.4	57.5	42.2	75	71.3	78.7	92.5	49.7	59.6	49.3	57.6	52.5	67.4	55.9	57.9	75	48.2	65.1	57.5	56.9	51.4	76.3	63.2	54.4	RGD1563090_predicted		XM_225698	RGD1563090_predicted	4150040	62664656	XM_225698.3	S	TCTGGATTCTGAGTGTTGGCTTGAGCAGGGGTGCAGAGGATGGTGCCAGT	similar to macrophage actin-associated-tyrosine-phosphorylated protein (predicted)		GeneID:307248; RGD:1563090; GI:109506823	XM_001056422	Rn.205311	307248
ILMN_50137	432.5	489.9	392.5	401.4	289.3	287.7	513.6	410.3	362.5	229.7	265	311.1	450	413.4	385.5	335.8	366.1	304.7	496	393.4	408.2	421.9	269.3	283.8	Trmt1		XM_213844	RGD1305992_predicted	110500	62665016	XM_213844.3	S	CGCGCCGCTCGCCTCAAGACATTCCCCTGCAAACGATTCAAAGAGGGTAC	TRM1 tRNA methyltransferase 1 homolog (S. cerevisiae); synonym: RGD1305992; Rattus norvegicus TRM1 tRNA methyltransferase 1 homolog (S. cerevisiae) (Trmt1), mRNA.		GeneID:288914; RGD:1305992; GI:62078475
ILMN_48960	234.7	252.5	164.7	197.8	151	149.4	204.1	187.4	171.8	142.4	143	184.3	213	233.3	255.5	262	197.9	117.1	223.9	172.4	228	285.4	266.7	140.1	Kif21a_predicted		XM_217022	Kif21a_predicted	1780735	62652941	XM_217022.3	S	GTGCCAGGCCACCCGATTTTGCTTAGTGGCTGCAGAGGGGGCATTCTGAA	kinesin family member 21A (predicted)		GeneID:300158; RGD:1305126; GI:109481198	XM_001056804	Rn.52470	300158
ILMN_63454	-12.9	-4.7	1.1	-7.2	-2.2	-12.6	-15.1	-17.3	7	-14.5	-4.5	7.8	2.7	2.8	1.5	-6.1	-6.4	-10.4	-7.6	-16	5.6	8.2	6.2	10	Cftr		XM_347229	LOC500041	1340133	62646890	XM_347229.2	S	TAATGTTCACAGGCCTAGTCATGGAGAATGTAACAGCATTTTGGGAGGAG	cystic fibrosis transmembrane conductance regulator homolog; synonym: RGD1561193; Rattus norvegicus cystic fibrosis transmembrane conductance regulator homolog (Cftr), mRNA.		GeneID:24255; RATMAP:32920; RGD:2332; GI:91982740
ILMN_51279	-3.7	-12.3	-6.6	-1.6	-11.8	-5.1	-5.1	-1.9	0.8	-7.5	-8.5	-11	-5.6	-2.5	-11.8	-9.9	-3.6	-9.9	4.4	1.5	-6.7	2.6	-16	-5.4	Dupd1_predicted		XM_341278	Dupd1_predicted	2470131	34868943	XM_341278.1	S	CCGAAGCCGGTCAGCAACTCTGGTCCTGGCCTACCTGATGATCCACAAGA	dual specificity phosphatase and pro isomerase domain containing 1 (predicted)		GeneID:361003; RGD:1310229; GI:34868944	XM_001057815	Rn.162035	361003
ILMN_69655	94	75.1	71.9	39.5	37	44.6	117.6	55.1	75.2	43.8	22.8	72.9	88.1	56.5	70.7	75.3	108.6	94.5	117.4	104.8	69.7	65.8	66.2	71.2	RFMO1A	RFMO1A	NM_012792	Fmo1	3360279	6978846	NM_012792.1	S	ATGTTGGAAGGATCCAGGCCCCCTTTCAGGAAGAATCTGCCCCCAGAGAG	flavin containing monooxygenase 1	transport [goid 6810] [evidence IEA]; electron transport [goid 6118] [evidence IEA]; oxidoreductase activity [goid 16491] [evidence IEA]; monooxygenase activity [goid 4497] [pmid 8504165] [evidence IDA]; transporter activity [goid 5215] [evidence IEA]; disulfide oxidoreductase activity [goid 15036] [evidence IEA]; dimethylaniline monooxygenase (N-oxide-forming) activity [goid 4499] [pmid 8504165]…	GeneID:25256; RATMAP:41140; RGD:2622; GI:6978847	NM_012792	Rn.867	25256
ILMN_55129	-14.2	-8.3	3	5.8	-23.1	-9.7	-0.2	-14.7	-11.4	-19	-17.5	-7.8	-21.5	-13	-19.8	-16	-17.4	-7.5	-12.3	-12.4	-16.3	-12.1	-4.6	-4.7			XM_579838	LOC498615	5860494	62662501	XM_579838.1	S	CTGGAGGCTGGAGCTGAAGCAGAAACCATGGAGGGACACTGCTGTTTGGC	PREDICTED: Rattus norvegicus LOC498615 (LOC498615), mRNA.
ILMN_48220	326.65	335.65	278.6	329.5	216.45	217.7	569.75	297.55	280.3	157.4	184	227.8	326.95	340.55	304	308.05	195.35	212	392	251.55	322.3	282.35	289.15	151.95			XM_573467	Uchl5_predicted	3710280	62659442	XM_573467.1	S	GACTCAGTGCACGTTTGGCATAGTACCAGTCTGTCTTTATGCATGGAGTT	PREDICTED: Rattus norvegicus ubiquitin carboxyl-terminal hydrolase L5 (predicted) (Uchl5_predicted), mRNA.
ILMN_62212	-2.6	-1.8	-12.5	2.7	-21.1	-10.3	-11.1	-4	-9.4	-8.5	-16.9	-1.9	-17.3	-5.8	-7.8	-0.5	-18.2	-5.2	0.6	-12.7	-10.1	-7.4	-21.1	-9.7			XM_574617	LOC499315	6290136	62641861	XM_574617.1	S	GGAAGCTGATCTCAGAGGTCCTCAAATTGATGTCAAAGGGCCGAGTGTGG	PREDICTED: Rattus norvegicus similar to AHNAK (LOC499315), mRNA.
ILMN_67975	100.5	80.5	52.6	62.5	39.9	37.3	94.2	50.8	44.8	41.6	33.9	53.7	62.1	21.3	65.3	62.2	31.8	45.4	77.9	61	67.3	85.5	49.4	25.5	RGD1561764_predicted		XM_574115	RGD1561764_predicted	5570148	62664163	XM_574115.1	S	GCGGAGTCCGTGCGCTTGAAGCACCTGTCAAGAACTGATGAGCAGGAGGT	similar to hypothetical protein MGC5391 (predicted)		GeneID:364835; RGD:1561764; GI:109506408	XM_001059433		364835
ILMN_50046	179.4	137.7	212.7	114.8	120.6	58.3	220.1	140.3	84.8	55.7	59	120	134.5	31.7	59.7	133.2	98.8	50.4	137.1	73	60.6	85.2	58.4	35.8	LOC290741		XM_214348	LOC290741	4150364	62662643	XM_214348.2	S	ATTATGGGAGACACTGTACCTGGAGTTAGTCCACGCCAGACCCACTGGCG	similar to 6030466N05Rik protein; Rattus norvegicus similar to 6030466N05Rik protein (LOC290741), mRNA.		GeneID:290741; RGD:1359671; GI:62078499
ILMN_52710	67.8	43.4	31.2	35.6	28.9	35.3	54.7	56.7	34	42.9	28	42.2	49.8	46.1	56.5	35.8	39.7	39.3	46	27	45.2	43.1	54.6	35.6	RGD1308958_predicted		XM_216388	RGD1308958_predicted	450164	62649011	XM_216388.3	S	GCTATCCTTGGAGCAGTGCCATTCCTGGGGACATATTGGGCAGCAGTACC	similar to chromosome 9 open reading frame 5 (predicted)		GeneID:298020; RGD:1308958; GI:62649012	XM_001059736	Rn.39293	298020
ILMN_48917	8.5	10.2	3.5	12.7	-6.6	4.6	-3	-4.7	0.8	13.8	-7.7	-2.6	-3.9	3.3	1.4	-0.2	-1.7	-0.7	8.3	-0.8	5.3	3.4	-9.6	0.1	Olr203; ratchr1-163872150-163873097_ORF	Olr203; ratchr1-163872150-163873097_ORF	NM_001000191	Olr203_predicted	3120593	47576832	NM_001000191.1	S	GTTCCTTCCACAGCCCAAAGCAGGACAATATCAGCTCAGTGTTCTACATG	olfactory receptor 203 (predicted)	detection of chemical stimulus during sensory perception of smell [goid 50911] [evidence ISS]; G-protein coupled receptor protein signaling pathway [goid 7186] [evidence ISS]; olfactory receptor activity [goid 4984] [evidence ISS]; integral to membrane [goid 16021] [evidence ISS]	GeneID:293350; RGD:1333669; GI:47576833	NM_001000191	Rn.141808	293350
ILMN_63678	406.8	411.7	313.6	436.5	282.5	289.8	530.3	353.2	291.8	232.3	277.1	356.8	428.6	295.4	371.5	486.5	365.7	255.4	421.3	276.2	438.2	529.4	445.6	271.5			XM_214632	LOC291860	670494	62664826	XM_214632.3	S	CCACACAGGTCCTTACTACAAACAGCACGAAGACCCTGACGGACGGTGCA	PREDICTED: Rattus norvegicus similar to SPla/RYanodine receptor SPRY (1J970) (predicted) (LOC291860), mRNA.
ILMN_49739	978	724.6	747.6	688.9	514.7	572.8	1079.3	716.5	773.2	506.2	630.1	566	767	526.4	675.8	559.1	566.9	457.6	829.6	649.1	639.6	789.8	458.6	533.3	Arfrp1		NM_053980	Arfrp1	1090292	16758877	NM_053980.1	S	GTACGGAATGTTCACCGGCCACCACGGCAGAGGGACATCACATAAGCACC	ADP-ribosylation factor related protein 1	small GTPase mediated signal transduction [goid 7264] [evidence IEA]; gastrulation [goid 7369] [evidence IEA]; GTP binding [goid 5525] [evidence IEA]; GTPase activity [goid 3924] [evidence IEA]; membrane fraction [goid 5624] [evidence IEA]; Golgi apparatus [goid 5794] [evidence IEA]	GeneID:117051; RGD:621683; GI:16758878	NM_053980	Rn.10973	117051
ILMN_52098	901.9	862.9	827.7	757.5	610.2	563.6	1204	767.6	634	509.1	544.7	592.9	945.7	848.5	678.1	754.6	681.6	507.3	845.9	685.9	723.2	885.8	581.9	584	Ctnnbl1		XM_215906	LOC296320	6100735	62646239	XM_215906.3	S	GCACATCATCAAGGAGTACGCAGAGAACATTGGAGATGGCCGGAGCCCTG	beta catenin-like 1; Rattus norvegicus beta catenin-like 1 (Ctnnbl1), mRNA.		GeneID:296320; RGD:1563558; GI:67846018
ILMN_160521	-1.5	-3.8	-9.2	-0.1	-14.7	-10.2	-7.1	2.3	-1.1	-10	-4.7	-0.8	-12.3	-12.6	-4.5	-5.4	-8.9	-8.5	-11.3	-9	-9.8	-8.4	-8.6	-13	G0s2		CA505509		4730014	24996463	Rn.1040	S	CAGAATATAAAATGTTTTTATTTCAAAATGCAAAATGATATTCGTTGTAA	G0/G1 switch gene 2				Rn.1040
ILMN_64657	-2.9	0.4	2.6	5.1	0.3	-4.2	-7.5	6.5	7.4	12.4	-1.6	1.4	-0.3	-10.4	12.9	-7.7	-3.7	-1.1	5.1	11.6	-9	4.3	-9.2	3.1			XM_344402	LOC364379	6200279	62661435	XM_344402.2	S	CCACCTCGTAAAGAAGGCTGTCTGAGGACTGACTGGATCTCCCCGATCTG	PREDICTED: Rattus norvegicus similar to T-cell receptor alpha chain precursor V and C regions (TRA29) - rat (fragment) (LOC364379), mRNA.
ILMN_54157	271.5	309	277.1	216.1	182	170.8	383.2	291.1	171.5	159.2	166.5	199.8	292.3	208.6	163	209.5	230.1	146.1	314.5	254.4	214.6	251.9	209.6	175	Hyal2		NM_172040	Hyal2	870092	25282396	NM_172040.1	S	GCCTGTTAGGGGGTAGGCAAATGAGTCTGGAGTTGGAGTGGGCAGTACCC	hyaluronoglucosaminidase 2	hyaluronan catabolism [goid 30214] [pmid 12584308] [evidence IDA]; carbohydrate metabolism [goid 5975] [evidence IEA]; glycosaminoglycan catabolism [goid 6027] [evidence IEA]; receptor activity [goid 4872] [evidence IEA]; hyalurononglucosaminidase activity [goid 4415] [evidence IEA]; hydrolase activity [goid 16787] [evidence IEA]; protein binding [goid 5515] [pmid 12584308] [evidence IDA]; hydrol…	GeneID:64468; RGD:620321; GI:25282397	NM_172040	Rn.8278	64468
ILMN_69830	1227.6	1158.2	1088.6	1200.7	807.6	764	1457.8	1021.4	929.5	769.9	833.8	982.8	2718.2	5608.7	2156.8	2033	1779.8	1669.1	1168.4	902.1	1228	1188.1	771.7	801.3	Chop10; Gadd153; MGC124604	Chop10; Gadd153; MGC124604	NM_024134	Ddit3	5900128	13162307	NM_024134.1	S	TCCCGGAGTGTACCCAGCACCATCACGCCAGTGCCAAGCATGTAATCTCC	DNA-damage inducible transcript 3	mRNA transcription from RNA polymerase II promoter [goid 42789] [evidence IEA]; regulation of cell redox homeostasis [goid 30503] [evidence IEA]; response to DNA damage stimulus [goid 6974] [evidence IEA]; regulation of transcription, DNA-dependent [goid 6355] [pmid 11158311] [evidence IDA]; ER overload response [goid 6983] [pmid 11158311] [evidence IMP]; cell cycle arrest [goid 7050] [evidence I…	GeneID:29467; RATMAP:45116; RGD:62391; GI:13162308	NM_024134	Rn.11183	29467
ILMN_62057	131	100.4	124.8	78.3	95.3	80.7	169.3	79.5	70.9	108.5	71.2	90.9	94.2	69.1	67.9	66.3	80.4	78.3	100.9	73.6	100.8	92.3	93.2	76.2	RGD1562265_predicted		XM_233076	RGD1562265_predicted	730128	62648753	XM_233076.2	S	CACTGCCATGGCTGAGGGAGACATAGCTGCTGGAGGTGTAATAGACATCA	similar to ribosomal protein S12 (predicted)		GeneID:313283; RGD:1562265; GI:27714795	XM_001062203		313283
ILMN_68049	5952.7	4686.4	5029.8	3845.4	2950	2929.2	7498.3	4425	3895.4	3134.6	2740.1	3758.2	5846.3	4249.8	3922.7	3300.6	2504.1	3209.5	4744.1	3567.9	3724.4	4118.5	3263.7	2580.7	RGD1560568_predicted		XM_576322	RGD1560568_predicted	110528	62652867	XM_576322.1	S	TAAGCCCAAACCCCCTGGACACTGCAGCTCTTTTCAGTTTCGCTCAAGCC	similar to basic transcription factor 3 (predicted) (predicted)		GeneID:500914; RGD:1560568; GI:62652868	XM_001078107		500914
ILMN_49152	2.8	-8.5	-12.2	-13.1	-13.3	-1.9	-19.2	-8.6	4.7	-10.8	-5.4	-6.1	-24.6	-12.9	-14.3	-8.2	-18.6	-15.7	-22.9	-6.7	-6.5	-27.3	-10.5	-4.8	Vn3; Vnr3; V1ra12	Vn3; Vnr3; V1ra12	NM_173296	V1ra12_predicted	2190358	27545367	NM_173296.1	S	GTAGTGGACATCTATGCCACAGTCAGCCCTTTTGTGTTTATGAGCACTGG	vomeronasal 1 receptor, a12 (predicted)	sensory perception of smell [goid 7608] [evidence ISS]; olfactory receptor activity [goid 4984] [evidence ISS]	GeneID:297439; RGD:1549727; GI:27545368	NM_173296	Rn.10141	297439
ILMN_64220	-9.2	-4.3	1.7	-4.4	0.9	-1.2	-7.9	4.4	10.5	-4.8	-2.3	3.4	4.4	-2.7	4	9.3	-2.2	-2	2.5	3.3	7.6	1.8	17	-0.1			XM_225950	LOC291599	4540717	34879386	XM_225950.2	S	CCACCCTCAAGAAGAGTAAACATAGGAGGAAGAAGGTTAAGTTGGCTGTG	PREDICTED: Rattus norvegicus similar to ribosomal protein S27a (LOC291599), mRNA.
ILMN_55516	-6.4	-14.9	-6.8	-2.9	-14.2	-15.3	-17.4	-8.9	-16.4	3.9	-13.2	-1.3	-20.5	-16.7	-13.6	-15.3	0.2	0.7	-26.4	-19	-18.8	-6.5	-13.8	9	V1rc2		NM_001008970	V1rc2	3360239	57114215	NM_001008970.1	S	CAACAAGCACATACATGGTGATCCTCTTGTTCAGGCATCACAGGCAATGC	vomeronasal V1r-type receptor V1rc2		GeneID:494313; RGD:1549765; GI:57114216	NM_001008970	Rn.129659	494313
ILMN_64790	96.7	88.8	117.2	75.8	89.5	89.9	130.4	88.8	82.9	48	86.4	99.1	122.2	90.4	100.6	97.7	85.1	71.2	127.7	91.7	107	118.9	82.9	79	MGC94168		NM_001007740	Vps26	4920609	56090414	NM_001007740.1	S	TGTAAGCAAGCGGGACAGAGCAACAAGTGCAAGAACCAGGCCGAGAGGGG	vacuolar protein sorting 26 (yeast)		GeneID:361846; RGD:1359254; GI:56090415	NM_001007740	Rn.3673	361846
ILMN_56357	-13.1	-19	-16.3	-5.5	-17.1	-11.6	-16.6	-3.3	-8.4	-9.5	-1.1	-9.9	-11.3	-12.8	-11.4	-3.5	-17.6	-5	-21.8	-4.9	-10.1	-13.2	-10.2	-7.8	Pci; MGC93420	Pci; MGC93420	NM_022957	Serpina5	540348	12621137	NM_022957.1	S	GCTCTGCAAGAGGCTGGTCAGCATAGATAAAGGCCACCAGGAAGCACGGT	serine (or cysteine) peptidase inhibitor, clade A, member 5	regulation of blood coagulation [goid 30193] [pmid 9662429] [evidence NAS]; serine-type endopeptidase inhibitor activity [goid 4867] [pmid 9662429] [evidence NAS]; endopeptidase inhibitor activity [goid 4866] [evidence IEA]; extracellular space [goid 5615] [evidence IEA]	GeneID:65051; RGD:619817; GI:67514564	NM_022957	Rn.30006	65051
ILMN_49953	-2.5	0.4	-8.6	6.2	-3.5	-2.4	-15.4	-3.7	-4.2	-12.9	-12.4	-9	4.4	-16.2	-3.7	-2.3	-7.4	9.7	-14.1	-4.4	-5.1	-8.2	9.2	-13.9	RGD1304702		XM_222718	Glt25d2_predicted	1170064	62659478	XM_222718.3	S	TGGAAGTCCCGGAAGCAAGGACCCATCCACAGCAACGCCAAGAACACGGA	glycosyltransferase 25 domain containing 2 (predicted)		GeneID:289081; RGD:1304702; GI:109498016	XM_001070927	Rn.214141	289081
ILMN_58475	-7.5	1.6	-1.6	-17.4	-15.3	-11.5	-6.3	-20.7	-3.7	9.7	-0.2	5.5	-8.2	-11.9	3.8	-9.2	4.3	0.6	-11.4	4.5	-4.7	-16.8	-11.8	-11.2			XM_233901	LOC298820	6200458	62717970	XM_233901.2	S	GTGCAAATTCGAGGACAGCCCCTCTCGAGCTTTGGTCTACAGCCAAGAAG	PREDICTED: Rattus norvegicus similar to Y-linked testis-specific protein (LOC298820), mRNA.
ILMN_58232	-26.2	-21.1	-17.6	-23.6	-12.5	-22.7	-15.9	-9.2	-13.3	-12.2	-5.5	-11.4	-26.8	-15.6	-25.4	-15.5	-13	-22	-5	-12.1	-26.3	-27.2	-8.2	-11.3			XM_573252	LOC498052	2260170	62657596	XM_573252.1	S	CAGGGTGTGGTTCCAGAGGCTTTAGACCTGTGAGTTATGGAGTCCGTGGC	PREDICTED: Rattus norvegicus similar to keratin associated protein 13-1 (LOC498052), mRNA.
ILMN_70206	-6.4	-7.6	3.3	-16.5	-0.5	5.2	-2.2	8.6	-4.2	-1.8	-0.1	-3	-18	-9.6	-8.8	2.8	-3.5	-4.8	-1.2	-3.7	7.4	-17.5	-10.8	-5.3	Wasf2		XM_232734	Wasf2_predicted	1990470	62649788	XM_232734.3	S	AGTTGCTTCGCCTCCTGGAACTAGGGAAAATGGACGTTTACGGAGCGCCC	WAS protein family, member 2; synonym: MGC105905; Rattus norvegicus WAS protein family, member 2 (Wasf2), mRNA.		GeneID:313024; RGD:1307299; GI:61557159
ILMN_67316	1325.3	1338.1	1355.2	1026.1	983.8	938	1567	1407.1	1127.1	839.9	695.9	1090.8	929.4	798.5	877.2	944.4	874.8	616.7	1433.8	903.8	867.9	1282.1	922.7	710	Tm9sf4		XM_215889	Tm9sf4_predicted	2260593	62646079	XM_215889.3	S	GGCATCCACCAAGAATCAGGCTAGAGAAATGGGAGCCCGAGAGTAGAGAG	transmembrane 9 superfamily protein member 4; synonym: MGC116278; Rattus norvegicus transmembrane 9 superfamily protein member 4 (Tm9sf4), mRNA.		GeneID:296279; RGD:1307768; GI:71043702
ILMN_50755	-11.6	-14.1	-9.2	-17.6	-28.9	-20.6	-23.5	-16.7	-21.4	-16.1	-16.3	-16.8	-13.2	-26.2	-16.1	-15.6	-18	-16.1	-32.1	-13.1	-18.3	-21.4	-15.1	-22.3	Olr672; ratchr3-73130621-73129707_ORF	Olr672; ratchr3-73130621-73129707_ORF	NM_001000350	Olr672_predicted	6860070	47577538	NM_001000350.1	S	GAGGCTCTGTGAAGTTTTAGTTGTGGTATCCTGGGCAGGAGGTTTCTTGC	olfactory receptor 672 (predicted)	detection of chemical stimulus during sensory perception of smell [goid 50911] [evidence ISS]; G-protein coupled receptor protein signaling pathway [goid 7186] [evidence ISS]; olfactory receptor activity [goid 4984] [evidence ISS]; integral to membrane [goid 16021] [evidence ISS]	GeneID:295878; RGD:1333913; GI:47577539	NM_001000350	Rn.142830	295878
ILMN_51361	-22.2	-14.6	-5.8	5.8	-16.4	-5.7	1.6	-9.5	-8.3	-11.5	-5.9	-11.4	-20.8	-0.7	0.6	-11.9	-4.6	-11.1	-9.4	-3.4	-15.9	-6.9	-9.5	0.7	Pkhd1_predicted		XM_236979	Pkhd1_predicted	110332	62654768	XM_236979.3	S	CCCTGGGTCTGTCCCCACCAGTTTCTGTGTTTCCAAGGATAGAGGAAGGA	polycystic kidney and hepatic disease 1 (predicted)		GeneID:301287; RGD:1308476; GI:109485870	XM_001070557		301287
ILMN_69078	512.4	430.3	352.1	369.9	281.2	274.8	645.7	350.9	268.2	221.4	263.7	380.2	529.6	416.6	427.9	403.4	298.5	300.7	504.4	332.6	367	455.2	361.7	209.7			XM_576018	LOC500643	6660593	62650624	XM_576018.1	S	GAAACATTGACAAGGTAAGAAGGCATCTTTCCTTCTGGTTTTCCCTAGCC	PREDICTED: Rattus norvegicus similar to transmembrane 4 superfamily member 13 (LOC500643), mRNA.
ILMN_60258	27.5	26.3	12.4	11.9	23.4	16.3	31.3	10.1	21.8	14.5	34.6	28.5	26.7	26.8	15.8	20	39	34.7	32.5	21	26.2	31.4	32.5	23.4			XM_578698	LOC503174	2970053	62653155	XM_578698.1	S	CTGGGAAAGCGCGTAAGAGCACCTATTTGGCCTTGAGAAGTCGGGGACTC	PREDICTED: Rattus norvegicus similar to Tubulin-specific chaperone A (Tubulin-folding cofactor A) (CFA) (TCP1-chaperonin cofactor A) (LOC503174), mRNA.
ILMN_62752	107.3	103.8	60.5	84.8	37.7	57.7	94.2	78.1	82.2	35.9	47.5	71.9	127.4	76.8	126.4	99	50.2	56.6	119.5	61	109.1	110.3	83.7	48.4			XM_227000	LOC294930	6400039	62643272	XM_227000.3	S	AAGCGCCTGGAGAGTGCGGGTGTGAACGTGACCTTGGACCACTTTGAGGA	PREDICTED: Rattus norvegicus similar to arylacetamide deacetylase (esterase) (predicted) (LOC294930), mRNA.
ILMN_59353	-8	-10.3	5.7	-5.5	-9.8	-8.2	-1.8	-5.2	-5	-2.8	-6.2	-10.3	-8.4	-2.5	-3.4	-5	-4.5	-3.5	-6.4	-9.8	-0.2	3.2	-4.4	7.5			XM_577976	LOC502494	4670484	62642750	XM_577976.1	S	GGGCGGGCCGGCCAGTCACAACACGCTGACTCACTCCTACACTAATGATA	PREDICTED: Rattus norvegicus similar to Polr3g protein (LOC502494), mRNA.
ILMN_66559	183.7	219	157.4	222.5	118.1	121.6	225.3	175	114.2	106	145.2	168.8	196	99.3	154.5	189.3	122	100.3	227.2	137.3	177.2	201.5	184.6	115.3	RGD1310479		NM_001008771	Wdr77	2680364	56912207	NM_001008771.1	S	GTCTCCACTCAATCACTCCCTTCTTACCACAGTTGGCTGGGACCATCAGG	WD repeat domain 77		GeneID:310769; RGD:1310479; GI:77404168	NM_001008771	Rn.14128	310769
ILMN_50207	133.6	128.5	108.4	99.1	92.4	96.3	153.3	120.7	95.8	76.7	83.3	89.6	144.8	106.9	119.4	102.8	94.1	70.8	120.1	70	90.8	114.3	82	89.7	LOC498176		XM_573392	LOC498176	6510301	62658825	XM_573392.1	S	ACCTGGTGTTTCCCACTGTGTGTCCACCTTAGGAGCCATTGGAGGGGAAG	similar to BRI3-binding protein; Rattus norvegicus similar to BRI3-binding protein (LOC498176), mRNA.		GeneID:498176; RGD:1561711; GI:62945334
ILMN_56941	79.5	64.7	60.2	73	56	60.9	78.5	77.2	52.3	58.3	72.6	63.6	78.2	69.2	67.4	75.1	67.8	60.6	87.4	44.1	61.4	99.6	59.1	75.9			XM_580195	LOC501460	6200341	62718734	XM_580195.1	S	GAAGGATCTCGAAGATATCTTGGGAGGCGGGGGATACAAACCTGAGAAGG	PREDICTED: Rattus norvegicus LOC501460 (LOC501460), mRNA.
ILMN_52402	34.9	13	17.7	30.1	20.9	54.7	73.5	32.5	47.8	26.6	29	27.9	47.5	27.3	41.3	54.1	25.4	38.3	62.5	39.6	63.3	32.7	37.6	24.5			XM_226043	Pcdhb13_predicted	4480239	34878911	XM_226043.2	S	TCCCCGAGGTAGCGCAGGACTCCACGAAGGATGTTGAAGATACGCTCACC	PREDICTED: Rattus norvegicus protocadherin beta 13 (predicted) (Pcdhb13_predicted), mRNA.
ILMN_66539	17.4	23.5	3.2	9	13.5	-1.1	2.5	-1.6	6.4	6.2	8	11.1	17.1	6.1	18.7	8.6	6.6	-2.9	25.9	9	8.2	15.6	8.8	11.4			XM_577515	LOC502080	5130168	62662628	XM_577515.1	S	AATGCCCTGGCTCAGTACGTCATCACTGCTTGGACCACCGCCAGGCTTGG	PREDICTED: Rattus norvegicus similar to LRRGT00049 (LOC502080), mRNA.
ILMN_64207	881.3	888.7	692.5	625	456.8	429.4	1204	693.1	600.4	370.2	506.5	483.2	563.6	345	349.5	343.4	361.2	269.8	717.4	687.1	614.2	659.5	415.7	371.9	RGD1311005_predicted		XM_341099	RGD1311005_predicted	3440100	62659065	XM_341099.2	S	ACTCGCAGACGCCAAAAGTGAGGCAGCCATGGAAGAGGTAGAAGCCACTG	similar to J-type co-chaperone HSC20 (predicted)		GeneID:360826; RGD:1311005; GI:62659066	XM_001080654	Rn.65800	360826
ILMN_64158	-1.2	7	6.9	0.3	3.3	-1	-0.8	0.6	13.5	14	4	4.5	7.5	-0.7	4.4	3.8	17.3	5	13.9	1.1	2.9	6.4	-2.9	-0.9	Megf8		XM_341803	Egfl4	1340739	62639169	XM_341803.2	S	GGGTGGTGGAGGCCGGAAGGGACTGTTAAGTCAGGACAATCTCACTAGCA	EGF-like-domain, multiple 4		GeneID:114029; RGD:621190; GI:109458386	XM_001077319	Rn.21378	114029
ILMN_50952	328.2	333.8	304.1	221	199.5	191.2	419.9	311.1	298.5	175.1	193.1	219.9	394.6	335.7	298.5	266.5	247.3	244.3	257.5	186.6	236.3	315.5	208.8	186.9	Ebf; Olf1	Ebf; Olf1	NM_053820	Ebf1	6100070	16758667	NM_053820.1	S	ACTGAGATTGGAAAGGGGACCTGCCAGAGCGGGGTGTTGGATAGAGTCGG	early B-cell factor 1	positive regulation of transcription [goid 45941] [evidence IEA]; regulation of transcription, DNA-dependent [goid 6355] [evidence IEA]; development [goid 7275] [evidence IEA]; transcription factor activity [goid 3700] [evidence IEA]; DNA binding [goid 3677] [evidence IEA]; protein binding [goid 5515] [evidence IEA]; nucleus [goid 5634] [evidence IEA]	GeneID:116543; RGD:620953; GI:16758668	NM_053820	Rn.11257	116543
ILMN_53909	35.7	24.9	29.6	23.5	32.6	56	38.2	12.9	22.3	20.2	29.8	27.5	32	33.5	20.8	17.9	25.2	13.5	18.5	9.5	22	35.5	55	25.4	RGD1565956_predicted		XM_217582	RGD1565956_predicted	4610059	62642640	XM_217582.3	S	GCCCAGGCCAAACAATGGGGCTGGACATGGTGGCCACAAAAGAGTGCTGA	similar to 60S ribosomal protein L17 (L23) (predicted)		GeneID:302479; RGD:1565956; GI:62642641	XM_001074915		302479
ILMN_65517	228.1	251.6	229.4	184.1	130.5	137.9	263.3	237.9	215	193.4	154.2	105.8	254.2	302.3	222.5	129.3	236.6	137.6	209.2	214.4	214.6	151.9	127.5	116.6	Cyfip2_predicted		XM_220333	Cyfip2_predicted	2060017	62655988	XM_220333.3	S	GTCCCTGGCCACCACCTGCTAGGTAGGAAATCCTGCAGACCTTCAACCCA	cytoplasmic FMR1 interacting protein 2 (predicted)		GeneID:303073; RGD:1305048; GI:109488018	XM_001068689	Rn.44008	303073
ILMN_52777	101.9	80.6	84.9	68.3	71.9	52.1	66.8	83.6	66	71.7	68.2	84.8	85.3	89.3	74.4	72.5	80.5	80.6	106.3	62.9	69.3	114.1	88	58.8			XM_345069	LOC365516	5220671	62642626	XM_345069.2	S	TGAGACTTGTGGGACGGAGGAGCTGGGGTTTGTGCCAGGAGGGGCTGAGG	PREDICTED: Rattus norvegicus similar to Eps8 (LOC365516), mRNA.
ILMN_67604	12.5	9.7	7.6	17.7	1.2	9.8	13.1	11.8	16	3.5	10.2	10.3	13.3	-2.8	30.1	9.1	-5.1	8.6	24.7	6.6	4.1	1.4	1.4	1.1			XM_341001	LOC360728	5550433	62658034	XM_341001.2	S	GCCTCTGTTGACCAGCTTCTGGAGATTATGTGTGTGCCATACCAGTGGCG	PREDICTED: Rattus norvegicus similar to type V P-type ATPase isoform 3 (LOC360728), mRNA.
ILMN_56487	158.4	146.3	94.3	142.8	120.7	89.1	208.8	126.9	116.6	87.1	100.4	101.8	117.1	66.5	119.9	106.9	128.9	88.4	148.2	121.7	128.6	158.1	136.7	101	RGD1311164_predicted		XM_238378	RGD1311164_predicted	6200273	62648183	XM_238378.3	S	ACATTCCAAAATGTGTCTGCTTCACAGACCAGAAGCAGCTCCCAGTGAGC	similar to DNA segment, Chr 6, Wayne State University 163, expressed (predicted)		GeneID:297607; RGD:1311164; GI:109472660	XM_001064550	Rn.211793	297607
ILMN_53815	-14.7	-21.7	-2.7	-17.6	2.9	-15.7	-15.5	-15.3	0.9	-23.7	-19.7	-6.4	-15.1	-16.8	3.2	-5	-15.3	-11.3	-4.3	-3.5	-13.9	-16	-10.3	-13.2			XM_214903	LOC292812	4120053	62639411	XM_214903.3	S	CCTGCAGTCAGACCTACCTGGAGTCTGTGTGGGCTACAGACAGTGAGAGT	PREDICTED: Rattus norvegicus similar to 40S ribosomal protein S2 (LOC292812), mRNA.
ILMN_63810	167.7	160.5	102.1	122.7	81.9	81.3	202.6	142.9	102.1	85.1	84.9	93.6	219.9	235.9	146.1	141.2	118.1	118.7	147.2	92.1	111.6	144.1	146.5	77.9	RGD1564454_predicted		XM_575014	RGD1564454_predicted	6200121	62644191	XM_575014.1	S	CTGAAAACTGCGGCTCACGGGGGAATGATACAGGCTTTGTTCAGACTTCC	similar to RIKEN cDNA 2010200O16 (predicted)		GeneID:499690; RGD:1564454; GI:109465449	XM_001071753	Rn.18611	499690
ILMN_48819	337.5	287.8	315	341.3	253.8	204.3	404.4	322.7	264.4	139.3	237.7	205.6	429.6	232.6	231.6	259	297.4	207.1	449.3	206.5	286.4	378.2	216.6	229	Brf2		XM_224944	Brf2_predicted	940605	62662816	XM_224944.3	S	GGTGTGAACAAGCTGGCATTTGAGCAGTATCCACCGTTCCATGACAGGAG	BRF2, subunit of RNA polymerase III transcription initiation factor, BRF1-like; Rattus norvegicus BRF2, subunit of RNA polymerase III transcription initiation factor, BRF1-like (Brf2), mRNA.		GeneID:306542; RGD:1308817; GI:67078472
ILMN_57226	16.3	17	14.8	6.3	10.2	16.3	21	21.7	9.6	7.8	15.2	12.8	19.5	0.1	14.8	17.6	13.3	10.7	20.6	10.2	17.5	11.6	11.2	16.6			XM_578736	LOC503211	4760286	62653983	XM_578736.1	S	TAAGCAAGATGTGCTCCCTCATCGGGCCACCTTGAGAGGGGAAGCTCGAG	PREDICTED: Rattus norvegicus similar to ribosomal protein L21 (LOC503211), mRNA.
ILMN_49980	78.8	51.4	56.2	57.6	55.7	50.3	63.3	57.4	50.5	43.6	70.7	69	52.1	63	44.3	65.7	61	34.6	64.4	43.6	58.8	74	79.4	57.9	Olr160	Olr160	NM_001000738	Olr160_predicted	7050403	47576484	NM_001000738.1	S	GTTTCTTTTCCCACCGTTTTGGGGGGCACACAATCCCTCCATCTTGCCTC	olfactory receptor 160 (predicted)	detection of chemical stimulus during sensory perception of smell [goid 50911] [evidence ISS]; G-protein coupled receptor protein signaling pathway [goid 7186] [evidence ISS]; olfactory receptor activity [goid 4984] [evidence ISS]; integral to membrane [goid 16021] [evidence ISS]	GeneID:404999; RGD:1334089; GI:47576485	NM_001000738	Rn.141843	404999
ILMN_66045	58.6	43.5	35.9	30.9	24.1	45	56.2	51.1	33.3	44.2	53.3	38.1	37	46.3	26.5	45.3	38.4	38.8	55	42.2	33	50.2	48.2	32.2	Tgfbrap1_predicted		XM_237113	Tgfbrap1_predicted	6290358	62654976	XM_237113.2	S	TCACAGGGGCTATGAGGGACAGCATCCACGCCAGGAGGACCACACAGGTG	transforming growth factor, beta receptor associated protein 1 (predicted)		GeneID:301373; RGD:1310772; GI:27683117	XM_001060570	Rn.144907	301373
ILMN_64882	-24.6	-14.6	-20.4	-25.8	-10.3	-21.5	-32.3	-17.8	-11.4	-15.9	-16.6	-19.7	-22.3	-25.5	-25.1	-9.7	-19.3	-22.2	-31.2	-6.4	-21.1	-24.3	-9.9	-10.5			XM_578196	LOC502697	4730025	62646481	XM_578196.1	S	CCGACCTGCAGAATGGCTGGTTGTGGCGGATAACGGGTTGTTTGTCTCCG	PREDICTED: Rattus norvegicus similar to prepro-endothelin-3 (LOC502697), mRNA.
ILMN_66103	57.8	98.4	84	51.1	47.7	45.9	97.8	67	42.4	60.4	58.4	35.4	66.9	13.8	62.7	57.7	56	41.2	81.2	76.5	56.9	94.9	70.5	41.4	RGD1561456_predicted		XM_574453	RGD1561456_predicted	2350619	62639808	XM_574453.1	S	GGGCATCTGGACAGACCCTATCCCATGGAGGGAACAAGCATACTTCTCAC	similar to Fanconi anemia, complementation group F (predicted)		GeneID:499155; RGD:1561456; GI:109458799	XM_001080926		499155
ILMN_52810	169.2	173.3	185.2	199.6	142.9	140.2	220.7	188.7	138.9	120	141.3	193.7	93.6	114.7	124	153.6	132.7	83.3	169.8	126.6	146.7	235.6	98.4	96.1	Egf		NM_012842	Egf	6220315	6978796	NM_012842.1	S	GGCTGGAACATTATAGATGCTGCAAGATACACTGCAAGTGTGGCCCCTGC	epidermal growth factor	protein kinase cascade [goid 7243] [pmid 12297494] [evidence TAS]; peptidyl-tyrosine phosphorylation [goid 18108] [evidence IEA]; chromosome organization and biogenesis (sensu Eukaryota) [goid 7001] [evidence IEA]; positive regulation of cell proliferation [goid 8284] [evidence IEA]; DNA replication [goid 6260] [evidence IEA]; epidermal growth factor receptor signaling pathway [goid 7173] [eviden…	GeneID:25313; RATMAP:41197; RGD:2542; GI:6978797	NM_012842	Rn.6075	25313
ILMN_69666	16.4	4	20.2	9.7	14.7	4.3	19.3	18.1	15.5	10.5	12.3	-3.1	17.3	27.7	10.2	4.3	3	18.3	13.8	24	19.3	7.6	12.4	-0.3			XM_214744	Tbpl1_predicted	3130372	62638383	XM_214744.3	S	TCCGAACTGCATCACTCGCTTCTCATGGATGCCGCGCTGTCTTGTGTGGG	PREDICTED: Rattus norvegicus TATA box binding protein-like 1 (predicted) (Tbpl1_predicted), mRNA.
ILMN_70053	18.1	39.3	22.7	28.6	32.9	20.5	24.1	5.3	20	22.7	28.5	21.6	32.6	19.8	20.5	22.3	28.2	19.6	30.3	13.9	23.5	20.6	36.6	26.4			XM_573524	LOC498296	3610253	62659804	XM_573524.1	S	GGCCAAGCTATCGAGGAAAGACATCACCACTCAGGGGGAAAGCAGCTCAC	PREDICTED: Rattus norvegicus similar to MGC78859 protein (LOC498296), mRNA.
ILMN_51900	241.3	176	138.3	137.2	135.8	102.8	204.4	166.3	141.8	87.3	123.3	154.2	211.2	160.6	200.2	177.1	148.8	125.3	190	134.3	191.9	198.6	162.3	116.1	LOC361473		XM_341751	LOC361473	4540687	62638485	XM_341751.2	S	GTACCAAAGACAGAGAGGCAAGGCCGCATCCACACCAGCACCATGACGGT	similar to mitochondrial translational release factor 1-like; synonym: MGC116100; Rattus norvegicus similar to mitochondrial translational release factor 1-like (LOC361473), mRNA.		GeneID:361473; RGD:1598312; GI:71043904
ILMN_51172	176.7	223	222.9	222.8	222.7	240.1	251.8	247.2	245.3	159.2	199.2	230.3	251.2	241	234.7	198.3	248.7	205.9	268.2	205.9	226.5	283	333.3	189.8	RGD1566007_predicted		XM_346086	RGD1566007_predicted	2120364	34877985	XM_346086.1	S	GACCGCCGGGTTTGTCCCCTTCCAAAGAGTTACTGATAAAGATACTGGGG	similar to hypothetical protein 4930509O22 (predicted)		GeneID:367332; RGD:1566007; GI:34877986	XM_001074411		367332
ILMN_68767	15.6	24.2	10.7	22.6	23.1	19.1	23.4	23.1	25.1	19.9	27.7	11.7	23.7	25.6	15.3	31.3	21.3	20.4	31.2	19.9	26.2	18.5	33.5	21.6	Retnla		NM_053333	Retnla	4540672	16758041	NM_053333.1	S	ATGCCCGCTGCTGCCAACTGTCCTAAGAATGGAGAGGCACAGAACTCAGC	resistin like alpha	hormone activity [goid 5179] [evidence IEA]; extracellular region [goid 5576] [evidence IEA]; extracellular space [goid 5615] [evidence IEA]	GeneID:81712; RGD:68349; GI:16758042	NM_053333	Rn.12120	81712
ILMN_160524	-9.5	-9.1	-3.5	-5.1	-11.4	-4	-16.3	-9.3	-4.9	-11.4	-4	-7.1	-5	0.9	-10.9	-21.9	-6	-10.6	-3	-10.6	14.3	-19.2	-2	-6.4			BI296422		4230017	14960831	Rn.49412	S	TTCTTATTTTTCTTTCATTAGCAAACATACAAATGGGTAGAGTGAACCCT	Transcribed locus				Rn.49412
ILMN_61869	19.6	21	20.5	21.7	21.5	8.2	9.2	6.9	16.7	11.5	10.2	18	1.6	18.7	18.7	7.3	8.9	13	16	16.7	18.9	17.4	9.7	15			XM_575189	LOC499850	4760086	62645496	XM_575189.1	S	CCTGCCCGAACCGGATTCCATTAAGCACAGAGCCTAGAGTTTCTCCCTGG	PREDICTED: Rattus norvegicus similar to RIKEN cDNA 0610012H03 (LOC499850), mRNA.
ILMN_58992	1823.6	1770.5	1858	1888.7	1156.6	1346.4	2220.7	1739	1801.5	1173.3	1507.7	1462.8	2462.5	2549.1	2087.6	2029.4	1694.2	1524.2	2017.9	2015.4	1724.8	1842.4	1547.2	1344.2	Dbccr1		NM_080482	Dbccr1	4010403	17978460	NM_080482.1	S	ACAGTCTGACCAGATGACAGCCAAACTCTGCTAACCCGGGACCCTTTGCC	deleted in bladder cancer chromosome region candidate 1 (human)	extracellular space [goid 5615] [evidence IEA]	GeneID:140610; RGD:708519; GI:17978461	NM_080482	Rn.211646	140610
ILMN_69351	48.5	56	34	37.8	38.5	30.6	46.4	31.5	27.1	52.1	38	21.2	34.3	28.9	33.9	41.3	27	34.8	36	33.3	42.3	39	30	35.7			XM_346882	LOC360485	1850441	62655749	XM_346882.2	S	CACTGGGACTTGTTGACTGCCGGTACCTTGAGCAGCAGGGGGAGATCCAT	PREDICTED: Rattus norvegicus hypothetical LOC360485 (LOC360485), mRNA.
ILMN_58351	445.5	385.1	485.4	352.8	253.8	292.2	581.1	438.7	344.9	267.5	278.6	292.7	268.4	293.4	227.5	192.1	232.5	175.5	408.3	336.8	314.6	352	240.6	254.6	MGC109141	MGC109141	NM_001009629	Rfc3	1500692	57526872	NM_001009629.1	S	AGAAGTTCATGGAGGACGGGCTGGAAGGCATGGTGTTCTGACTCGGCTCC	replication factor C (activator 1) 3	DNA strand elongation [goid 6271] [evidence IEA]; DNA replication [goid 6260] [evidence IEA]; nucleoside-triphosphatase activity [goid 17111] [evidence IEA]; enzyme activator activity [goid 8047] [evidence IEA]; DNA-directed DNA polymerase activity [goid 3887] [evidence IEA]; DNA binding [goid 3677] [evidence IEA]; nucleotide binding [goid 166] [evidence IEA]; ATP binding [goid 5524] [evidence IE…	GeneID:288414; RGD:1306832; GI:57526873	NM_001009629	Rn.3711	288414
ILMN_56282	672.1	523.5	577.8	538.8	369.1	376	602.4	603.3	495.7	372.5	415.4	416.5	436.6	281.4	318.1	315.2	451.5	253.9	573.5	399.3	548.6	578.4	250.5	420.5	RGD1560591_predicted		XM_341993	RGD1560591_predicted	4920253	62641744	XM_341993.2	S	CCAATGGCAGCTGTCCTCAGTCTCCTACCCACTCCTTGCAAAAGAGCCCC	similar to Sorting nexin 6 (TRAF4-associated factor 2) (predicted)		GeneID:361708; RGD:1560591; GI:109459745	XM_001073782	Rn.40837	361708
ILMN_53413	-14.8	-16.5	-8.9	-9.2	-10.6	-8.2	-16.5	-14.7	-12.9	-10.6	-7.5	-13.6	-19.2	-10.4	-6	-19.1	-16.5	-5.8	-12.9	-12.5	-20.3	-14.4	-19.4	-3.6			XM_573562	LOC498336	4570609	62660193	XM_573562.1	S	GACCCACTGGAACAGCTGAAAACCTGTAGATAGGAGAAACTACACGCCCG	PREDICTED: Rattus norvegicus similar to RIKEN cDNA 2410116I05 (LOC498336), mRNA.
ILMN_53297	-1.2	-11.9	-19.8	-10.5	-7.3	-4.8	-21.9	-8	-8.3	-8.3	-11.4	-18.2	-13.7	-9.5	-6.2	-7.2	-6.9	-11	-7.7	-0.1	-9.7	-16	-14.2	5			XM_578932	LOC503394	6220707	62718684	XM_578932.1	S	CTTCCAACAGGGTGGTAGGCGGGCGCTCAAGCGTTGGTGGAGCAATATGT	PREDICTED: Rattus norvegicus similar to Ac1147 (LOC503394), mRNA.
ILMN_53939	-5.8	-2.5	-3.5	-2.4	-6.5	-5.8	-10.2	-0.2	-6.5	-4.2	-3.2	-1.8	10.2	9.6	-16.4	-0.3	-3.3	-1.3	-11.1	-12.4	-0.2	-6	-6	-8.1	RGD1311527		XM_237156	Mars2_predicted	940164	62655063	XM_237156.3	S	GGCTAGTGAAAGCCCATAGGACCTAGGAACTCAGCCCTTATGGCTGATGG	methionine-tRNA synthetase 2 (mitochondrial) (predicted)		GeneID:316403; RGD:1311527; GI:109486090	XM_001066991	Rn.9355	316403
ILMN_62204	-25	-17.3	-25.5	-27.7	-22.6	-7.9	-27.6	-16.8	-16.5	-18	-14.7	-12.6	-21.2	-13.2	-20.3	-8.3	-12.4	-20.1	-23.2	-2.1	-15.1	-25.6	-20.5	-12.6	Prlpd; MGC114320	MGC114320	NM_022537	Prl8a7	3830463	11968127	NM_022537.1	S	TTGAGTGCCATGCAAGATGTCCCAGAATCTATCCTCTCTAAAGCCAAGGA	prolactin family 8, subfamily a, member 7		GeneID:64368; RGD:620115; GI:11968128	NM_022537	Rn.202970	64368
ILMN_64212	1487.2	1491.2	978	949.9	893.8	725	2016.1	1238.4	902.3	689.4	802	781.2	1846.3	1668.7	1304.5	1242.1	1004.9	987.7	1650.8	1114.6	1223.9	1242.2	1115.5	594.9	Rpp14_predicted		XM_341295	Rpp14_predicted	5340138	62661157	XM_341295.2	S	CTCAGGTGATCCCACACCGTCTTCTGACCTATGCCGAAACTACATGCACA	ribonuclease P 14 subunit homolog (human) (predicted)		GeneID:361020; RGD:1305436; GI:62661158	XM_001060859	Rn.43524	361020
ILMN_69528	2001.1	1706.5	1344.4	1469.5	1196.2	1236.3	2442.8	1363.6	1237.9	983.3	1239.4	1380.7	1769.5	1334.9	1339.4	1311.7	1398.5	946.5	1718.5	1157.8	1522.7	1704.1	1109.5	991.2	RGD1563812_predicted		XM_573521	RGD1563812_predicted	6020685	62659794	XM_573521.1	S	TGCCCAAACAATCTGTGGATGGAAAAGCACCACTTGCTGCTGGAGAGGAG	similar to basic transcription factor 3 (predicted) (predicted)		GeneID:498293; RGD:1563812; GI:62659795	XM_001060668		498293
ILMN_49525	151.5	171.2	151.6	103.3	87.5	81.4	137.4	113.1	109.7	80.8	64	99.3	170.7	93.5	140.3	114.8	111.4	96.5	116.3	80.1	144.2	137	92.6	93.4	RGD1560458		XM_343482	Gmppb_predicted	4070685	62654285	XM_343482.2	S	CGTGCTGCCCCACAAGTCTATCGGGGAGTCGGTGCCAGAACCTCGTATTA	GDP-mannose pyrophosphorylase B (predicted)		GeneID:363145; RGD:1560458; GI:109483954	XM_001074797	Rn.102187	363145
ILMN_52150	41.9	52.9	31.4	29.7	29.8	32	30.8	31.7	35.3	27	29	42.3	44.3	43.9	35.7	61.2	33.8	40.2	50.6	32.6	32.2	58.7	71.4	46.9	RGD1308221_predicted		XM_222477	RGD1308221_predicted	4850577	62665056	XM_222477.3	S	AGGGACAACGGGGCCTGCTCCTCCATGTTGATCTCCGATGACGACACCAA	similar to TBC1 domain family, member 8 (with GRAM domain); vascular Rab-GAP/TBC-containing (predicted)		GeneID:304645; RGD:1308221; GI:109507948	XM_001073298	Rn.19710	304645
ILMN_60926	137.5	141.85	191.7	143.9	122.65	120.85	201.5	149.25	153.55	102.4	93.8	116.5	165.15	109.55	122	123.55	108.3	78.05	166.15	98.25	134.6	147.1	87	104			XM_577477	Btd_predicted	6660086	62662295	XM_577477.1	S	AGCAGACAACCTGCGCAAGCCTTCTCACCTGAGCCTGATGGGCTATTCAG	PREDICTED: Rattus norvegicus biotinidase (predicted) (Btd_predicted), mRNA.
ILMN_55394	-7.1	-4.7	1.2	3.6	-7.7	-2.9	-6.6	-1.9	-4.4	-1.5	-16.4	2.8	4	-11.7	-0.3	-7.2	-7.2	-0.4	-8.5	-4.2	-7.3	-0.3	-4	6.1	RGD1562932_predicted		XM_577316	RGD1562932_predicted	4210128	62660229	XM_577316.1	S	GTTGCAGCACACAGCCAACTGGAGCAGGATCAATGTGGAACAATACCCTG	similar to DNA segment, Chr 5, ERATO Doi 577, expressed (predicted)		GeneID:501893; RGD:1562932; GI:62660230	XR_009449	Rn.195620	501893
ILMN_63415	468.2	394.7	416.7	394.9	234.7	211.9	511.1	413.1	286.1	148.8	224.9	389.9	544.7	601.1	438.6	399.9	386.6	339.7	483.6	340.8	422.4	470.5	287.9	233.1	Nfe2l2		NM_031789	Nfe2l2	1450097	13929117	NM_031789.1	S	GCAGCAGACCAGAGATGGCAACGTGTTCCTTGTTCCCAAGAGCAAGAAGC	nuclear factor, erythroid derived 2, like 2	regulation of transcription, DNA-dependent [goid 6355] [evidence IEA]; transcription from RNA polymerase II promoter [goid 6366] [evidence IEA]; transcription factor activity [goid 3700] [evidence IEA]; DNA binding [goid 3677] [evidence IEA]; nucleus [goid 5634] [evidence IEA]	GeneID:83619; RGD:620360; GI:13929118	NM_031789	Rn.10867	83619
ILMN_66625	78	63.1	48.2	53	33	62	85.2	56.6	37.2	37.6	30.5	49.7	64.3	32.5	59	64.2	57.4	48.7	40.1	57	65.1	59.9	54.1	28.6	Brdt		XM_573544	Brdt	520446	62660045	XM_573544.1	S	GTGAAGGCTCGGACACAGGAGCAGATTCGCAAACACCTGGAACACAGCGC	bromodomain, testis-specific		GeneID:305123; RGD:1306678; GI:109499357	XM_001057811	Rn.162229	305123
ILMN_50916	12.8	0.2	11.7	10	2	-1.6	15.8	0.8	28.5	7.8	-4.5	8.6	10.2	11.9	2.6	6.3	8.3	-3.4	17.3	4.7	-0.2	6.4	3.9	-5.4			XM_579606	Cacng5	3190377	62657231	XM_579606.1	S	CAATGTTCTAAAAATGATTCGCTCGGCCACCCCGTTCCCACTGGTCAGCC	PREDICTED: Rattus norvegicus calcium channel, voltage-dependent, gamma subunit 5 (Cacng5), mRNA.
ILMN_63051	5.6	18.9	10.8	17.4	-0.6	18.6	21.7	13.9	15.9	4.2	11.4	10.8	6.3	2.7	11.3	18.3	11.9	22.4	9.2	1.6	17.2	17.3	14.1	2.7			XM_573161	LOC497969	2630338	62656679	XM_573161.1	S	GCAAGACCCTGCACAGCCACCCGGCCTACGTGGAGCACTGTATTTTTGAG	PREDICTED: Rattus norvegicus similar to RIKEN cDNA 1700020L24 (LOC497969), mRNA.
ILMN_61800	36.9	31.4	38.2	30.5	33.2	36.1	52.9	35.7	29.3	32.8	36.3	30	43.8	36.3	42	44.5	34.2	21.7	49.1	30.6	48.9	33.7	43.6	45.6	LOC299915		XM_235301	LOC299915	580300	27718848	XM_235301.1	S	CTGGAGGCCCTCAGAAAGGCAATAAATACACGGCCCGGGAGGGGGTCAAA	similar to lymphocyte protein tyrosine kinase		GeneID:299915; GI:27718849	XM_001071400		299915
ILMN_52006	-2.5	1.9	4.2	-11.5	-0.1	18.6	7.5	2.6	2.8	-8.9	-2.7	-1	4.9	7	-2.1	12.4	-1.4	12.2	-7.8	6.6	11.1	8.3	8.6	12	RGD1564513_predicted		XM_345237	RGD1564513_predicted	5690091	34858182	XM_345237.1	S	GGCCTAGGGGATCTATGGGAGAATTCCGTCTTCACAGACTGCAGCCTTGT	similar to TDPOZ2 (predicted)		GeneID:365851; RGD:1564513; GI:34858183	XM_001054217		365851
ILMN_68340	-19.9	-11.9	-6.8	-7.6	5.9	-16.1	-11.3	-8.4	6.3	-8.8	-6.1	-15.9	-14.5	-11.8	-11.9	6.2	-11.7	3.8	-24.8	-14.7	-11.2	-12.4	-19	-4.9	Amigo		NM_206881	Amigo	2190053	46047419	NM_206881.1	S	GGAGATAGCCTCAGCTCTTCTATGCTCAGTACCACACCCAACCATGACCC	amphoretin-induced gene and ORF		GeneID:295365; RGD:1303079; GI:46047420	NM_206881	Rn.162615	295365
ILMN_65986	4760.2	4047.3	3461.1	3523.5	2576.6	2633.2	5035.9	3750.5	3068.3	2477.9	2233	3062	3509.1	3544.4	3433.7	3138	2668.7	2303.9	4213.3	2937.4	3325.9	3343.3	2291	2329.4	Kctd13		NM_198736	Kctd13	4610131	38454207	NM_198736.1	S	CGTGTAGAAGGAGACAGTACCATCAACCATACTCCAAGCTGCTTTCCGCC	potassium channel tetramerisation domain containing 13		GeneID:293497; RGD:735189; GI:38454208	NM_198736	Rn.103144	293497
ILMN_69867	-15.1	-10.2	-9.7	-13.1	-7.2	-4.3	-9.4	-8.7	5.6	-18	-6.8	1.8	-5.6	-8.1	-5.7	-4.2	-4.3	-0.6	-9	-12.4	-27	-6.6	-1	-7.8	RGD1310852		XM_235324	LOC314992	2850020	62652450	XM_235324.3	S	TGAGTGAGGGAAAGCCACAGGGCATCAGCAGGGCAAGAAGAGGCCACAGA	similar to RIKEN cDNA 9130401M01; synonym: MGC108982; Rattus norvegicus similar to RIKEN cDNA 9130401M01 (RGD1310852), mRNA.		GeneID:314992; RGD:1310852; GI:68163449
ILMN_69614	28.7	2.5	10.1	11.1	15.4	16.1	15.4	13.8	18.8	4.9	8.5	6.6	12.2	15.7	8	26.7	20.4	7.4	6	15.2	8.8	19.5	21.2	9.1			XM_346913	LOC360758	4730242	34870199	XM_346913.1	S	GGGAGAAGCAAATCCCAGCAGGACTAGGGGCAGGTTAGACCGGAGGTGCT	PREDICTED: Rattus norvegicus hypothetical LOC360758 (LOC360758), mRNA.
ILMN_67964	-22	-11.2	-12.6	-8.2	-7.2	-6.6	-5.2	-16.4	-18.9	-6.6	-11.3	-7.3	-23.8	-13.1	-19	-10.1	-17.1	-16.4	-15.5	-12.4	-17.3	-3	-10.6	-19.2			XM_579314	Oas2	60484	62659114	XM_579314.1	S	CACAGGTGATGTGGGAGGAGGTGACCGCTGGTGTTGGCATCTTCTAGCCA	PREDICTED: Rattus norvegicus 2'-5' oligoadenylate synthetase 2 (Oas2), mRNA.
ILMN_49866	4.9	-1.8	-5.9	-2.5	-7.2	-7.3	-12	7.5	5.6	-1.5	-11.2	5.9	5.8	-7.3	-22.9	-4.2	-3.7	-7.2	-4.6	7.5	1.1	-7.1	-4.8	-11.4			XM_344107	LOC363915	6550164	62658818	XM_344107.2	S	GAGCACACGACCATCATAGACCGAGGGCTGGGAGGCTTCGAGGAGAACAA	PREDICTED: Rattus norvegicus hypothetical LOC363915 (LOC363915), mRNA.
ILMN_49845	406.1	412.7	334.3	353.7	276.1	233.3	500.3	410	339.8	215.6	277.6	293.6	421.8	342.2	280.4	282.9	279	229.3	493.4	338.7	349.5	389.5	319.6	214.1			XM_579171	Stau2	7100458	62648504	XM_579171.1	S	TCAGCCCCAGCTGCCAGGGAACTCCTAATGAATGGAACATCTCCTGCTGC	PREDICTED: Rattus norvegicus staufen, RNA binding protein, homolog 2 (Drosophila) (Stau2), mRNA.
ILMN_49679	78.6	67.9	71.6	66.2	37	50.5	66.4	78.1	55.5	40.4	42.2	83	70.2	41.4	52.6	51.1	60.9	32.7	75.8	61.7	78.2	104.9	60.8	53.3	RGD1311501_predicted		XM_216020	RGD1311501_predicted	6660632	62644804	XM_216020.3	S	CAGTGCTAGGAAGTGTATGTGCGTGTCTGTCTACGGAGTGATGTGTGGGC	similar to chromosome 9 open reading frame 7 (predicted)		GeneID:296599; RGD:1311501; GI:34853142	XM_001078807	Rn.105899	296599
ILMN_70374	44.8	36	44.9	36.8	39.8	49	51.3	40.3	47.5	9	46.6	24.7	57.6	56.4	36.7	45.6	54	45.6	28.5	45.5	36.1	59.6	52.8	35.4			XM_578293	LOC502794	6290082	62647517	XM_578293.1	S	GGGGTCCCAGACAGGTTCATTGGCAGAACCACTGGGGATATTGTGATGAC	PREDICTED: Rattus norvegicus similar to immunoglobulin light chain (LOC502794), mRNA.
ILMN_62612	8.6	13.3	11.1	15.3	17.3	5.2	10.7	3.8	5.8	3.9	2.4	22.8	10.1	6.6	-11	-1.2	3.8	3	0.3	5.2	6.4	-1.9	17.7	16.9			XM_579609	LOC497697	5890136	62660601	XM_579609.1	S	TGCAGAAGGCCAAGGAGTGGGAGCTGAAGAATGGAACATAGAGGGAGCCC	PREDICTED: Rattus norvegicus hypothetical gene supported by NM_080900 (LOC497697), mRNA.
ILMN_53765	2295.4	2133.7	1988.5	1705.4	1487	1376.4	3049.2	1855.7	1411.7	1283.2	1413.9	1804	2709.4	1765.8	1551	1691.4	1816.7	1584.8	1953.5	1551	1562.3	2116.6	1534.2	1182.2			XM_343643	LOC501203	6180154	62655534	XM_343643.2	S	CTCAGCCACTTTGGGCCACGTGTACCTTTATCATCAGACTGGAAACGGGA	PREDICTED: Rattus norvegicus similar to Myosin regulatory light chain 2-A, smooth muscle isoform (Myosin RLC-A) (LOC501203), mRNA.
ILMN_64355	-0.3	-2.6	-11	-2.4	-4.5	-2.5	-20.2	-4	-5.3	-13.2	-6	-3.4	-4.7	-0.7	-9.4	-7.4	-10.3	-10.9	-12.2	-6.8	-3.8	-16.6	2.3	-13.7			XM_580030	LOC499907	5860546	62646017	XM_580030.1	S	GCCCTTTCTTCGCATTCAAATTCAGTGGTCAGGCCTTGGCACTAACCGGC	PREDICTED: Rattus norvegicus LOC499907 (LOC499907), mRNA.
ILMN_52116	1.8	9.1	2.2	15.5	10.5	1.2	-4.4	-1.9	4.3	3.8	-9.1	-4.1	2.4	-1	3.1	3.2	4.9	0.4	12.6	10	5.4	0.3	1.5	8.6	Senp1_predicted		XM_217046	Senp1_predicted	70500	62653006	XM_217046.3	S	GCCCATTCACTTGGGTGTGCACTGGTGTCTGGCGGTTGTAGACTTTAGAA	SUMO1/sentrin specific protease 1 (predicted)		GeneID:300193; RGD:1310275; GI:109481259	XM_001060796	Rn.212920	300193
ILMN_58287	707.1	677.9	694.9	634.3	470.7	417.6	1030.3	689.2	502.1	322.6	364.6	499.8	765.8	649.3	618.4	541.8	532.2	428.9	734.1	574.1	675.3	676.3	483	349.3	RGD1561110_predicted		XM_574832	RGD1561110_predicted	2120603	62642728	XM_574832.1	S	TTCCAGCTGTGTGCGGTAACACATGGGACTTGTGGAACTAAAACAGGAAG	similar to hypothetical protein 2BE2121 - Chinese hamster (fragment) (predicted)		GeneID:499507; RGD:1561110; GI:62642729	XM_001066002	Rn.115871	499507
ILMN_52918	9.6	23.2	4.1	14.4	4.8	14.5	30.4	17.8	4.6	17.7	18.8	9.5	22.1	23.9	10.2	6.9	1.4	21.2	19.3	23.8	6.5	18.2	15.1	12.7			XM_577658	LOC502197	4730739	62665072	XM_577658.1	S	TAGTCCAGTTGTGCTTGCTCTACCTGTCCAAGGGGCTTCTGGCAAGGCTG	PREDICTED: Rattus norvegicus similar to integrin alpha 6 subchain (LOC502197), mRNA.
ILMN_70237	183.8	178.7	163.1	204.7	121.4	136.8	205.6	154.2	136.8	113.2	92.5	145.6	130.7	82.4	103.1	86.7	117.8	66.8	140.4	89.5	127.8	176.1	75.5	97.5	RGD1560576_predicted		XM_214434	RGD1560576_predicted	6900044	62663228	XM_214434.3	S	GCTCTCAGGAAGGTCAGCAGGCACAAGTGGACAGCAGCAGAGGGAGCTGT	similar to PC-LKC gene product (predicted)		GeneID:291002; RGD:1560576; GI:109504669	XM_001070261	Rn.66752	291002
ILMN_61394	-1	-1.1	-7.3	-6.9	-12.5	0.3	-7.2	0.6	0.5	0.7	-6.8	-13.5	-4.7	-14.8	-7.2	-13	-10.8	-4.3	-18	-13.9	5.3	-20.3	3.5	-4.6	Olr1505	Olr1505	NM_001000032	Olr1505_predicted	5890603	47575964	NM_001000032.1	S	GGACACTGTCATGTCTATGATGTACACAGTGGTGACACCCATGTTGAATC	olfactory receptor 1505 (predicted)	detection of chemical stimulus during sensory perception of smell [goid 50911] [evidence ISS]; G-protein coupled receptor protein signaling pathway [goid 7186] [evidence ISS]; olfactory receptor activity [goid 4984] [evidence ISS]; integral to membrane [goid 16021] [evidence ISS]	GeneID:287506; RGD:1334253; GI:47575965	NM_001000032	Rn.142081	287506
ILMN_67902	51.7	42.4	60.3	65.7	49.6	52.3	84.2	83.4	37.8	35	52.1	72	70.5	41.4	58.9	43.2	27.6	44.6	83	49.5	57	88.1	51.6	45	Nlgn3		NM_134336	Nlgn3	2350673	19705444	NM_134336.1	S	GCAGACCTTGCACCCCTATAACACCTTTGCCGCCGGATTCAACAGCACCG	neuroligin 3	cell adhesion [goid 7155] [evidence IEA]; protein targeting [goid 6605] [evidence IEA]; catalytic activity [goid 3824] [evidence IEA]; neurexin binding [goid 42043] [evidence IEA]; carboxylic ester hydrolase activity [goid 16789] [evidence IEA]; protein binding [goid 5515] [evidence IEA]; integral to membrane [goid 16021] [evidence IEA]; membrane [goid 16020] [evidence IEA]	GeneID:171297; RGD:621119; GI:145966694	NM_134336	Rn.10263	171297
ILMN_58249	-14	-21.5	-10.3	5.1	-10.6	-2.9	-2.4	-4.9	-6.6	-13.1	-12.5	4.2	-7.7	9.2	-0.5	-11.8	-11.9	-5.1	5.9	-8.2	-7.9	-18.6	-3.3	-5.9	SAGMR; SANTI	SAGMR; SANTI	NM_013023	Sag	5340348	6981499	NM_013023.1	S	GATCGGTAGGAAACTGCTTGTAGTCCTGGTTGCCTTGTGGGAAACCCCTG	retinal S-antigen	sensory perception [goid 7600] [evidence IEA]; signal transduction [goid 7165] [evidence IEA]; visual perception [goid 7601] [evidence IEA]; calcium ion binding [goid 5509] [evidence IEA]	GeneID:25539; RATMAP:41424; RGD:3619; GI:71896616	NM_013023	Rn.9856	25539
ILMN_69801	58.3	48.7	23.8	31.4	45.8	49.9	39.3	25.9	33.9	52.6	41.8	44	53.7	44.4	44.7	52.5	46.6	54	41.7	36.7	39	65.2	48.4	42	Fam31b_predicted		XM_222678	Fam31b_predicted	4560736	62659419	XM_222678.3	S	GGACGACATTGACTACAAGCCCACGGTTAAGGAGAACACTGAGAAGCCCT	family with sequence similarity 31, member B (predicted)		GeneID:289051; RGD:1308441; GI:109497964	XM_001066914	Rn.205866	289051
ILMN_63195	11.1	17.4	-0.4	15.2	1.2	11.9	43	5.2	1.2	-0.2	16	11.6	4.9	18.9	14.9	17.2	0.1	30.8	2	5.3	24.1	-0.9	-1.2	12.9	Cyb561d1_predicted		XM_342315	Cyb561d1_predicted	6770497	62644178	XM_342315.2	S	GGCTACAGTAACGGTGCTCTTGGGCATGTACTCAGTGTGGTTCCAGGCTC	cytochrome b-561 domain containing 1 (predicted)		GeneID:362017; RGD:1310829; GI:62644179	XM_001071389	Rn.67979	362017
ILMN_59878	-15	-5.1	-10.2	-3.5	-12.5	-13.3	-19.6	-2.5	-0.3	-7.3	-6.4	-12.1	211.4	-7.6	-6.1	5.3	-15.3	66.4	16	5.4	12.3	142.2	-4.5	7.1	Mirp1; MGC108602	Mirp1	NM_133603	Kcne2	4050072	19424313	NM_133603.1	S	AACACAACAGCCGAACAACAGGCGCTCCAGGCCAGAGTGGATGCCGAGAA	potassium voltage-gated channel, Isk-related family, member 2	cation channel activity [goid 5261] [pmid 10219239] [evidence TAS]; integral to membrane [goid 16021] [pmid 10219239] [evidence IDA]	GeneID:171138; RGD:621383; GI:19424314	NM_133603	Rn.48691	171138
ILMN_52910	589	515.3	632.3	532.3	495.8	374.4	560.8	582.1	462.3	401.2	346.4	546.2	616.4	617.8	454.6	577.8	495.6	408.1	563.4	382.9	490.2	716.4	508.5	351.3	Gatad2a		XM_214308	RGD1310596_predicted	430300	62662459	XM_214308.3	S	AGTCAGCAGGGCTTACTCCCTCTTAGCCACAGGGATGTCTGAAAGGGCTG	GATA zinc finger domain containing 2A; synonyms: MGC109147, RGD1310596; Rattus norvegicus GATA zinc finger domain containing 2A (Gatad2a), mRNA.		GeneID:290669; RGD:1310596; GI:62078497
ILMN_56829	33.5	28.4	33.2	24	41.8	29.7	29.1	35.6	22.9	35.5	44.1	31.8	44.1	30.1	26.2	39.5	35.9	46	43.9	33.4	33.4	42.4	41	32.7	RGD1559147_predicted		XM_218287	RGD1559147_predicted	4590538	62639033	XM_218287.3	S	CAGCAGACTCTATTGGTGCTCAGGCCCCGCCGAAACCCGATGATGGTAGT	putative zinc finger protein (predicted)		GeneID:292615; RGD:1559147; GI:109458199	XM_001063172		292615
ILMN_53806	16	13.2	9.8	6.9	13.4	8.2	14.7	7.2	13.2	11.1	20.6	11.1	16	12.7	7.6	18.8	15	9.2	11.9	12.8	12.3	27.6	13.7	18.4	CLR; Crlr; RNCLR; RATCRLR	CLR; Crlr; RNCLR; RATCRLR	NM_012717	Calcrl	1170309	6978586	NM_012717.1	S	TACGGTGTCAACAATCAGCGATGTGCAGGGGTACAGCCACGACTGCCCCA	calcitonin receptor-like	G-protein signaling, coupled to cyclic nucleotide second messenger [goid 7187] [evidence IEA]; G-protein coupled receptor protein signaling pathway [goid 7186] [evidence IEA]; calcitonin receptor activity [goid 4948] [evidence IEA]; receptor activity [goid 4872] [evidence IEA]; G-protein coupled receptor activity [goid 4930] [evidence IEA]; integral to plasma membrane [goid 5887] [evidence IEA]; …	GeneID:25029; RATMAP:36438; RGD:2255; GI:6978587	NM_012717	Rn.11202	25029
ILMN_59696	186.5	201.3	216.3	159.6	131.2	118.3	290.1	198.8	146.6	79.7	119	161.7	225.5	177.7	137.3	167	135.5	131.3	204.8	155.4	193.9	162.7	113.2	71.4			XM_219869	Ubtd1_predicted	4730047	62642344	XM_219869.3	S	GGCTTTATGGCAGAGGTTTGCACAGGGCTATCTCCAACTGTAACCCAGGC	PREDICTED: Rattus norvegicus ubiquitin domain containing 1 (predicted) (Ubtd1_predicted), mRNA.
ILMN_52427	1129.5	795.2	754.8	775.8	763.1	617.4	1183.5	692.9	752.8	736.1	618.2	799.3	825.9	665.4	658.5	776.1	769.3	628.4	872.1	578.3	761.4	834.9	644.3	594.5	Mk1		NM_134399	Mk1	4230504	46048591	NM_134399.2	S	CACGGTGGTTGGATGTTGTGAAATGGCCTCTCACCTGCGGCACCCCCTTT	Mk1 protein		GeneID:171436; RGD:621165; GI:19705521	NM_134399	Rn.201717	171436
ILMN_57409	21.2	28.5	33	30.9	7.9	34.2	48.1	59.4	57.1	30.3	35.8	30.2	37.8	42.2	28	25.1	42	12.8	26.1	36.2	52	37.1	7.8	15.9	LRRGT00164		XM_341084	RGD1305685	6380647	62658945	XM_341084.2	S	GGAAGCTGGGTGCTGTAGAGCCAATGTGTGCTGATGTGTGTCCGAGTGTG	similar to hypothetical protein FLJ13089		GeneID:360811; RGD:1305685; GI:114145788	NM_001047900		360811
ILMN_63252	1171.5	966.6	903.8	834.5	760.2	535.4	1151.6	821.8	756.4	564.9	542.2	735.7	1056.9	1568.5	1199.3	880.7	831	616.9	985	658.9	884.4	935.8	636.7	575.3	MGC95114	MGC95114	NM_001009640	Cirh1a	5340110	57528224	NM_001009640.1	S	CGCTTCCTCCGAAAAACGAATCAGATGTCTTCCTGAGGCGCACGACCCAT	cirrhosis, autosomal recessive 1A (human)	nucleus [goid 5634] [evidence IEA]	GeneID:291987; RGD:1311341; GI:57528225	NM_001009640	Rn.106235	291987
ILMN_54494	-6.7	3.1	3.2	2.1	-4.6	-0.5	9.6	7.6	15.4	1.9	5.7	-0.5	7.2	-0.4	6.2	1.3	0.1	1.6	13.3	4.6	-0.6	-0.5	11.2	17.5	Olr85; ratchr1-161056238-161057173_ORF	Olr85; ratchr1-161056238-161057173_ORF	NM_001000138	Olr85_predicted	1500403	47576612	NM_001000138.1	S	GCAACCCACTTCGATACAGTACCATCCTCACCAACAAGGCAGTTTCCATG	olfactory receptor 85 (predicted)	detection of chemical stimulus during sensory perception of smell [goid 50911] [evidence ISS]; G-protein coupled receptor protein signaling pathway [goid 7186] [evidence ISS]; olfactory receptor activity [goid 4984] [evidence ISS]; integral to membrane [goid 16021] [evidence ISS]	GeneID:293228; RGD:1333207; GI:47576613	NM_001000138	Rn.141901	293228
ILMN_56362	-12.7	1	-9.3	-10.3	-1.1	-4.4	-6.1	2.2	9	-1.8	-7.7	-10.9	-0.2	-5.6	-0.6	-15	-9.7	-14.4	1.8	-10.3	-0.9	-12	-2.2	-7.6	Olr1619; ratchr15-26258161-26259096_ORF	Olr1619; ratchr15-26258161-26259096_ORF	NM_001000521	Olr1619_predicted	4210520	47576502	NM_001000521.1	S	CCTCTTCATCATGGCATCTTATATATTGGTCCTGAGAACTGTGTTCAGAC	olfactory receptor 1619 (predicted)	detection of chemical stimulus during sensory perception of smell [goid 50911] [evidence ISS]; G-protein coupled receptor protein signaling pathway [goid 7186] [evidence ISS]; olfactory receptor activity [goid 4984] [evidence ISS]; integral to membrane [goid 16021] [evidence ISS]	GeneID:361033; RGD:1332633; GI:47576503	NM_001000521	Rn.142449	361033
ILMN_65732	62.7	80.1	59.4	85.4	72.6	46.1	98.6	95.9	68.4	48.2	57.4	66.5	91.2	93.4	66.2	60	68.9	64.7	92.1	78.8	52.5	88	56.4	64.8	Rap2a		NM_053741	Rap2a	1400347	16758565	NM_053741.1	S	GGCTACACCACCTCCTTCCGGGGCTCAGACTTGCGGGCTTTGTTTCACAA	RAS related protein 2a?	GTP binding [goid 5525] [pmid 1900290] [evidence ISS]; GTPase activity [goid 3924] [pmid 1900290] [evidence ISS]	GeneID:114560; RGD:620590; GI:16758566	NM_053741	Rn.11606	114560
ILMN_58239	11	26.1	1.8	12.8	15.9	20.1	17.7	17.8	10.7	-2	5.2	21.1	9.6	30.7	21.7	40.2	8.4	7.2	25.7	10.9	34.6	21.2	25.2	4.7	Centd1_predicted		XM_223437	Centd1_predicted	1090286	62660575	XM_223437.3	S	AAGCTGCCATCGAAGGTCATTGAGGAACTTAGTGTGGTTCTCCAGAGGTC	centaurin, delta 1 (predicted)		GeneID:305367; RGD:1306452; GI:109499755	XM_001053361	Rn.106446	305367
ILMN_52003	1	-5.3	-9.9	-13	-6	-7.1	-18.1	2	-16.9	2.9	-11.5	-18.5	-12.6	2.7	-7.2	-12.5	-8.3	0.2	-0.1	-0.6	-0.7	-13	-11.5	-7.3			NM_001005874	Kif2b	3990411	54400719	NM_001005874.1	S	AAGCCAAGCTGAGTGACAGCCACGACCTGAGATCAGGAATGAGATCTTGG	Rattus norvegicus kinesin family member 2B (Kif2b), mRNA.
ILMN_50961	-31.2	-17.8	-17.7	-2.6	-7.9	-16.3	-7.6	-17	-13.4	-7.6	-18.5	-5.8	-15.9	-5.9	-19	-9.9	-18.9	-9.1	-14	-4.4	-9.3	-21.1	-8.5	-8	Dpep1		NM_053591	Dpep1	5290593	16758371	NM_053591.1	S	CTTCTGTGTGTTACCTAGCACGGTTGGCAGTGTGAAGCAGGGTGCCAGGC	dipeptidase 1 (renal)	proteolysis and peptidolysis [goid 6508] [evidence IEA]; dipeptidase activity [goid 16805] [pmid 1420313] [evidence TAS]; membrane dipeptidase activity [goid 4237] [evidence IEA]; dipeptidyl-peptidase activity [goid 8239] [evidence IEA]; metallopeptidase activity [goid 8237] [evidence IEA]; hydrolase activity [goid 16787] [evidence IEA]; microsome [goid 5792] [evidence IEA]; extracellular space […	GeneID:94199; RGD:620324; GI:16758372	NM_053591		94199
ILMN_64107	165.7	165	155.9	179.7	155	104.3	190.6	121.3	137.4	109.9	126.2	144.4	197.7	191.9	211.1	212.4	185.5	125.3	243	132.8	216.3	195.6	173.2	113.4	RGD1562137		XM_237078	Lonrf2_predicted	4610537	62654943	XM_237078.3	S	CACACGCAAGCTGAACAGTCGCCAAGAGATGGCTAACAACGCACAGAGAG	LON peptidase N-terminal domain and ring finger 2 (predicted)		GeneID:301361; RGD:1562137; GI:109485984	XM_001058206	Rn.108116	301361
ILMN_67423	159.8	512.6	304.4	358	244.8	316	605.4	190.5	437.1	127	248.5	237.6	327.7	419.8	173.5	193.8	224.9	265.8	417.5	475.4	527.6	594.6	486.1	234.4	Bmpr-II		XM_217409	Bmpr2	7040711	62655126	XM_217409.3	S	ATCTAGCACTGCTGTGTACCTCGCAGAGGGAGGCACTGCCACAACCATGG	bone morphogenic protein receptor, type II (serine/threonine kinase)		GeneID:140590; RGD:71082; GI:109486138	XM_001065181	Rn.59276	140590
ILMN_66634	7.2	-2.3	-9	1	-0.9	-2.1	6.2	-0.3	0.6	9.9	-6.3	-3.2	-5.7	-3	4.8	1.1	-4.7	3.4	-4	2	-1.9	-2.9	1.3	-2.8	LOC306312		XM_224680	LOC306312	4540110	62663024	XM_224680.3	S	CTCATGGCCAAGGCATTCAGGGACTACAGCCGTAGGTTCTACACAAAGTG	similar to RNA polymerase II transcription factor SIII subunit A2 (Elongin A2) (EloA2) (Transcription elongation factor B polypeptide 3B)		GeneID:306312; GI:34879755	XM_001065941	Rn.144148	306312
ILMN_60663	373.1	329.3	313.7	355.2	230.3	210.6	408.4	305.5	274.2	161.8	188.9	187.6	440.7	298.9	332.2	278.4	260.3	226.3	346.2	275.5	297.2	326.3	194.1	241.6	MGC109091	MGC109091	NM_001009714	RGD1307700	4560138	57528384	NM_001009714.1	S	CAGCGCACACTGGAGAGTGGGTAAAGGATGGAGGCTTGGTCTTCGGTACC	similar to hypothetical protein BC018453		GeneID:363219; RGD:1307700; GI:57528385	NM_001009714	Rn.92704	363219
ILMN_64486	27	23.3	14.5	22.7	8.8	18.1	14.3	16	22.6	15.7	6.9	15.9	15.6	17.2	13.9	13.5	4.5	13.5	25.7	19.7	13.5	40.2	3.7	12.4	Cidea_predicted		XM_214551	Cidea_predicted	130039	62664562	XM_214551.3	S	TGACACAGAAGAGCAGCCATCCCCCAAGGCTAGCGCCAAAGGCTGGTTCA	cell death-inducing DNA fragmentation factor, alpha subunit-like effector A (predicted)		GeneID:291541; RGD:1305106; GI:109506731	XM_214551	Rn.8171	291541
ILMN_68895	-11.4	-20.6	-12.4	-10.6	-14.2	-15.7	-16.5	-13.3	-6.1	-16.6	-20.4	-23.6	-19.4	-25.6	-21.6	-12.4	-7	-19	-15.8	-7.5	-6.1	-23.3	-16.1	-12.4	RGD1565406_predicted		XM_216693	RGD1565406_predicted	6840064	62650621	XM_216693.3	S	CCCCTGATGGGCAGTACGTGCCAAGGATCATGTTTGTTGACCCTTCTTTG	similar to LRRGT00057 (predicted)		GeneID:298959; RGD:1565406; GI:109478143	XM_001076994	Rn.28998	298959
ILMN_52921	-7.8	0.7	6.2	-11	-1.2	-12.7	6.9	1.3	-8.4	-4.5	-3.3	-4.6	-16.9	-7.5	-7.3	2.8	-10	1.4	-7.1	1.5	-13.9	-3	-7.4	-5.8	LOC298353		XM_233326	LOC298353	3060138	62666434	XM_233326.3	S	GAAGGACATGCAGAATCCCCAAGAAAAGCCAGCCTTCATCCAGGCAGAGC	reproductive homeobox on X chromosome 7; Rattus norvegicus reproductive homeobox on X chromosome 7 (LOC298353), mRNA.		GeneID:298353; RGD:1563189; GI:71043820
ILMN_68733	9.6	7.7	-0.7	13.3	4.1	11	19.5	21.3	-3.4	11.1	0	10.2	0.5	-8.4	3.2	-3.9	11.7	4.1	2.3	8.3	10.4	-5.3	11	22.1	Phf15_predicted		XM_220398	Phf15_predicted	110487	62656050	XM_220398.3	S	CCATGCAACATCGCCGGGCTTCTGGCTTGATGTAGACGAGGTGAGGGAGA	PHD finger protein 15 (predicted)		GeneID:303113; RGD:1309152; GI:109488081	XM_001073159	Rn.99384	303113
ILMN_61254	3301	2825.2	2531.8	2460.2	2051.1	1860.2	4139.2	2589.1	2261.1	1740.4	1724.5	2462.9	2575.2	2223.1	1896	2239.8	1978.6	1490.3	2692.2	1993.5	2285.4	2877	1760.2	1892.4	RGD1559909_predicted		XM_347063	RGD1559909_predicted	4210239	62649611	XM_347063.2	S	CCCTTTCCAGGGCCGATGGCTGGACTCTGACCAACTCCCTTCACCAAAAG	RGD1559909 (predicted)		GeneID:362592; RGD:1559909; GI:109475480	XM_001056490	Rn.29869	362592
ILMN_51346	120.6	88.3	135.4	150.6	100.7	50.6	238.2	91.7	70.2	65.6	47	109.6	110.2	85.3	89.5	92.8	71.3	64.1	155.7	112.2	161.2	102	98.8	43.8			XM_575653	LOC500304	6840195	62648082	XM_575653.1	S	CCACCAGCGTCTTTATAGGTTGATAGGACTGTGTGTTTCTGGACATGTCT	PREDICTED: Rattus norvegicus similar to Zinc finger protein 248 (LOC500304), mRNA.
ILMN_62692	174.6	120.2	143.9	133.1	114.4	97.3	152.2	146.9	134.2	77.3	126.4	108.6	106.6	121.1	118.2	82.5	84.7	70.3	167.8	126.8	124.1	115.2	79.8	110.9	Spag7_predicted		XM_220574	Spag7_predicted	6660722	62656368	XM_220574.3	S	CTTTGACCTCCAGCAAAGCAGGGGCATGGAGGGACAAGGCTGCTGCTATC	sperm associated antigen 7 (predicted)		GeneID:303260; RGD:1305473; GI:34871064	XM_001079933	Rn.102346	303260
ILMN_51918	240.4	327.2	297.2	375.5	181.6	198	291	228.8	361	220.4	210.3	241.1	168.6	254.5	231.9	218.5	201.1	105.7	241.5	259.8	301.8	231.9	148.4	154.3	Ephb6		XM_231650	Ephb6	1230717	62647129	XM_231650.3	S	CAGGCTCGGTGGAAGTGTAAAGCCTGGTCAGCAATCTGTGAGCTGCCGCT	Eph receptor B6		GeneID:312275; RGD:1306163; GI:62647130	XM_001068490	Rn.125930	312275
ILMN_61661	164	160.5	185.2	190.4	101.3	106.1	210	156.5	122.6	86.5	83.7	137.9	174.8	98.5	111.6	177.1	139.8	104.2	173.5	91.9	152.3	144.9	110.3	103.9	H218; GPCR18; Gpcr13; snGPCR18	H218; GPCR18; Gpcr13; snGPCR18	NM_017192	Edg5	4760671	8393468	NM_017192.1	S	ATCAGTGTGGGGTCTGTGACCTCCTATCCCAGTGTGGGTGCTGTCTGACC	endothelial differentiation, sphingolipid G-protein-coupled receptor, 5	behavior [goid 7610] [evidence IEA]; G-protein coupled receptor protein signaling pathway [goid 7186] [evidence IEA]; G-protein coupled receptor activity [goid 4930] [pmid 9409733] [evidence IDA]; rhodopsin-like receptor activity [goid 1584] [evidence IEA]; lysosphingolipid and lysophosphatidic acid receptor activity [goid 1619] [evidence IEA]; receptor activity [goid 4872] [evidence IEA]; integr…	GeneID:29415; RGD:68334; GI:8393469	NM_017192	Rn.2491	29415
ILMN_48424	931.8	1356.5	1383.5	848.4	1550.8	1151.7	1145.7	1128.5	2292	1508.8	1077.3	1865.9	1264.4	1291	881	584.5	2035	485.9	2253.3	1363.8	1461.1	1994.8	331.5	1346	IRG1; isg12(a)		NM_203410	Ifi27l	5220364	42821117	NM_203410.1	S	CCAAGGTGGCTGACATGGCAAGAGAGGAGGCAGACATGGGAACAGAGGTG	interferon, alpha-inducible protein 27-like		GeneID:170512; RGD:69404; GI:42821118	NM_203410	Rn.3867	170512
ILMN_68303	40.2	59	33.4	32.9	12.8	36.6	55.8	52.9	37.3	24.3	41.4	34.6	91	43.6	62.3	44.3	54.7	37.5	40.7	24	35	21.4	43.5	35.2			XM_576460	LOC501045	4230064	62654205	XM_576460.1	S	CGGCAGCGTCCTTTGGTCGACAACCGGGTGATTCCTTGTATCAGGTTGAT	PREDICTED: Rattus norvegicus similar to hypothetical protein PB402898.00.0 (LOC501045), mRNA.
ILMN_63736	10.6	13.1	23.8	-1.1	3.5	18	-0.9	9.2	18.4	13.6	-17.1	-4.3	-5.9	21.5	26.3	-1.3	12	-12.1	-1.1	-3.5	-8.9	15.3	-19.8	0.2	RGD1310705		XM_343186	Pwp1_predicted	870142	62651871	XM_343186.2	S	CAGCGCTAGGGAGGAGAGAGATGTGTAGATTTCCTAAGACATGTGGCCAG	PWP1 homolog (S. cerevisiae) (predicted)		GeneID:362856; RGD:1310705; GI:34862412	XM_001075998	Rn.2684	362856
ILMN_47743	922.2	678.9	546.8	672.3	460.5	540.5	809.9	567.8	491	362.2	479.6	456.4	746.2	596.6	656.8	662.1	569.8	427.5	706.5	519.4	700.3	709	561.7	413.3	Actr6_predicted		XM_235051	Actr6_predicted	730494	62652005	XM_235051.3	S	CTGTCGTGTTGCCTGAGAACCCTATCACTTACTCCTGGGAAGGTGGGAAA	ARP6 actin-related protein 6 homolog (yeast) (predicted)		GeneID:314718; RGD:1304609; GI:109480431	XM_001076791	Rn.16356	314718
ILMN_69775	-3.6	-10	-16.7	-11.6	-6.1	-12	-3.9	-7.4	-1.7	-8.3	-15	-7.5	-9.2	-12	-12.8	-2.7	-13.4	-20.9	-14.3	1.9	-26.3	-16.3	-7.8	-9.9	RGD1310425		XM_216487	RGD1310425_predicted	2510717	62648901	XM_216487.3	S	AGACCTTATGGGACAAACACTGCCAAGAACCGGCACAGGCCCTTCTGAGC	hypothetical LOC298398; Rattus norvegicus hypothetical LOC298398 (RGD1310425), mRNA.		GeneID:298398; RGD:1310425; GI:62078597
ILMN_64963	53.2	51.1	43.5	64.9	56.1	30.4	97	420.6	46.7	145.2	36.8	42.9	33.7	22.7	49.3	9.8	60.3	2.8	32.8	30	21.6	52.1	28.1	6.5			XM_213559	LOC287921	130725	62718089	XM_213559.3	S	TGAAGACCTGGAGAGAATGGCGGAGGCAGTCATGTCAATTCTGCACAACT	PREDICTED: Rattus norvegicus hypothetical LOC287921 (LOC287921), mRNA.
ILMN_64555	-5.1	0.5	-6.8	-0.7	-14.5	1.7	-7.4	-18.2	-11.2	6.6	-13.7	-9.3	-3.1	-6.3	3.1	7.5	-12.1	-1.1	0.7	-5.2	-2.5	-18.7	-13.3	0.4	RGD1562078_predicted		XM_577166	RGD1562078_predicted	3060358	62657723	XM_577166.1	S	GCCTACCCACCTTCATTTTGTGTTCCAACATGCGGGCTATGTCTCTCTGG	similar to RIKEN cDNA 2310057N15 (predicted)		GeneID:501766; RGD:1562078; GI:62657724	XM_001071467		501766
ILMN_56076	74.4	94.5	115.4	65.4	70	55.8	117.8	95.2	95.1	60.4	51.5	64.9	97.2	48	54.2	62.2	82.2	52.5	71.9	78.5	90.7	78	34.2	83	Nrm		NM_212508	Nrm	6040079	47059198	NM_212508.1	S	GTGTTTCCACCTCGAGGAGCTATGTCAGGGCCTATCTGAAAGTTTGTAGG	nurim (nuclear envelope membrane protein)	nuclear membrane [goid 5635] [evidence ISS]	GeneID:361791; RGD:1302966; GI:47059199	NM_212508	Rn.38521	361791
ILMN_57429	985.6	1294.4	1042.5	1263.4	814.1	768	1464.4	1065.5	934.2	668.5	623.3	1136.3	966.8	869.7	1157.9	986.6	938	610.7	1151.6	697.6	1218.3	1048.5	839.4	702	Scn2a1; SCN; SCN2A; ScpII; NachII; Nav1.2; Scn2a2; RII/RIIA; RNSCPIIR	SCN; SCN2A; ScpII; NachII; Nav1.2; Scn2a2; RII/RIIA; RNSCPIIR	NM_012647	Scn2a1	1980148	6981505	NM_012647.1	S	CTTACTCATCCACATGGCACCAGAGCTGTTTCAGGTATGATTCGGGAACC	sodium channel, voltage-gated, type 2, alpha 1 polypeptide	cation transport [goid 6812] [evidence IEA]; sodium ion transport [goid 6814] [evidence IEA]; generation of action potential [goid 19228] [pmid 3754035] [evidence TAS]; apoptosis [goid 6915] [evidence IEA]; neurogenesis [goid 7399] [evidence IEA]; cation channel activity [goid 5261] [evidence IEA]; voltage-gated sodium channel activity [goid 5248] [evidence IEA]; membrane fraction [goid 5624] [ev…	GeneID:24766; RATMAP:34419; RGD:3632; GI:6981506	NM_012647	Rn.89192	24766
ILMN_61169	970.3	833.7	819	816.6	637.4	569.1	1342.5	812.6	626.8	447.5	540.4	810.3	1071.8	665.7	739.8	857.6	738	603	876.6	766.6	860.8	892.6	622.9	491.3	RGD1309319		XM_233686	Spsb1_predicted	3360504	62650054	XM_233686.3	S	GCCGTCCCGGCACCATCACCGTAAAGCCTTGTGGCATGTATAGTTCTGAA	splA/ryanodine receptor domain and SOCS box containing 1 (predicted)		GeneID:313722; RGD:1309319; GI:27662682	XM_001075317	Rn.75037	313722
ILMN_51658	229.1	207.9	209.1	181.2	133.4	121.5	281.4	177.3	188.2	135.6	137.2	171.2	185.8	125.6	144.3	144.7	188.8	118.2	208.4	128.6	135.9	230.1	130.2	122.6	Pgm1_predicted		XM_214047	Pgm1_predicted	4200093	62660487	XM_214047.3	S	GTTAATGGAGGGGTGGCAACCATGCGGACCAGTGGGACCGAGCCCAAAAT	phosphoglucomutase 1 (predicted)		GeneID:289632; RGD:1306061; GI:109499698	XM_001078446	Rn.203347	289632
ILMN_53590	16.2	24.9	17	15.2	19.7	20.5	33.8	21.4	-1	11.5	25.5	12.6	11.2	15.2	15.6	16.5	9.3	20.9	31.2	26.4	19.7	15	31.3	26.1	LOC304484		XM_222186	LOC304484	5690040	62658889	XM_222186.3	S	GCCGCCTGTGTTTGGGGCAGACTCCTTCAGTGACAAAGTTGAAGAGGTGG	similar to hypothetical protein 4921511C16; synonym: MGC114454; Rattus norvegicus similar to hypothetical protein 4921511C16 (LOC304484), mRNA.		GeneID:304484; RGD:1562334; GI:71043840
ILMN_61575	513.9	540.4	482.1	515.9	374.1	323.4	643.1	426.2	461.7	289.7	351.5	512.2	499.4	402.8	428.2	480.1	441.2	302.4	529.7	372.8	491.2	580.1	387.2	325.8	Gcs1		NM_031749	Gcs1	5900017	13994183	NM_031749.1	S	CTTCGGGCCAATGTAGTAAGCAACGTACGGCAGCAATACCAGGCTACAGG	glucosidase 1		GeneID:78947; RGD:69240; GI:13994184	NM_031749	Rn.22161	78947
ILMN_57086	348.8	339.2	352.6	381.8	278.6	278.5	537.8	295.6	273.6	196.2	198.8	341.8	286.3	174.2	196.7	239.2	232.2	219.9	332	224.3	289.9	358.2	258.5	198	Ctl1	Ctl1	NM_053492	Cdw92	2640056	16758247	NM_053492.1	S	GTATGTGCATGGGAAGTGTCTTGGGGGGAGGGTTGTAGAAGCACAGAGGA	CDW92 antigen	choline transport [goid 15871] [pmid 10677542] [evidence ISS]; choline transporter activity [goid 15220] [pmid 10677542] [evidence ISS]	GeneID:85254; RGD:621426; GI:76563923	NM_001033852	Rn.97686	85254
ILMN_55947	-28.8	-14.5	-10.1	-30.4	-25.9	-11	-24.1	-12.3	-17.6	-11.9	-30.6	-7.5	-17.6	-17.2	-16	-14.8	-17.5	-11.1	-27.1	-10	-27.2	-21.3	-13.8	-25.4			XM_343913	LOC363620	70010	62656241	XM_343913.2	S	CACACAGTGGCTCTCCTCACTATCAGGGTGACCTAGAGGAAATGGCTGAC	PREDICTED: Rattus norvegicus similar to novel protein (possible ortholog of human dynein, axonemal, heavy polypeptide 9 (DNAH9)) (LOC363620), mRNA.
ILMN_50618	-25.1	-11.9	-17.3	-20.9	-17.5	-18.4	-28.4	-19.4	-8.4	-20	-14	-10.5	-22.6	-18.1	-26.1	-7.6	-24	-26.3	-25.1	-23.4	-31.5	-21.9	-25.2	-13.7	RGD1308850_predicted		XM_342744	RGD1308850_predicted	5130072	62648067	XM_342744.2	S	ATGGGACTGCCCCCTCTCTTGGGCCTGGAAGATCAGTTAATCCTGAAGTA	LOC362424 (predicted)		GeneID:362424; RGD:1308850; GI:109472528	XM_001055587	Rn.198699	362424
ILMN_49510	-9.9	-8.6	-14.9	-5	-13.8	-15.8	-5.7	-13.5	-5	-8.7	-6.9	0.6	-12.7	-15.3	3.7	-2.1	-15.9	0.8	-9.2	-3.1	-7.1	-8.2	-9.4	-7.4	LOC501333		XM_576744	LOC501333	5130161	62718235	XM_576744.1	S	GGCCCTGCGCTGCAGTTGCAGTCAGAGGAAAAGCAGCTGTTCACTTGTGT	hypothetical gene supported by BC059164		GeneID:501333; GI:109513268	XM_001068278		501333
ILMN_57390	110.5	132	109.1	169.1	63	98.8	269	79.9	134	48.9	111.4	149.8	139.4	183.8	154.3	148.7	136.3	93.3	118.6	137.4	169	151.3	66.5	94.1	Efhd2		XM_216579	Efhd2_predicted	6770273	62649977	XM_216579.3	S	AGGCGGACAGGATTTATTCTGGATCTAGGCGGCCACAGCAAGTGCCCAGG	EF hand domain containing 2; synonym: MGC114423; Rattus norvegicus EF hand domain containing 2 (Efhd2), mRNA.		GeneID:298609; RGD:1307585; GI:72255531
ILMN_54681	587.8	577.3	493.4	492.8	372.8	379	624.3	492.9	459.6	323.5	382.1	380	512.3	385	410.5	394.4	361.9	295.9	613.4	404.1	516.6	596.3	387.6	354.5	Hdac3		NM_053448	Hdac3	3130725	16758191	NM_053448.1	S	GGTCTCTGGAACATTATGGGTAATGAGCCCTAGCAGCTGACCCCAGCCCC	histone deacetylase 3	chromatin modification [goid 16568] [evidence IEA]; regulation of progression through mitotic cell cycle [goid 7346] [evidence IEA]; regulation of transcription, DNA-dependent [goid 6355] [evidence IEA]; histone deacetylase activity [goid 4407] [evidence IEA]; hydrolase activity [goid 16787] [evidence IEA]; protein binding [goid 5515] [evidence IEA]; nucleus [goid 5634] [evidence IEA]	GeneID:84578; RGD:619977; GI:16758192	NM_053448	Rn.17284	84578
ILMN_47951	134.7	182.2	146.4	123.4	102.6	103.1	135.8	136	118	106.5	129.8	108.5	106.5	104.2	125.5	102.9	113.7	81.7	161.1	128.3	131.3	163.1	126.9	96.6	5HT1D	5HT1D	NM_012852	Htr1d	130382	6981055	NM_012852.1	S	TCATCTGCTGGCTGCCTTTCTTTGTGGTATCCTTGGTCCTCCCCATCTGC	5-hydroxytryptamine (serotonin) receptor 1D	synaptic transmission [goid 7268] [evidence IEA]; G-protein signaling, coupled to cyclic nucleotide second messenger [goid 7187] [evidence IEA]; G-protein coupled receptor protein signaling pathway [goid 7186] [evidence IEA]; receptor activity [goid 4872] [evidence IEA]; rhodopsin-like receptor activity [goid 1584] [evidence IEA]; G-protein coupled receptor activity [goid 4930] [evidence IEA]; se…	GeneID:25323; RATMAP:41208; RGD:2847; GI:6981056	NM_012852	Rn.34834	25323
ILMN_48313	247.4	227.5	185.4	235.1	178.8	184.8	366.7	219.1	183.5	141.4	149.6	157	208.4	193.8	169.2	187.8	157.1	149	232.9	166.9	203.6	224.1	166.4	130.6	Naalad	Naalad	NM_057185	Folh1	6130315	42476113	NM_057185.2	S	GGCCAAGGTCTTGTCTGTGGCTCCCTATGGAGGATCCTGATAAAAAGCGG	folate hydrolase	proteolysis and peptidolysis [goid 6508] [pmid 9501243] [evidence IDA]; folic acid and derivative metabolism [goid 6760] [evidence IEA]; gamma-glutamyl hydrolase activity [goid 8464] [evidence IEA]; peptidase activity [goid 8233] [evidence IEA]; serine-type endopeptidase activity [goid 4252] [evidence IEA]; catalytic activity [goid 3824] [evidence IEA]; membrane dipeptidase activity [goid 4237] […	GeneID:85309; RGD:70963; GI:17105334	NM_057185	Rn.89278	85309
ILMN_65846	-21.8	-17.2	-18.1	-0.5	-1.6	-13	-8.1	-12.6	0	-2.2	-13.7	-8.8	-16.3	-15.6	-12.2	-5.3	-17.1	-13.4	-15.2	-5.4	-11.4	-8.7	-9.2	-16.1			XM_575528	LOC500176	3870358	62647416	XM_575528.1	S	GCTCCTAGGCAGCTCATACATTACACATCTACACTAGTGTCAGGCACCCC	PREDICTED: Rattus norvegicus similar to immunoglobulin kappa-chain (LOC500176), mRNA.
ILMN_51317	-22.3	-26.5	-16.6	-16.7	-17.9	-24.2	-31.7	-18.9	-10.5	-14.8	-15.8	-21.8	-26.4	-17.7	-22.6	-21.6	-17.8	-17	-24.5	-17.4	-20	-21.3	-31	-15.5	Olr40; ratchr1-160170992-160170042_ORF	Olr40; ratchr1-160170992-160170042_ORF	NM_001000127	Olr40_predicted	5890204	47577304	NM_001000127.1	S	AGGAAATCAGGCAGCACCTGGTAAGGTCATTCCTGAGTGCAGGCCCGTGA	olfactory receptor 40 (predicted)	detection of chemical stimulus during sensory perception of smell [goid 50911] [evidence ISS]; G-protein coupled receptor protein signaling pathway [goid 7186] [evidence ISS]; olfactory receptor activity [goid 4984] [evidence ISS]; integral to membrane [goid 16021] [evidence ISS]	GeneID:293197; RGD:1334204; GI:47577305	NM_001000127	Rn.141934	293197
ILMN_55833	1548.5	2286	2319.5	1852.5	1267.7	1420.9	2622.7	2298.3	1648.5	1083.4	1476.3	1679	1761	2323.6	1736.7	1553.1	1416.8	1194.7	1852	1708.5	2001.6	1808.8	1409.8	1215.2	Abl		XM_231137	Abl1	3140438	62644922	XM_231137.3	S	ATGGTCCACACTGCCAGACACTACCATGCGCTGACACCATGCTCACAAGG	v-abl Abelson murine leukemia viral oncogene homolog 1		GeneID:311860; RGD:2008; GI:109468008	XM_001079831	Rn.3105	311860
ILMN_65143	449	422.6	382.2	398.1	283.4	274	575.1	316.5	359.1	207.1	275.4	321.2	539.6	851	531.2	499.4	378	386.2	522.9	387	473.6	472.6	364.5	260.1	LOC310958		XM_227809	LOC310958	2190603	62644655	XM_227809.3	S	AGTACACAGCCTTCTGCCTCTGTGTGGAGTTGTCAGTACAGCTCGTCAGA	similar to zinc finger, ZZ domain containing 3		GeneID:310958; GI:109465754	XM_001078082	Rn.198185	310958
ILMN_53372	-12	-2.9	-6.6	-3.5	-10.5	-5.6	-12.1	-19.2	-0.7	0	-9.5	4.2	-7.8	-3	-3.5	-4.8	-14.5	-8	-15.1	-18.6	-6.9	-13.9	-8.8	9.5	V1re22		NM_001008960	V1re22	610647	57113826	NM_001008960.1	S	TCTCTGTGTTTTCCTGTATTGGGTTCCTTTGTGGTGAGCCATAACCCTGA	vomeronasal V1r-type receptor V1re22		GeneID:494305; RGD:1359235; GI:57113827	NM_001008960	Rn.129452	494305
ILMN_58993	18.3	4.9	4.4	2.3	10.6	1.4	10.5	-4.8	6.9	-12.9	12.7	10.4	0.7	-1.5	10.1	-7.6	2.4	10	-2.9	6.2	-2.9	11.4	2.3	1.3	P22k15		NM_199266	P22k15	50110	41152507	NM_199266.1	S	CTCTGGGACTGACTGGGCTGTTACCCACCACTTGCAGACGTTGATTCTAG	cystatin related protein 2	cysteine protease inhibitor activity [goid 4869] [pmid 2280780] [evidence ISS]	GeneID:296229; RGD:727814; GI:41152508	NM_199266	Rn.43503	296229
ILMN_50222	-17.4	-15.5	-12.7	-11.2	-13.8	-16.3	-9.6	-7.6	-12.2	-13.1	-12.7	-12.6	-20.7	-15.6	-18.1	-11.2	-19.2	-13.8	-13.1	-15.7	-16.3	-15.7	-16.9	-12.1	RGD1564477_predicted		XM_574169	RGD1564477_predicted	2360341	62664607	XM_574169.1	S	GATCTCGGAGTGGGCTGTGTTTGTGAATTTCCTCACCCTCGGCCTCGCTG	similar to cytoskeleton associated protein 2 (predicted)		GeneID:498882; RGD:1564477; GI:109506752	XM_001068812		498882
ILMN_50939	-1.9	-5.9	0.9	-12.6	-1.8	-10.3	-14.2	-15.4	-15.1	-13.7	-14.8	-10.2	-7.8	-6.9	1.3	-12	-11.7	-11.6	-12.5	-7.1	-4.6	-10.9	-23	-12.4	MNAT; VMAT2	MNAT; VMAT2	NM_013031	Slc18a2	6180402	6981545	NM_013031.1	S	GTGGTCGGGACACCTTCCCTTTCTGAAGCAGAGAAAACCATCTACAAGCG	solute carrier family 18 (vesicular monoamine), member 2	synaptic vesicle amine transport [goid 15842] [pmid 1505023] [evidence TAS]; transport [goid 6810] [evidence IEA]; neurotransmitter transport [goid 6836] [evidence IEA]; carbon utilization by fixation of carbon dioxide [goid 15977] [evidence IEA]; monoamine transport [goid 15844] [evidence IEA]; amine transporter activity [goid 5275] [pmid 1505023] [evidence IDA]; carrier activity [goid 5386] [ev…	GeneID:25549; RATMAP:41434; RGD:3694; GI:6981546	NM_013031	Rn.9686	25549
ILMN_58645	1543.9	1768.4	1403.7	1419.9	1355.7	1209.8	1922.8	1491.6	1798.9	1177.5	1154.3	1076.4	2127.9	1339.6	1679.3	1530.9	1273.9	1011.8	1926.9	1349.2	1897.2	1716.4	2159.4	1023.1	Mch1; MGC108691	Mch1	NM_022383	Cap1	4010736	11693145	NM_022383.1	S	TCCCAGTCCCTGAGCAGTTCAAGACCTTGTGGAACGGACAGAAGTTGGTC	CAP, adenylate cyclase-associated protein 1 (yeast)		GeneID:64185; RGD:620309; GI:59709467	NM_022383	Rn.112585	64185
ILMN_52340	415	423	396.5	352.9	318.7	255.2	497.3	353.1	283	237	228	348.8	332.4	231.2	246.7	273.6	284.6	181.8	354	248.8	290.6	302.4	235.9	193.4	Pdi2	Pdi2	NM_017226	Padi2	3780465	8393934	NM_017226.1	S	AGGGTGGGGGTAACGGCAGGAAGATGGCGGGAATGGGGCAGTATGAACTT	peptidyl arginine deiminase, type II	protein modification [goid 6464] [evidence IEA]; calcium ion binding [goid 5509] [pmid 2768262] [evidence ISS]; protein-arginine deiminase activity [goid 4668] [pmid 2768262] [evidence ISS]; hydrolase activity [goid 16787] [evidence IEA]	GeneID:29511; RGD:3288; GI:8393935	NM_017226	Rn.98523	29511
ILMN_51291	67.1	73.7	90.3	49.9	53.3	48.6	67.3	62.8	77.5	42.4	67.1	43.5	125.3	65.2	127.5	98.2	99.3	63.2	96.7	58.1	64.1	89.2	110.6	52.7	Mapk4		XM_225726	Mapk4	2940167	62664624	XM_225726.3	S	GTTCATCTCGCGTGCCCTAAAGCTCTGCACCAAACCTGAGGACCTACCGG	mitogen-activated protein kinase 4		GeneID:54268; RGD:3047; GI:109506789	XM_001053505	Rn.146899	54268
ILMN_66448	-24.6	-19.4	-14.2	-20.1	-16.8	-3.5	-15	-13.5	10.1	-13.8	-10.7	-12.4	-8.3	-16.9	-12.6	-14.7	-16.1	-10.8	-20.5	-17.8	-12.5	-26.8	-13.3	-9.8			XM_577473	LOC502040	2510377	62662130	XM_577473.1	S	ACCGCTGAGGAGTAAGAGAAAAGGTGGCCGTGCGGAAACAGAAGGAGCGG	PREDICTED: Rattus norvegicus similar to Gpc6 protein (LOC502040), mRNA.
ILMN_55434	447.5	353	327.4	334	283.3	279.5	562.4	312.2	262.2	243.8	254.2	230.8	433.8	372.8	403.7	349.7	275.2	243.7	354.8	292.6	316.7	399.9	417.6	171.9			XM_574482	Btbd1_predicted	2360603	62640811	XM_574482.1	S	ATGGCACCAAAGGACTGAAGAAAGTGGTGCATGAGACCCCTGCTGCAAGC	PREDICTED: Rattus norvegicus BTB (POZ) domain containing 1 (predicted) (Btbd1_predicted), mRNA.
ILMN_54237	593.6	505.1	506.6	509.8	342.8	450.5	633.8	589.6	454.2	356	372.5	425	683.8	654.9	383.5	503.3	528.1	338	632.5	545.4	514.8	717	396.1	404	MGC94065	MGC94065	NM_001004245	Esam	4670091	51948461	NM_001004245.1	S	ATGAAGCCAGATGAATGCTGCTGAGATTGGCTACCCTCCAAGGGCTCTGG	endothelial cell adhesion molecule		GeneID:300519; RGD:1303286; GI:51948462	NM_001004245	Rn.17089	300519
ILMN_56975	113.1	84.5	81	84	32.9	40.7	85.3	90	52	47.4	68.7	73.5	43.2	63.5	54.5	32.7	64.1	58.4	83.9	58.9	49.6	48.7	81.1	60.4	RGD1311802		XM_341351	Nudt18	6550072	62661708	XM_341351.2	S	GCCTCCGATTCTTGAGTCCTGGGAATACAGATGTGCTCCAGAGGCCAACG	nudix (nucleoside diphosphate linked moiety X)-type motif 18		GeneID:361068; RGD:1311802; GI:109501865	XM_001071041	Rn.95207	361068
ILMN_49877	106.1	95.5	130.1	91	59.1	71.8	89.9	124.6	92.3	71.9	54.2	73.8	156.8	101.1	94.6	84.2	64.5	77	122.8	81.3	100.7	116.6	84.8	62.7	Ash2l_predicted		XM_214369	Ash2l_predicted	50142	62662833	XM_214369.3	S	CTCTGAGTGCCGTAAATCAGCCGCCGACTCTGAAGAGCCCATAAGCTCCA	ash2 (absent, small, or homeotic)-like (Drosophila) (predicted)		GeneID:290829; RGD:1305632; GI:109503505	XM_001062523	Rn.201787	290829
ILMN_69929	-3.5	-1.1	-13.7	-16	-16.8	-12	-19.7	-13.7	-9.1	-10.1	-13.2	-3.4	-6.5	15.7	-12.2	-15.7	-4.7	-19.4	-9.2	4.2	-4.2	-30.1	-1.4	-22.7	RGD1564306_predicted		XM_229957	RGD1564306_predicted	1570593	34854831	XM_229957.2	S	GGGATCTCGAATGCCTCACATCGAGCAGGTGAGCCGGGCCATGTTTGAAC	similar to developmental pluripotency associated 5 (predicted)		GeneID:311031; RGD:1564306; GI:34854832	XM_001066066		311031
ILMN_57170	-1.7	-12.2	-10.9	-8.4	-0.5	10.8	0.5	-5.7	5.8	0.4	13.9	-1.3	-4.7	-10.5	-5.3	6.4	-1.8	-3.4	-14.7	-0.8	-0.4	-0.7	11.8	-0.6	betaglycan	betaglycan	NM_017256	Tgfbr3	1940446	8394445	NM_017256.1	S	TTCGGTGGTCAGCGAGGGGATTAGCAGGGTGATGCCTGTGTGTGGCCATA	transforming growth factor, beta receptor III	signal transduction [goid 7165] [evidence IEA]; transforming growth factor beta receptor signaling pathway [goid 7179] [pmid 1657407] [evidence TAS]; development [goid 7275] [evidence IEA]; receptor activity [goid 4872] [evidence IEA]; glycosaminoglycan binding [goid 5539] [evidence IEA]; transforming growth factor beta binding [goid 50431] [pmid 1657407] [evidence IDA]; transforming growth facto…	GeneID:29610; RGD:61821; GI:8394446	NM_017256	Rn.9953	29610
ILMN_59656	954.6	1372.5	1434.8	1781.1	1165.9	1139.6	1710.7	1568.9	1347.6	781.9	1195.6	1356.3	1312.5	1553.9	1423.3	1023.4	1263.3	964.2	1655.2	1222.4	1777.8	1639.3	1181.2	941.5	LOC361117		XM_341405	LOC361117	3610402	62662274	XM_341405.2	S	ATTTGATGGCGAGAGGCAAGCGCAGGAACCCAAGCAACAGAAACCAAGAC	similar to Rb1-inducible coiled coil protein 1		GeneID:361117; GI:109460126	XM_341405		361117
ILMN_55634	-10.6	-5.5	-17	-2.6	-12.6	-6.5	-17	-9.4	1.8	-8.6	-16	-16	-9.7	-11.4	-1.2	-4.6	-14.3	1.3	-9.3	-7.9	-7	-9.9	-15.5	-14.2			XM_221884	LOC288456	4570324	62644486	XM_221884.3	S	ACAGAGAAAGAATCTTGCAATTGGAATCTGCGCGAGCTGAGGACTCAGAG	PREDICTED: Rattus norvegicus similar to guanylate binding protein 1, interferon-inducible, 67kDa (LOC288456), mRNA.
ILMN_55052	5.7	7	-0.2	-3.8	-2.7	-0.7	0.4	-9.4	10.3	-11.9	-15.3	-6.2	26.4	14.1	18.2	1.4	-2.9	6.3	20.3	4.1	23.5	-3.4	1.4	-7.9	Fpgt		NM_199494	Fpgt	360324	41054867	NM_199494.1	S	CTCTGGAAGTAAGAGGAACCTGAGCCTGTGGACTGCACGGATTTTCCCTG	fucose-1-phosphate guanylyltransferase	fucose-1-phosphate guanylyltransferase activity [goid 47341] [evidence ISS]	GeneID:310935; RGD:735121; GI:41054868	NM_199494	Rn.204107	310935
ILMN_66962	407.4	362.5	432	298	291.8	311.8	546.3	478.2	461	396.2	272.7	256	396.3	268.6	355.6	211.8	314.2	368.7	425	353	328	262.3	317.2	273.9	RGD1308923_predicted		XM_342994	RGD1308923_predicted	6520438	34873022	XM_342994.1	S	TCTCTGGGACACCTGAGGGCTGGCTCCTTCTGGTTTTGTTCCTGGGCACA	LOC362678 (predicted)		GeneID:362678; RGD:1308923; GI:34873023	XM_001076708	Rn.7678	362678
ILMN_55189	36.8	38.3	27.2	65.9	57.1	46.4	63.5	53.6	52.7	36.8	47.1	48.4	53.6	54.6	59.4	39.3	49.3	66.6	52.4	39.4	80.7	76.8	68.9	62.8	Trim14_predicted		XM_232992	Trim14_predicted	3850324	62649065	XM_232992.3	S	GTCTTCCTGGACTACGAGGCCGGCATTCTGACCTTCTACGACGTGGCGGG	tripartite motif protein 14 (predicted)		GeneID:313236; RGD:1311514; GI:109474891	XM_001072308	Rn.110597	313236
ILMN_55005	8.7	3.2	5.3	-3.2	-2.3	-2.7	0.4	10	9.4	3.5	-1.2	-3.2	-0.4	1.7	5.5	1.6	-3.5	2.4	-1.1	-1.6	-5	2.6	-2.3	4.6	Racgap1_predicted		XM_235650	Racgap1_predicted	6420181	62653059	XM_235650.3	S	TGTTCCAGGACATCAAACGCCAGCTCAAGGTGGTGGAGCGCCTGCTCTCT	Rac GTPase-activating protein 1 (predicted)		GeneID:315298; RGD:1305912; GI:109481273	XM_001062413	Rn.101301	315298
ILMN_60730	25.9	23.7	21.2	21.2	28.5	23.4	43.5	17.5	17.4	21.2	33	14.8	30.2	22.8	12.9	17.1	22.3	33.5	18.6	19.6	20.8	26.5	35.8	20.6			XM_213928	LOC289187	2190736	62659642	XM_213928.3	S	ACAAGGGGCGACTGAAAAGGCTGGGAATCACCCACATCCTGAACGCTGCC	PREDICTED: Rattus norvegicus similar to RIKEN cDNA 2310043K02 (predicted) (LOC289187), mRNA.
ILMN_59452	15.3	4.7	17.5	8.4	14.7	9.9	6	10.9	2.1	12.5	15.1	5.5	3.2	12.5	3.6	8.3	1.6	13.5	3.8	6.9	5.1	3	13.5	12.8	RGD1561354_predicted		XM_576187	RGD1561354_predicted	670402	62651784	XM_576187.1	S	GCTGGCCCTCAGAATCAAGGTGGTCAATAAGGGTAGCAGCCTCAAGCGGG	RGD1561354 (predicted)		GeneID:500798; RGD:1561354; GI:109480281	XM_001077443	Rn.141562	500798
ILMN_59080	1043.8	1051.7	973	811.4	604.5	611.7	1269	1041	848.8	485.2	616.5	728.1	1185	845.3	916.4	826	786.9	632.9	1128.1	883.3	960	1069.3	698.1	623.4	Rb2	Rb2	NM_031094	Rbl2	3710494	13592040	NM_031094.1	S	CAGCTGACAACCTACAGCCTGGCACTGGCCACCAGAGTGCTGTGCAAAGT	retinoblastoma-like 2	regulation of transcription, DNA-dependent [goid 6355] [evidence IEA]; negative regulation of progression through cell cycle [goid 45786] [evidence IEA]; cell cycle [goid 7049] [evidence IEA]; DNA binding [goid 3677] [evidence IEA]; protein binding [goid 5515] [evidence IEA]; transcription factor complex [goid 5667] [evidence IEA]; nucleus [goid 5634] [evidence IEA]	GeneID:81758; RATMAP:34354; RGD:3541; GI:13592041	NM_031094	Rn.11020	81758
ILMN_52864	24.6	22.6	22.5	31.8	29.3	21	18.1	24.1	11.2	16.2	28	20.2	24.9	17	14.6	26.7	17.2	9.7	20.3	22.8	22.1	13.5	14.8	9.8			XM_574958	LOC499635	1070091	62643549	XM_574958.1	S	GTGGTGTCACCGGTCTTTCTCCAGCTGCCCAGCTACGAGGAGGTCAAGTA	PREDICTED: Rattus norvegicus similar to keratin associated protein 10-6 (LOC499635), mRNA.
ILMN_68743	1.2	17.9	-5.5	-2.4	-11.7	-10.5	-6.9	-10.2	-1.8	-1.2	0	-1.3	-9.8	-5.9	-4.2	-13.8	-4.1	-14.3	13	3.5	-4.5	-7.7	3.9	-14	RGD1565713_predicted		XM_224201	RGD1565713_predicted	520113	62661500	XM_224201.2	S	GTCGCTGTTCAAAAAGGAACAACCCCTAAGTGTTACCACGGCAAACCTGG	similar to ribosomal protein L21 (predicted)		GeneID:290239; RGD:1565713; GI:27700151	XM_001056785		290239
ILMN_58448	-0.5	-2.2	-7	-5.7	0.2	2.7	-0.5	-1	-0.9	10.9	-8.5	3	1.4	-1.6	-1	-6	0.2	-0.5	-4.9	-5.4	5.2	1.8	0	-0.2	Chrnb3		NM_133597	Chrnb3	2450411	19424303	NM_133597.1	S	GCACATCCCCAGTGACACACTTCATCCAGCAAAACTCCACCTCTAGGTCC	cholinergic receptor, nicotinic, beta polypeptide 3	transport [goid 6810] [evidence IEA]; synaptic transmission [goid 7268] [evidence IEA]; synaptic transmission, cholinergic [goid 7271] [evidence IEA]; ion transport [goid 6811] [evidence IEA]; extracellular ligand-gated ion channel activity [goid 5230] [evidence IEA]; nicotinic acetylcholine-activated cation-selective channel activity [goid 4889] [evidence IEA]; receptor activity [goid 4872] [evi…	GeneID:171131; RGD:621544; GI:19424304	NM_133597	Rn.9694	171131
ILMN_52970	30.6	44.7	40.5	53.9	32.1	34.9	44.6	34.5	22.6	30.9	48.3	39.4	37.5	35.1	27.2	43	35.4	37.7	38.3	33.5	35.9	44.4	44.1	34.2			XM_575889	LOC500528	730121	62649464	XM_575889.1	S	GGAACCCAAGTATGAAGGGGTGAAGGGACCATGTCAGGAAAATGAGGCCC	PREDICTED: Rattus norvegicus similar to hypothetical protein FLJ33084 (LOC500528), mRNA.
ILMN_63286	35.8	69.1	40.3	33.7	19.6	16.1	49	41	42.8	24.8	30.3	17	216.9	23.3	15.8	12.5	29.3	123.9	74.8	45.7	36.5	196.2	18.4	51.1	BMP-7		XM_342591	Bmp7	6940242	62646450	XM_342591.2	S	CCAGGGTGGGCGCTTACGTCTGTGCTGAAGGAAAACCAAGCAGAAGTCCC	bone morphogenetic protein 7		GeneID:85272; RGD:620743; GI:109469295	XM_001053727	Rn.18030	85272
ILMN_59739	1.1	27.6	22.8	24.1	8.4	11.1	11.9	24.4	8.7	2.8	21.1	29.2	18.3	16.9	19.1	12.1	5.4	0.4	38	17.1	19	18	23	10.9	RGD1308772_predicted		XM_214237	RGD1308772_predicted	3840707	62661756	XM_214237.3	S	ACCCAGCCCGCTTTGCCCAGATCCTCACAAGCAATCCTCAAGTAAATGCC	similar to KIAA0564 protein (predicted)		GeneID:290381; RGD:1308772; GI:109501906	XR_008855	Rn.12947	290381
ILMN_49528	554.2	420.5	368.5	317.9	278.7	171	610.5	412.5	317.8	132	214.8	318.4	487.8	448.5	375.8	269.9	346.9	277.5	430.1	390.8	387.8	298.7	332.4	255			XM_576586	Rnf25_predicted	6840253	62655207	XM_576586.1	S	TCTGGTACTCGCAGGGAGCCCCTGGGCTTGGAATCTGAGGAAGGTTCCTA	PREDICTED: Rattus norvegicus ring finger protein 25 (predicted) (Rnf25_predicted), mRNA.
ILMN_55182	25.2	-11.2	-28.3	-24.5	-13.6	9.4	13.7	-13.7	29.4	-13.2	12.7	-15.3	8.5	-0.6	61.8	-6.9	-14.9	-28	-17.1	6.9	-31	50.4	-20.7	-20.6	LOC501256		XM_576675	LOC501256	2060138	62717914	XM_576675.1	S	TGCACTTTTGGAGGGACCCAGAGAAGTGCGGATGCACATCAATCAAGAGC	hypothetical LOC501256		GeneID:501256; GI:62717915	XM_576675	Rn.215818	501256
ILMN_52692	43.3	54.8	43.8	46.4	27.5	32	42.2	33.6	51.9	37.1	31.7	44.8	58	41.9	40.1	50.1	54.3	26.3	67.6	43	55.9	49.2	43.1	42.6	Lrp5_predicted		XM_215187	Lrp5_predicted	6020594	62641683	XM_215187.3	S	TAAGAAGTGAGAAATGTGAGCGGTGAAGGGGTGGGCAGGGCTGGGAAAAC	low density lipoprotein receptor-related protein 5 (predicted)		GeneID:293649; RGD:1309329; GI:62641684	XM_001067386	Rn.12698	293649
ILMN_66324	-21.7	-6	-19.3	-16.8	-23.9	-19.4	-14.5	-30.9	-18.1	-18.9	-24.3	-11.6	-21.2	-17.3	-23	-18.1	-27.8	-17.5	-24.1	-16.6	-22.2	-23.7	-25.9	-19.9	RGD1561149_predicted		XM_575914	RGD1561149_predicted	1660035	62649711	XM_575914.1	S	TCCAAGAGCCTGTTTACATGGTGGCGGCTTCAGTCCTTGGTAGCCAGCCC	similar to mKIAA1522 protein (predicted)		GeneID:500552; RGD:1561149; GI:109475552	XM_001060620	Rn.162103	500552
ILMN_54044	275.6	234.8	299.8	203.8	136.1	147	236.9	262.3	217.1	169.7	139.2	153.4	182.3	197.9	183	156.9	140.1	125.4	208.7	165.3	236.9	213.1	185.4	128	MGC95293; RGD1310729	MGC95293	NM_001008285	Ccdc52	2900280	56605659	NM_001008285.1	S	CTGAGAAGCAAAGTGAGGAAGGCTGGTTTGCTCTTTCTGCCCACTTACCG	coiled-coil domain containing 52		GeneID:288111; RGD:1310729; GI:56605660	NM_001008285	Rn.138747	288111
ILMN_61942	4278.9	3619.3	3319.9	3653.4	2628	2575.8	5451.6	3754.2	3037.2	2123.9	2521.2	3002.6	5426.3	4049.7	3965.9	4243.2	3465.3	2922.1	4281	3065.5	4123.3	5112.6	4082.8	2476.5	Amd1a; Amd1b	AMD1B; Amd1a	NM_031011	Amd1	1230671	19923690	NM_031011.2	S	GAGCTGGGTCTTGTAACCCAGTAGATTTTGGCTTGAGGTCTGACTCCCCC	S-adenosylmethionine decarboxylase 1	spermine biosynthesis [goid 6597] [evidence IEA]; spermidine biosynthesis [goid 8295] [evidence IEA]; adenosylmethionine decarboxylase activity [goid 4014] [evidence IEA]; lyase activity [goid 16829] [evidence IEA]; carboxy-lyase activity [goid 16831] [evidence IEA]	GeneID:81640; RATMAP:68; RGD:2104; GI:19923691	NM_031011	Rn.56270	81640
ILMN_51100	-19.1	-4	-27.6	-15.7	-19.2	-13.2	-6.2	-15	-5.4	-11.1	-17.7	-19.2	-23.4	-12.3	-26.7	-27.6	-16.9	-18.2	-12.5	-13	-19.5	-20	-17.9	-19.8	LOC306464		XM_224859	LOC306464	6860064	62662663	XM_224859.3	S	TAAGTAAGTCCTTTGATGGTGGCATCGGTGGCCTGGTCAGCTGTGCTCGG	similar to myeloid leukemia factor 1 interacting protein; synonym: MGC114444; Rattus norvegicus similar to myeloid leukemia factor 1 interacting protein (LOC306464), mRNA.		GeneID:306464; RGD:1562566; GI:71043842
ILMN_64627	45.5	44	30.5	43.6	42.5	40.4	49.1	50.4	39.5	38.4	37.2	42.8	56.1	49.7	40.7	42.8	48.3	45.4	37.6	52.2	56	51.7	52.2	41.6			XM_345602	LOC366503	4230114	62650127	XM_345602.2	S	GCTTCACATCCGAGGGGGATGCTTAGAGGTCTGGGGTGGGAGCTGCACAA	PREDICTED: Rattus norvegicus similar to ribosomal protein L36 (LOC366503), mRNA.
ILMN_67729	7.8	12.2	8.3	-6	-11.7	5.2	12.4	8.3	-9.2	-3.9	10.4	-0.6	3.2	6.8	-2.4	-1.8	1	-9.7	5.8	-2.8	-7.2	6.4	7	-2.6			XM_579066	Akap7	6620142	62638343	XM_579066.1	S	GCTGAGGAGGGAGATCGGAATGGCGATGGCAGTGATAACAACCGGAAGTG	PREDICTED: Rattus norvegicus A kinase (PRKA) anchor protein 7 (Akap7), mRNA.
ILMN_63271	16.2	19.8	25.4	17.2	22.6	23.3	20.7	26.8	35.6	23.1	11.1	8.7	5.2	14.9	16	21.4	25.6	17.4	15.3	18.6	12.6	31	35.3	22.3	RGD1562941_predicted		XM_574390	RGD1562941_predicted	4200692	62639151	XM_574390.1	S	AGGAGGTGGACTGTCTTCCACATTGAGCATTCAGGGGTGCATGGCCTCAC	similar to RIKEN cDNA 1190003K14 (predicted)		GeneID:499099; RGD:1562941; GI:109458364	XM_001076857	Rn.113573	499099
ILMN_52674	180.6	170.4	163.8	179.4	180.6	183.5	174.2	180.6	182.8	164	181.3	202.2	211.3	189.7	184.2	176.5	175.9	159.2	184.1	194.8	203.1	273.1	248.5	158.2	Olr1597	Olr1597	NM_001000911	Olr1597_predicted	2850161	47576458	NM_001000911.1	S	GTCTAAGGAATCGGGCTGTGCAAACAGCTCTGCGAAATGCTTTCCGGGGG	olfactory receptor 1597 (predicted)	detection of chemical stimulus during sensory perception of smell [goid 50911] [evidence ISS]; G-protein coupled receptor protein signaling pathway [goid 7186] [evidence ISS]; olfactory receptor activity [goid 4984] [evidence ISS]; integral to membrane [goid 16021] [evidence ISS]	GeneID:405222; RGD:1333906; GI:47576459	NM_001000911	Rn.142332	405222
ILMN_64482	-23.8	-15.8	-16.4	-10.8	-15.7	-13.5	-15.3	-17.9	-19.8	-12.4	-18.2	-13.9	-16.8	-11.9	-26	-17.9	-16.8	-19.9	-11.9	-19	-2.8	-25.7	-8	-13.7	RGD1562989_predicted		XM_229637	RGD1562989_predicted	6770687	62663712	XM_229637.3	S	CAAATTGGTGTGGCCCTAGCTCATGACAGCTTCCGGCCTCCACTGGAGTA	similar to serine/threonine kinase (predicted)		GeneID:302075; RGD:1562989; GI:34876491	XM_229637	Rn.138159	302075
ILMN_58234	17.8	0.4	21	-11	12.1	12	20	37.3	1.9	7.2	14.1	-3.8	-2.4	-6.4	-10.8	-8	10.6	1.3	-15.8	-8.1	-11.6	-6.7	1.8	-1.1	Or7a17; Olr1571; ratchr11-86418029-86418739_ORF		XM_344047	Olr1571_predicted	7050601	62658251	XM_344047.2	S	ACTCACACTCAACTGCACGGGCATCTGTTATGTACAGTGTGGTCACCCCC	olfactory receptor 1571 (predicted)		GeneID:363838; RGD:1333684; GI:109493667	XM_001064915		363838
ILMN_59126	-14.8	-16	-14.9	-9.3	-21.1	-16.3	-26.7	-12.7	-12.6	-21.7	-23.1	-13.4	-17.9	-14.2	-18.2	-24.1	-26.9	-20.3	-30.9	-6.4	-16.1	-30.9	-17.8	-18.4			XM_579206	Krt1-4_predicted	1980333	62656982	XM_579206.1	S	ATGCTAGCGGCGGCTGCTGTGGACCTTGTGGCAGCTCTCGTTGCTCTTAA	PREDICTED: Rattus norvegicus keratin complex 1, acidic, gene 4 (predicted) (Krt1-4_predicted), mRNA.
ILMN_66783	15.5	5.4	9.7	-4.5	-1.9	12.4	34.7	11.2	6.6	-8.3	3.8	-0.9	19.8	0	13.6	6.7	7.3	4.5	17.7	14.4	22.9	20.9	11.9	9.2	Efna2		XM_234903	Efna2	1410044	62651931	XM_234903.3	S	CAACCTTGTGGACCGACCCTGCCTGCGGCTGAAAGTTTACGTGCGTCCAA	ephrin A2		GeneID:84358; RGD:620389; GI:109480245	XM_001076723	Rn.162905	84358
ILMN_69578	20.9	21.2	11.4	11	6.2	8	31.6	12.6	10.2	6.1	0.2	10.5	19.1	7	4.6	8.7	7.1	19.1	25.8	-3.8	10.4	30.5	6.9	9.2	Tmod4_predicted		XM_215641	Tmod4_predicted	1050390	62643878	XM_215641.3	S	CACAGGGCTCATGGCTGTGCTGAAGGCAGTTCGAGAAAACGCTACTCTCA	tropomodulin 4 (predicted)		GeneID:295261; RGD:1308940; GI:34858039	XM_001054854	Rn.22474	295261
ILMN_48334	276.3	357.9	227.9	226.7	164.2	227.9	259.9	269.7	223.2	129.2	161.5	273.9	359.4	380.6	340.8	244.8	224.6	169	204.9	199.8	305.9	337.7	150.4	241.2	Abp	Abp	NM_138535	Grip2	1940647	19924070	NM_138535.1	S	CTGGGGCCCACCTATAAATCTTTGTCCCACCAGGCATCACAGTGACTGGG	glutamate receptor interacting protein 2	receptor binding [goid 5102] [pmid 10436050] [evidence ISS]; membrane fraction [goid 5624] [pmid 10436050] [evidence IDA]	GeneID:171571; RGD:621668; GI:19924071	NM_138535	Rn.15680	171571
ILMN_68009	332.9	299.8	257.6	265.6	174.9	185.5	326.2	266.8	224.1	162.7	168	234.5	339.3	265.9	364.3	307.3	277.7	248.4	267.2	252.4	286.8	271.6	175.7	133.1	cGKII; GDPKII	cGKII; GDPKII	NM_013012	Prkg2	70368	6981401	NM_013012.1	S	CAGGGCTCAGCAGACACCAGGGACTTCCTCCTCCGATTGTGGTTTCCAGA	protein kinase, cGMP-dependent, type II	signal transduction [goid 7165] [evidence IEA]; protein amino acid phosphorylation [goid 6468] [pmid 8698857] [evidence TAS]; regulation of cell cycle [goid 74] [evidence IEA]; protein kinase activity [goid 4672] [evidence IEA]; 3',5'-cGMP binding [goid 30553] [evidence IEA]; cAMP-dependent protein kinase regulator activity [goid 8603] [evidence IEA]; kinase activity [goid 16301] [evidence IEA]; …	GeneID:25523; RATMAP:41408; RGD:3401; GI:6981402	NM_013012	Rn.87721	25523
ILMN_59230	260.4	307.5	222.5	281.1	181.2	192.2	254.1	247.8	187.4	141.6	167.6	207.1	253	226.5	278	273.8	191.6	167.9	311.2	206.6	306.5	289.1	270.3	168.2	RGD1306586		XM_225016	Tmco3_predicted	2630181	62662950	XM_225016.3	S	AGGGCTTCATGTGTTCCCCACCTTTGTGATCTACGAGCTGACCGTGCTGG	transmembrane and coiled-coil domains 3 (predicted)		GeneID:306607; RGD:1306586; GI:109503575	XM_001075325	Rn.59630	306607
ILMN_64172	23.6	11.9	19.7	19.9	21.2	30.6	20.5	14.8	21.3	18.8	29.8	17.5	13.3	15.8	18.3	28.1	32.2	27.8	31.7	23.2	29	33.4	30.3	34.9	Stx16_predicted		XM_342595	Stx16_predicted	1050538	62646467	XM_342595.2	S	ACCCTGCAAGTTGACGAGTGTCAGGACAAGCGAATGGGGGCACCAGTGGA	syntaxin 16 (predicted)		GeneID:362283; RGD:1309423; GI:109469301	XM_342595	Rn.198182	362283
ILMN_57474	-4.6	-0.3	3.9	3.3	-8	-6.1	-0.7	0.7	-1.6	-1	4.1	-4.7	-11.6	-11.9	5.2	-5.5	-1.1	-8	-8.9	-8.9	5.1	-21	-9.9	-3			XM_575238	LOC499892	6590056	62645885	XM_575238.1	S	GGCTGCAGTTTATGAGGCAGACACTACTGTATATGGCCCAGTCAGTCTGC	PREDICTED: Rattus norvegicus LOC499892 (LOC499892), mRNA.
ILMN_51572	41.8	37.6	30.1	37.6	30.5	38	40.1	47.5	42.3	25.1	24	27.3	34.6	58.6	36.6	43.6	29	31	40.5	28	31.2	36.5	41.6	30	Moz; Znf220; Runxbp2		XM_225008	Myst3	4200427	62662860	XM_225008.3	S	ATGCAGATGCAGATGGGAATGATGGGGAGCCAGGCCTATACCCAGCAGCC	MYST histone acetyltransferase (monocytic leukemia) 3		GeneID:306571; RGD:1304892; GI:62662861	XM_001063777	Rn.33802	306571
ILMN_161766	18.1	35.8	36	48.6	31.3	30.3	38.9	48.7	28.4	17.9	33.1	40.2	29.2	36.8	23.9	26.3	28.2	20.9	40.4	28.5	25	41.3	25.4	20.3	Map1b		XM_215469	Map1b	5820594	27686982	GI_27686982	S	CGTGGAAGCCAGGCACTCGCACACCCAACTGACTTCTGCTAGGTATTGGC	microtubule-associated protein 1b		GeneID:29456; RGD:3043; GI:34853474	XM_001061557	Rn.98152	29456
ILMN_50863	1963.9	2506.4	2037.5	1453.6	1506.8	1362.9	3145.6	2590.6	1502.8	859.1	1122.2	1212.5	1887.8	1164.2	1084.4	1053.8	1158.2	941	2053.8	973.7	1563.9	1585.2	1139.6	982.5	Ang; PAT; ANRT; AngII; MGC105326	Ang; PAT; ANRT; AngII; MGC105326	NM_134432	Agt	4050333	51036672	NM_134432.2	S	AGCAGCCTCCTGGGGTGTGGGTTTGTTTGGACACTGGGGTGAGAGCCAGG	angiotensinogen (serpin peptidase inhibitor, clade A, member 8)	positive regulation of organ size [goid 46622] [evidence IEA]; renal response to blood flow during renin-angiotensin regulation of blood pressure [goid 1999] [evidence IEA]; negative regulation of neuron apoptosis [goid 43524] [evidence IEA]; positive regulation of MAPKKK cascade [goid 43410] [evidence IEA]; vasoconstriction [goid 42310] [evidence IEA]; angiotensin mediated vasoconstriction durin…	GeneID:24179; RATMAP:41; RGD:2069; GI:19705570	NM_134432	Rn.6319	24179
ILMN_48784	-19.9	-18.8	-18	-10.9	-11.2	-19.1	-13.8	-8.3	-8.2	-20.4	-14.8	-6.3	-7.3	-23.6	-6.6	-12.2	-21.1	-14.5	-23.8	-13.9	-19.7	-25.1	-5.7	-13.5			XM_578206	LOC502706	6200692	62646595	XM_578206.1	S	CGCCTAGCACGGCTGCTTCGACTCAGACAGCTTGTTGTTGGTGTGTGTTG	PREDICTED: Rattus norvegicus similar to extended extralong alpha s XXLb1 (LOC502706), mRNA.
ILMN_53490	5696.2	4490.4	3961.9	4023.5	2820	2936.6	5870.9	4208.9	3223.7	2756.1	2872.6	4025	4674.1	5468.2	4704.2	5388.1	4198.9	3121	4154	3290.4	3807.2	3710.8	3074.1	2429.2	MGC93688; MGC94357; LRRG00119	MGC94357; LRRG00119	NM_001007714	Morf4l2	510463	56090314	NM_001007714.1	S	GCTACGTGATGAGATGCCCTGGTTCCTAGTGCCAAAGGTTCAACTTACTG	mortality factor 4 like 2		GeneID:317413; RGD:1359471; GI:56090315	NM_001007714	Rn.6961	317413
ILMN_51940	349.8	270	364.2	241.8	219.1	206.8	308.9	307.3	289.4	181.4	202.3	231.1	433.4	476.1	432.4	387.5	359.4	254.3	377.2	248	368.9	374.2	307.4	257.3			XM_576593	LOC501168	510711	62655244	XM_576593.1	S	TTGCCTTAGATTTGACTGGCAGGGCTTCTTCAGGGCCAGCTCCGCCTCCT	PREDICTED: Rattus norvegicus similar to RIKEN cDNA A230078I05 gene (LOC501168), mRNA.
ILMN_64847	-23	-9.4	-14.8	-24.7	-13.1	-10.4	-15.9	-9.2	-19.5	-15.6	-19.6	-14.5	-20	-23.6	-9.6	-9.8	-20.9	-10.1	-18.7	-17.8	-25.7	-19.4	-21.1	1.3			XM_580240	LOC502185	5390411	62664849	XM_580240.1	S	CTCTCAAAGGTTCAACATTCTGGGTAAGTGTTGCTACATTCACAGAAATC	PREDICTED: Rattus norvegicus LOC502185 (LOC502185), mRNA.
ILMN_64558	46.5	37.2	28.8	40.6	33.7	44.6	51.4	46.4	32.1	47.8	41.9	25.8	48.5	38.2	54.7	34.4	47.6	40.5	42.5	26.5	30.7	47.9	52.4	29	Ap1s1_predicted		XM_341052	Ap1s1_predicted	5340270	62658708	XM_341052.2	S	TGAAGGCTTTAGGGGCTAGAAGGGAGGGGAATGTGACCGGATGGGGATGC	adaptor protein complex AP-1, sigma 1 (predicted)		GeneID:360785; RGD:1305911; GI:34871704	XM_001076842	Rn.11795	360785
ILMN_68796	340.2	271	218.9	207.8	185.1	225.8	351.9	223.3	187.4	133.8	163.1	174.3	259.8	167.9	281.2	231.7	198.9	167	281.9	199.2	244.4	276.2	234.3	151.7	Tram1l1_predicted		XM_227674	Tram1l1_predicted	2190546	62644296	XM_227674.2	S	GCGAATCTTCATGTCTGTGGGAGGAAGAGACGGTCCAGGTCGAGAAAAGG	translocation associated membrane protein 1-like 1 (predicted)		GeneID:310846; RGD:1306398; GI:27696081	XM_001075640		310846
ILMN_63714	1029	932.7	778.7	851.9	612.1	695.7	1176	736.8	678.3	465.6	609.6	637.1	850.1	811.2	839	894.3	708.9	558.2	986.8	676.6	870.4	866.8	671.3	618.7	Slc30a5_predicted		XM_226722	Slc30a5_predicted	4810010	62642841	XM_226722.3	S	GAGCCCCAGCGGCGTGAACAGTGGAGGTGGATAATGTCAGTTCAGAGTGA	solute carrier family 30 (zinc transporter), member 5 (predicted)		GeneID:294698; RGD:1306931; GI:62642842	XM_001062806	Rn.16711	294698
ILMN_69443	1554.3	1183.7	1253.7	1270	761.2	626	1821.6	1237.2	953.2	734.7	860.3	748.6	1021.9	1031.8	874.7	759.3	858.2	652.6	1130.2	959.8	988.3	1094.1	1017.5	578.5	Rfc4_predicted		XM_213598	Rfc4_predicted	5720273	62658067	XM_213598.3	S	ACCTGCAGCTGATGAGCCTCTGCGCAACTGTGATGCAGCAACTGACCCAG	replication factor C (activator 1) 4 (predicted)		GeneID:288003; RGD:1310142; GI:62658068	XM_001056509	Rn.17046	288003
ILMN_57810	-5.4	-7.8	-4.8	-6.2	-6.8	-8.1	-10	-11	-12	0.3	-7.7	9.9	-3.8	-6.8	-14.3	-5.4	-4.3	-5.5	2.6	1	-16.4	-6.9	-7.2	-11.2	Olr454	Olr454	NM_001000290	Olr454_predicted	4760400	47577410	NM_001000290.1	S	TGGCTTCTAACGTCATCACTCCCACTGTACTTATTTTGGCCTCCTACCTC	olfactory receptor 454 (predicted)	detection of chemical stimulus during sensory perception of smell [goid 50911] [evidence ISS]; G-protein coupled receptor protein signaling pathway [goid 7186] [evidence ISS]; olfactory receptor activity [goid 4984] [evidence ISS]; integral to membrane [goid 16021] [evidence ISS]	GeneID:295724; RGD:1333692; GI:47577411	NM_001000290	Rn.142979	295724
ILMN_60277	-2.3	-1.2	-4.5	-1.9	-1.8	-6.1	6.5	-5.6	-12.4	-2.4	-6.9	-11.7	-4.7	-5	2.1	5.2	-1.6	-10	-8.5	-15.7	-8.7	-2.7	-9.3	2.5	RGD1565555_predicted		XM_224927	RGD1565555_predicted	3390184	62662760	XM_224927.3	S	GCCCCATCAGTGTTACCACGGCAAAGCTAGAAGAGACTACAATGTTACTC	similar to ribosomal protein L21 (predicted)		GeneID:290799; RGD:1565555; GI:62662761	XM_001067825		290799
ILMN_61449	11638.5	10278.9	8953.2	8324.5	5971.3	6983.3	10541.6	8760.8	8844.8	6171.4	7456.9	6923.1	10936.3	9725.8	10724.3	9814	8088.1	6203.9	10442.9	8100	9558	10022.1	7677.9	6912.1			XM_214287	LOC290634	3130347	62656649	XM_214287.3	S	CCCTGAATCCACTGGTGCTGCCAAGGCTGTGGGTAAGGTCATTCCAGAAC	PREDICTED: Rattus norvegicus similar to Glyceraldehyde-3-phosphate dehydrogenase (GAPDH) (LOC290634), mRNA.
ILMN_50441	1460.2	1371.4	963.4	1000	869.6	722.1	1686.3	1007.4	931.8	683.2	646.6	952.4	1243	1045.2	1178.1	1177.3	935.3	718.1	1130.9	984	1119	1048.6	927.6	629.6	Sec61b_predicted		XM_216400	Sec61b_predicted	380541	62648971	XM_216400.3	S	ATCCACTGTCCGGCAGAGAAAAAATGCCAGCTGCGGAACCCGGAGTGCAG	Sec61 beta subunit (predicted)		GeneID:298068; RGD:1304997; GI:27714473	XM_001056613	Rn.103030	298068
ILMN_64414	0.1	0.6	-16.5	-4.1	-11.2	-4.9	-0.2	-7.1	-3.2	2.8	-0.5	13.1	-10.4	-10	-7.6	0.1	-3.5	-1.7	5.7	-5.7	-9.9	-5.7	7.5	11.6	Olr679; ratchr3-73331593-73330658_ORF	Olr679; ratchr3-73331593-73330658_ORF	NM_001000354	Olr679_predicted	2450484	47577508	NM_001000354.1	S	CTCCTATGGCGTCATCCTCTTCTCTCTAAGAGGTCACAGCTCAGAAGGAC	olfactory receptor 679 (predicted)	detection of chemical stimulus during sensory perception of smell [goid 50911] [evidence ISS]; G-protein coupled receptor protein signaling pathway [goid 7186] [evidence ISS]; olfactory receptor activity [goid 4984] [evidence ISS]; integral to membrane [goid 16021] [evidence ISS]	GeneID:295885; RGD:1332811; GI:47577509	NM_001000354	Rn.142824	295885
ILMN_67474	-4.9	-14.6	-1.3	-20.3	-11.1	-14.3	3.4	-18.1	-14.9	-12.7	-9.8	-11.8	-6.4	-14.4	-5.2	-10	-8.8	-1.5	-19.8	-5.3	-14.5	-11.9	-5.8	-6.4	Mmp21_predicted		XM_219415	Mmp21_predicted	2320128	62641524	XM_219415.3	S	CATCCCCAGTCCCTTGGACACGGCCTTCTATGAGCGGAGGCAGCAGCTAA	matrix metalloproteinase 21 (predicted)		GeneID:293573; RGD:1309332; GI:62641525	XM_001054903		293573
ILMN_70177	-23.4	-7.7	-14.2	-9.6	-15.2	-5	-11.8	-13.3	-2.6	-4.7	-11.7	-14.8	-21.6	-16	-6.5	0.3	-9	-19	-7.9	-6.5	-6.9	-15.3	-7.4	-10.9	Gdnf		NM_019139	Gdnf	3130731	9506720	NM_019139.1	S	CCAAGGAGGAACTGATCTTTCGATATTGTAGCGGTTCCTGTGAAGCGGCC	glial cell line derived neurotrophic factor	postsynaptic membrane organization [goid 1941] [evidence IEA]; metanephros development [goid 1656] [evidence IEA]; neuron differentiation [goid 30182] [evidence IDA]; morphogenesis [goid 9653] [evidence IEA]; peripheral nervous system development [goid 7422] [evidence IEA]; cell proliferation [goid 8283] [evidence IDA]; neurogenesis [goid 7399] [pmid 12493556] [evidence TAS]; peristalsis [goid 30…	GeneID:25453; RATMAP:41338; RGD:2677; GI:9506721	NM_019139	Rn.53970	25453
ILMN_55971	28.3	15.4	16.8	24.2	11.7	11.5	16.6	19.1	12.5	9.7	16.5	7.7	16.6	108.6	33.5	37.5	31.3	19.8	22.5	7.8	37.4	8.5	1.4	13.2	Hpn		NM_017112	Hpn	6100706	8393559	NM_017112.1	S	TAAAGACTCACTCCGAAGCTACCGGCATGGTAACTCAGCCCTGACCCCGC	hepsin	proteolysis and peptidolysis [goid 6508] [evidence IEA]; serine-type endopeptidase activity [goid 4252] [pmid 8318546] [evidence ISS]; chymotrypsin activity [goid 4263] [evidence IEA]; hydrolase activity [goid 16787] [evidence IEA]; trypsin activity [goid 4295] [evidence IEA]; scavenger receptor activity [goid 5044] [evidence IEA]; plasma membrane [goid 5886] [evidence IEA]; integral to membrane …	GeneID:29135; RGD:61982; GI:8393560	NM_017112	Rn.11139	29135
ILMN_54098	-7.2	-6.9	-13.7	-6.9	-0.1	-3.4	-13	-5.2	-5.7	-4	-6.7	-2.3	5.8	18.1	-3.2	-1.5	7.2	2.3	-9.7	-4.1	8.3	-2.8	-0.8	-3.4			XM_234263	Sos2	3440497	62650779	XM_234263.3	S	CCTACCAAAACTGCCACCAAAGACTTACAAGCGGGAGCTTTCACACCCGC	PREDICTED: Rattus norvegicus son of sevenless homolog 2 (Drosophila) (Sos2), mRNA.
ILMN_68328	-10.5	-11.7	-1.3	-17.3	-3	-8.8	7.4	-1.8	-9.9	-12.1	-5.7	-0.8	11.6	2.8	-8.2	2.6	-6.9	-8.8	-5.6	-3.8	-10.9	-11.2	-11.5	8.7			XM_226325	LOC307727	3360541	62664921	XM_226325.3	S	GACTAGAGAGTGGGAAGCCTAGCACGGCTGCGGGAAAAACGTGCATGATC	PREDICTED: Rattus norvegicus similar to Probable chromodomain-helicase-DNA-binding protein KIAA1416 (LOC307727), mRNA.
ILMN_66993	65.4	69.9	64.1	54	39.2	48.6	91.9	33.1	36.9	36.1	32.1	74.4	69.7	74.6	56.1	54.2	30.5	35.2	47.2	44	54	52.1	43.1	23.2			XM_577362	LOC501936	770471	62660963	XM_577362.1	S	CCAACAAGCCTGCGGAAGGGCGTTATCCTGGGGATCTAAGAGTGGAAACT	PREDICTED: Rattus norvegicus similar to apurinic/apyrimidinic endonuclease 2 (LOC501936), mRNA.
ILMN_48135	11.6	0.6	14.1	7.9	9.7	-1	16.8	13	4.4	-3.4	4.1	7.7	13	43.2	2.5	-4	-0.8	12.1	-9.2	12.4	7.9	12.8	4.7	3.2			XM_224235	LOC305911	50504	62661536	XM_224235.3	S	CGCTGGCATTTTATTCTCAGGGACCCGAAGAGTGGGAGGCTGCAGGAAAG	PREDICTED: Rattus norvegicus similar to Zinc finger protein 198 (Fused in myeloproliferative disorders protein) (Rearranged in atypical myeloproliferative disorder protein) (predicted) (LOC305911), mRNA.
ILMN_53893	3246.7	2773.8	2342.7	2356.9	1764	1717.4	3253.8	2550.9	2001.9	1454.4	1575.5	2152.8	3312.7	2369.9	2766.4	2759	2359.2	2218.5	2889	2195.6	2376.4	2814.4	2118.4	1727.3	MGC93866	Tmem66	NM_001004213	Tmem66	2470746	51948397	NM_001004213.1	S	CTAAGAATGGAGCACCCTCCTCCTGAGACTGAGCCCAGACAGCCTAAGCT	transmembrane protein 66	integral to membrane [goid 16021] [evidence IEA]	GeneID:290796; RGD:1303011; GI:51948398	NM_001004213	Rn.101865	290796
ILMN_63902	4.3	9.2	3	9.7	-5.2	3.9	24.3	26.7	14.3	-15.8	-1.2	2.7	16.9	2.7	-2.1	0.9	0.1	-1.9	-0.7	-8.8	0.3	-4.5	1.7	-14.1	Ash1l_predicted		XM_227409	Ash1l_predicted	2690044	62643767	XM_227409.3	S	AGGCACAGCCAGAGGGAACGGCTCAACCAGATCCTGCTCAACCTCCTGGA	ash1 (absent, small, or homeotic)-like (Drosophila) (predicted)		GeneID:310638; RGD:1306350; GI:109465072	XM_001074246	Rn.206058	310638
ILMN_57382	6.2	23	17.7	19.8	10.9	5.7	29.4	9.7	15.6	18	12.3	20.3	17.4	7.9	14.4	20.3	19	8.8	30	19.6	6.7	27.4	11.7	13.5			XM_575473	LOC500121	5340128	62647239	XM_575473.1	S	TAATGGCAGGTCAGGACGATATGATGGCTGTCCCCTGTACCACACCCTCG	PREDICTED: Rattus norvegicus similar to PALS2-alpha splice variant (LOC500121), mRNA.
ILMN_63435	27.1	51	28.2	33.8	48.4	24.7	60.1	46.9	31.1	14.6	25.4	18	57.2	57.9	52.4	40.7	18.2	53.5	45.9	42.6	68.5	26.1	39.5	20.8	P34		NM_134398	P34	6860068	19705518	NM_134398.1	S	TAGCCAGTCTTACCACTGGAGGAGGGGATCTGGAGAACTTTGAGAGACTC	p34 protein		GeneID:171435; RGD:621601; GI:19705519	NM_134398	Rn.163023	171435
ILMN_68994	2087.9	2065.4	2089	1597.6	1237.5	1178.8	2899.8	2314.8	1578.9	1079.2	1103.9	1547.7	2696	1698.4	1481.1	1352.7	1446.1	1300.8	2049.8	1372.2	1740	1976.4	1170.6	1159.3	p20; Hsp20	p20; Hsp20	NM_138887	Hspb6	1050717	20302068	NM_138887.1	S	AGATGTCTTAGGGAGCCCGCTCCACATCTGCCATCCTCTAAGGTTGCACC	heat shock protein, alpha-crystallin-related, B6	regulation of muscle contraction [goid 6937] [pmid 8921906] [evidence IEP]	GeneID:192245; RGD:621554; GI:20302069	NM_138887	Rn.3201	192245
ILMN_54879	14.9	9.6	2.9	3.1	6.3	7.7	13.5	2.6	10.9	20.2	17.9	10.1	15.3	23.6	8.7	10.8	9.1	15.5	0.2	2.5	4.1	24.3	16.6	19	Pacrg		XM_574315	RGD1561027_predicted	5690113	62638544	XM_574315.1	S	CCAGGGGTGTCTCTCCAGCAGCTATGTGGAAGAATAAGCTCTGACATTCG	similar to PACRG (predicted)		GeneID:499021; RGD:1561027; GI:117940039	XM_001063540		499021
ILMN_49430	953.9	1081.2	892.4	864.5	685	697.5	1055.9	1019.7	679.9	536.3	722.9	823.1	919.7	981.3	991	887.8	781.5	571.4	1058.2	818.4	925.3	885	834.1	534.9	RGD1559986_predicted		XM_347039	RGD1559986_predicted	4060692	62646603	XM_347039.2	S	GTGAGGACTCCAGACTGCTTCTCATCCAAGTCCAGCATCGTGCCTAGAGG	similar to ubiquitin protein ligase E3C (predicted)		GeneID:362294; RGD:1559986; GI:62646604	XM_001055148	Rn.9242	362294
ILMN_68822	2181.9	2021.5	1631.8	1797.7	1543.5	1524.7	2534.4	1724.5	1430.2	1079.2	1267.3	1317.9	1876.7	1238	1493.5	1424.4	1476.7	1023.1	2256.8	1554.4	1611.7	1924.6	1487.9	1085	Mrpl3_predicted		XM_217239	Mrpl3_predicted	3390113	62654217	XM_217239.3	S	ATGAGAGCGTGTGGCAGCCCAGCGAACCTTCCATCACCTTTGCCTGATGC	mitochondrial ribosomal protein L3 (predicted)		GeneID:300974; RGD:1306391; GI:109483906	XM_001072824	Rn.6950	300974
ILMN_50111	29.2	13.5	28.2	17.9	10.9	19.1	8.1	9	11.6	19.7	1.1	9.2	9.9	12.7	9.2	29.5	10.2	14.6	4.4	24.8	5.8	26.3	2.8	21.7			XM_578704	LOC503181	2120014	62653383	XM_578704.1	S	CTCCACAGCAGGCAGTATCTTCAGGCAAAAGCGAGCATAGTTCTTCTGGG	PREDICTED: Rattus norvegicus similar to Hnrpl protein (LOC503181), mRNA.
ILMN_57483	22.1	31.1	42.7	21	30.6	23.8	22.7	36.5	23.5	21.8	20.5	12.1	36.4	28.4	27	29.9	24.4	28.3	33.2	15.7	21	25.7	37.4	18.7			XM_578444	LOC366313	5570039	62648658	XM_578444.1	S	GCTGCCAGAAGCAAGCATGGCCTCAAGTTGCAGAACAATCTCGGGGGCCT	PREDICTED: Rattus norvegicus similar to Ab2-162 (LOC366313), mRNA.
ILMN_49989	0.7	6.2	7.7	21	5.6	-9.2	7.3	5.4	6	6.7	7.3	6.7	21.9	3.9	10.6	13.9	8.7	1	9.1	-1.7	8	-0.5	4.8	6.9	5HT1A; RAT5HT1A	5HT1A; RAT5HT1A	NM_012585	Htr1a	4850348	6981053	NM_012585.1	S	CTCCTATGCCCCCGCCTGCTTGGAGAGAAAAAATGAGCGCAATGCTGAAG	5-hydroxytryptamine (serotonin) receptor 1A	behavior [goid 7610] [evidence IEA]; positive regulation of cell proliferation [goid 8284] [evidence IEA]; signal transduction [goid 7165] [evidence IEA]; G-protein coupled receptor protein signaling pathway [goid 7186] [evidence IEA]; serotonin receptor signaling pathway [goid 7210] [evidence IMP]; neuropeptide Y receptor activity [goid 4983] [evidence IEA]; receptor activity [goid 4872] [eviden…	GeneID:24473; RATMAP:34076; RGD:2845; GI:6981054	NM_012585	Rn.44486	24473
ILMN_57472	-12.7	-9.4	-9.2	-0.9	-10.4	-12.7	-11.1	-4.8	-2.2	-9.5	-5.4	-5.9	-7.5	-0.9	-9.1	-16.5	-4.8	-5	-2.5	4	-4.7	-16.6	-13.6	-2	RGD1564403_predicted		XM_231157	RGD1564403_predicted	6370162	62644956	XM_231157.3	S	CGGATGGGTCCTGGAGATCTGGCTAAGGTGGGTGTCTCAGAAGCAGGCCT	similar to Leucine rich repeat and sterile alpha motif containing 1 (predicted)		GeneID:311866; RGD:1564403; GI:109468039	XM_001078484	Rn.211722	311866
ILMN_67497	52.3	45.7	35.5	41.7	58.3	43.2	60.7	50	41.7	58.8	51.7	40	46.4	33.4	67.6	53.8	46.7	49.5	58.3	40.5	58.7	56.9	54	43.4	Ferd3l_predicted		XM_345658	Ferd3l_predicted	380411	34864284	XM_345658.1	S	GGGGCTGTTGCAGTTTGAGGGAAGATACCAGGAAGTAGAGGGGGGAGAAG	Fer3-like (Drosophila) (predicted)		GeneID:366598; RGD:1311812; GI:34864285	XM_001076511		366598
ILMN_48976	571.7	470.2	437.7	377.4	488.7	398.9	1003.7	532.3	415.5	344.8	387.4	457.3	688	388.6	345.6	355.7	402.8	430.5	617.4	337.6	731.2	567.2	551.1	303.6			XM_347184	LOC498363	4280168	62660455	XM_347184.2	S	GGAGTCGGATGACAACATGGGATTTGACCTGTTTAATTAAGTTCCCCTGC	PREDICTED: Rattus norvegicus similar to 60S acidic ribosomal protein P2 (LOC498363), mRNA.
ILMN_60094	646.2	688.4	429.7	478.7	394.8	306.5	727.4	487.9	409.2	320.2	322.3	531	543.8	612.1	349.8	341.7	324.8	299.9	522.3	427.6	494.2	542.3	288.8	265.1	Ifngr2_predicted		XM_340967	Ifngr2_predicted	3520037	62657636	XM_340967.2	S	CTGGTTCCTCGGCTTCACTCTGGAAAATGAGTTGTCCCAGGCATCCCAGC	interferon gamma receptor 2 (predicted)		GeneID:360697; RGD:1307532; GI:34867591	XM_001073758	Rn.23305	360697
ILMN_160537	-10.5	-6.1	-8.5	0.2	-4.6	2.5	-9.8	-15.8	2.9	-4.7	-0.7	-10.3	-5.3	-2.7	-8.7	-7.7	3	4.2	-10	-1.8	-1.1	16.6	-6.8	-3.8	RGD1306327		CO402604		1580121	49584520	Rn.1569	S	CCCTCCCAACAGTAAATTATTTTCATTGCTTTTTCATAACTGTATTCTTA	Similar to downregulated in renal cell carcinoma				Rn.1569
ILMN_64367	27.4	18.7	22.5	55.8	25.9	27.7	20.6	32.8	29.6	20.5	24.8	25.8	28.2	41.4	30.4	35	66.5	31.9	43.2	15.5	36.4	43.9	28.7	31	Rnf144		XM_576010	RGD1561737_predicted	6650707	62650528	XM_576010.1	S	CTGGCATCGGACACAGGTGGTGGGGATTTTTGCTGGATTTGGGCTCCTGC	similar to mKIAA0161 protein (predicted)		GeneID:500636; RGD:1561737; GI:126723485	XM_001075092		500636
ILMN_61437	693.4	595.9	508.5	539.9	373.9	428.2	814.6	564.9	421	262.7	321.2	508.9	628	580.5	520.2	571.9	493.2	407.1	592.1	422.6	538.4	590.5	442.3	368.7	RGD1308729_predicted		XM_234835	RGD1308729_predicted	2450609	62651822	XM_234835.3	S	GCTTTTCCTGCCTTGGGTGATTGTCAGAGACATGAGCAAATCCACACTGG	similar to ZFP-like protein (predicted)		GeneID:314584; RGD:1308729; GI:109480321	XM_001078423	Rn.214132	314584
ILMN_58183	216.7	197.2	207.5	151.9	160.7	123.3	313.8	201.2	144.1	112.1	117.4	176.3	240.6	145.9	109.9	151.8	112.6	96.2	224.6	139.4	150.8	187.5	132.3	154.1	S100a6		NM_053485	S100a6	6650537	31543610	NM_053485.2	S	CTCTGGCAAGGAGGGTGACAAGCACACCCTGAGCAAGAAGGAGCTGAAGG	S100 calcium binding protein A6 (calcyclin)	cell proliferation [goid 8283] [evidence IEA]; regulation of cell cycle [goid 74] [evidence IEA]; cell cycle [goid 7049] [evidence IEA]; growth factor activity [goid 8083] [evidence IEA]; calcium ion binding [goid 5509] [evidence IEA]; protein binding [goid 5515] [evidence IEA]	GeneID:85247; RGD:620264; GI:16758986	NM_053485	Rn.3233	85247
ILMN_48748	6.5	17.1	17.6	9.1	13.3	9.5	2.7	5.9	3.2	-0.3	11.3	14.1	-4.7	5.4	2.9	-6.3	-0.1	16.4	10.1	23.9	14.3	-5.9	-0.6	5.9	Olr304	Olr304	NM_001001039	Olr304_predicted	3840093	47577064	NM_001001039.1	S	CAAAATTACCTCAGTGCTATACTCAGTCCTCATGCCAACCCTAAACCCCC	olfactory receptor 304 (predicted)	detection of chemical stimulus during sensory perception of smell [goid 50911] [evidence ISS]; G-protein coupled receptor protein signaling pathway [goid 7186] [evidence ISS]; olfactory receptor activity [goid 4984] [evidence ISS]; integral to membrane [goid 16021] [evidence ISS]	GeneID:405925; RGD:1332957; GI:47577065	NM_001001039	Rn.141734	405925
ILMN_160538	-14.1	-22.9	-20.1	-15	-15.8	-26.4	-11.5	-14.5	-18.5	-10.8	-7.1	-21.4	-30.2	2.9	-12.6	-24.8	-10	-15.8	-17.1	-23.4	-24.8	-35.1	-30.8	-7.7			DV726425		5130075	82519748	Rn.12957	S	TTTACATCTCTTTTAATCTGAACTACTGGATTGTCTGAAGAACTAAACGG	Transcribed locus				Rn.216287
ILMN_66872	14	3.3	1.1	13.6	14.2	5.2	0.4	21.8	21.8	5.2	17.8	-0.2	16.3	7.5	17.8	19.7	13.8	13	3.8	16.1	14.6	15.7	9.4	20.3	Pi3k; Pik3cg		XM_234053	Pik3cg_predicted	130162	62650581	XM_234053.3	S	CGGGATGCCCTCATGGTGGGGAGAAGCGAGGAGGACGCCAAGAAGTATTT	phosphoinositide-3-kinase, catalytic, gamma polypeptide (predicted)		GeneID:298947; RGD:1306468; GI:62650582	XM_001076206	Rn.109583	298947
ILMN_64342	44.2	39.5	55.3	43	32	39.9	53.1	37	53.7	36	50.2	40.9	50.6	34.2	44.3	62.9	54.3	44.3	58.2	42	41.2	55.8	42.7	48.3	RGD1304717_predicted		XM_218339	RGD1304717_predicted	5670739	62639173	XM_218339.3	S	CGCCAAAAGCACCACAGGAAGTCACAAAGGCCCTCCAGAACCTGCCAGCA	similar to CDNA sequence BC024561 (predicted)		GeneID:308436; RGD:1304717; GI:34855356	XM_001077356	Rn.144997	308436
ILMN_49174	373.7	238.2	407.8	308	157.7	197.9	241.6	256.1	333.9	203.6	167.7	231	437.3	333.4	345.5	375.6	370.6	220.3	327.9	204.3	313.6	344.3	165.1	253.8			XM_579432	LOC497733	1090440	62640678	XM_579432.1	S	GCACCACCAAGCCCTTTCTAACACTGTGCCCTGGTGGAGAAAGCATTGGC	PREDICTED: Rattus norvegicus hypothetical gene supported by NM_019331 (LOC497733), mRNA.
ILMN_69431	641.1	826.7	562	864.3	627.5	386.3	1282.6	847.7	709.2	439.3	322.9	739.8	526.5	205.3	300.9	279.5	260	266.6	414.7	435	426.4	629.8	427.3	325.9	RGD1306103		XM_236306	Adpgk	3840075	62653766	XM_236306.3	S	TCCTGCCTCAGCTTCAGAGATTGGGGCTGACTGAGAAAAGGCCCTATGGC	ADP-dependent glucokinase		GeneID:315722; RGD:1306103; GI:109483512	XM_001072870	Rn.66171	315722
ILMN_52770	6.7	11	5.7	-8.2	-9.9	16.9	13.1	8.5	6	-6.2	7.6	2.8	7.5	-8.4	-5.9	-11.7	5.1	3.5	22	4	7.2	-8.2	-7.6	5.2			XM_579131	Nox3	1090343	62638503	XM_579131.1	S	TGCCTGGACTGAGCAAGGTGTACTTCTACTGGATCTGCCGGGATGCTGCA	PREDICTED: Rattus norvegicus NADPH oxidase 3 (Nox3), mRNA.
ILMN_49934	2100.9	1263.7	1528.9	1221.8	993.4	1084.7	1663.3	1134.1	948.6	819.6	709.5	1116	2463.5	2909.2	1771.7	2017.2	1722.6	1299	1515	1435	1728.3	1913	1031.9	1020.8	RL/IF-1		XM_343065	Nfkbia	670129	62650702	XM_343065.2	S	GTTGAACCGCCATAGACTGTAGCTGACCCCAGTGTGCCCTCTCACGTAAG	nuclear factor of kappa light chain gene enhancer in B-cells inhibitor, alpha		GeneID:25493; RGD:3171; GI:109478177	XM_001075778	Rn.12550	25493
ILMN_62226	-3.6	18.2	-1.7	1.2	-1.8	0.5	1.8	-2.8	19.5	2	-4.3	3.3	-9.1	-5	-9.8	1.7	-5	-9.6	1.1	-2	-7.7	-10.5	-10.6	-21.2			XM_579382	LOC497791	5270138	62647824	XM_579382.1	S	TGCTGAACGTGTCAGACTCTGGGATCTACCAGTGTGCTGCAGAAAACAAG	PREDICTED: Rattus norvegicus hypothetical gene supported by NM_013225 (LOC497791), mRNA.
ILMN_68791	-1.8	25.6	-0.7	9.9	16.3	4.7	17.6	10.8	3.4	15.6	14.9	6.2	9.9	13.8	7.8	-6.1	0.1	16.7	7	13.6	5.1	17.5	12.6	0.3	LOC293746		XM_219594	LOC293746	3610537	62641994	XM_219594.3	S	CCTGTTGGAGCTTGTTCTGGCTGGGCTCTCCGTAATGCTGCGGTCAAAAG	similar to membrane-spanning 4-domains, subfamily A, member 4C		GeneID:293746; GI:109459906	XM_001075351		293746
ILMN_63408	740	581.5	615.2	569.3	366.3	405.6	890.4	529.4	421.2	251.7	429.8	440.6	616.4	514.4	504.9	538.8	350.3	320	668	465.5	554.2	555.9	430.1	309.1	MGC112790; MGC112790		XM_344616	LOC364754	7050736	62663693	XM_344616.2	S	CTAGAGGAGGGACAACTGCTACCTTGTGGGACTGCACGGTTTGGGTATTC	similar to transmembrane receptor		GeneID:364754; RGD:1560525; GI:112984202	NM_001044251		364754
ILMN_47955	1171.6	966.2	812.7	623	608.6	553.2	1141.3	881.3	738.5	484.6	536.4	628.3	1030.2	929.6	822.1	761.6	633.2	556.8	886.3	695.9	824.9	886.7	607.4	499.2	RGD1305727_predicted		XM_225176	RGD1305727_predicted	6900008	62663238	XM_225176.3	S	CCACCCCCCGGCTGTAAGGCAAGGGATGTATAGTTTCAGATGATGCTGGG	similar to Protein CGI-117 (Protein HSPC111) (predicted)		GeneID:306768; RGD:1305727; GI:114052555	NM_001047095		306768
ILMN_57180	1821.4	1749	1987.5	1583.4	1158.6	1039.4	2131.6	1900.5	1653.6	988.4	1005.5	1459.4	1929.8	1559.5	1555.5	1427.7	1494.3	1244.5	1998.1	1358.9	1707.3	1865.1	975.6	1214.1	PHD-1; MGC93662; MGC93666	PHD-1; MGC93662; MGC93666	NM_001004083	Egln2	5900687	51854224	NM_001004083.1	S	CTGCCATGTCTGGTCCATTGCGTGTTGAGCTGAGGGGAGGCAGGATTTGG	EGL nine homolog 2 (C. elegans)	peptidyl-proline hydroxylation to 4-hydroxy-L-proline [goid 18401] [pmid 12876291] [evidence IDA]; regulation of cell redox homeostasis [goid 30503] [evidence IEA]; estrogen receptor signaling pathway [goid 30520] [evidence IEA]; response to hypoxia [goid 1666] [pmid 12876291] [evidence IDA]; protein metabolism [goid 19538] [evidence IEA]; regulation of cell growth [goid 1558] [evidence IEA]; pos…	GeneID:308457; RGD:631376; GI:51854225	NM_001004083	Rn.43384	308457
ILMN_48422	4121.9	3817.6	3140.3	3951.4	2538.5	2902.5	5151.9	2720.1	2890.3	1379.1	3244.5	2991.4	4057	3140.9	3153	3489.1	2665.4	2407	3861.6	2894.4	3651.6	4810.2	3752	2296.3	Raga	Raga	NM_053973	Rraga	6420091	16758867	NM_053973.1	S	GAGAAGCTAGAGAGAGTAGATGGCCCCAAGCATAGCCTCCTCATGCGCTG	Ras-related GTP binding A	GTP binding [goid 5525] [pmid 7499430] [evidence IDA]	GeneID:117044; RGD:619804; GI:16758868	NM_053973	Rn.2816	117044
ILMN_48278	-14.6	-0.4	-13.3	-12.1	-7	-3.2	-8.4	-6.7	-17.7	-8.6	-15.3	-10.8	-20.6	-2.7	-15.5	-7.4	-15.3	-2.7	-12.7	-1.2	-13.2	-7.5	-24.8	-10.3			XM_578301	LOC502802	1580184	62647531	XM_578301.1	S	TCTCAGCTCCTGATCTATGATGCAACCAGCTTGGCAGATGGCGTCCCATC	PREDICTED: Rattus norvegicus similar to immunoglobulin kappa-chain (LOC502802), mRNA.
ILMN_50321	12.1	4.6	11.1	-4.6	0.5	7.3	4.1	14.6	-2.4	-1.4	0.6	-8.6	11	-4.5	18.1	5.5	9	6.7	0.1	-2.8	11	8.6	9.7	5.3	Or5; Olr1746	Or5; Olr1746	NM_001001427	Olr1746_predicted	5290594	47834328	NM_001001427.1	S	TCTATGCAGTGGGCACTCCTACACTCAACCCTCTTGTATACACCCTGAGG	olfactory receptor 1746 (predicted)	detection of chemical stimulus during sensory perception of smell [goid 50911] [evidence ISS]; G-protein coupled receptor protein signaling pathway [goid 7186] [evidence ISS]; olfactory receptor activity [goid 4984] [evidence ISS]; integral to membrane [goid 16021] [evidence ISS]	GeneID:405201; RGD:1332725; GI:47834329	NM_001001427	Rn.142659	405201
ILMN_63139	-10.4	-12.5	-15.7	-4.7	-18.8	-8.9	-21.7	-10.1	-4.4	-9.2	-17.9	-15.2	-7.6	-11.3	-0.6	-21.7	-3.8	-12.3	-21.8	-19.1	-19.9	-17.4	-14.3	-8.5	RGD1564190_predicted		XM_573065	RGD1564190_predicted	6180601	62655941	XM_573065.1	S	CCCGCACCCCCGGGCTGGGCGCCTGTATTATACTTTGTACTTTTGCCCAA	similar to HOX11L2 (predicted)		GeneID:497881; RGD:1564190; GI:62655942	XM_001064411	Rn.91533	497881
ILMN_62635	24.4	18.9	22.5	22.4	15.1	24.7	19.4	13.9	-3.8	18.5	23.8	15.1	6.6	14.7	40.3	27.8	6.1	10.9	24.9	6.4	14.9	32.5	27.1	17.8	Olr1528	Olr1528	NM_001001099	Olr1528_predicted	6940170	47576332	NM_001001099.1	S	GAGAGGGGCAGAAGAAAAGCCTTCTCCACTTGCAGTTCCCATCTCTTGTC	olfactory receptor 1528 (predicted)	detection of chemical stimulus during sensory perception of smell [goid 50911] [evidence ISS]; G-protein coupled receptor protein signaling pathway [goid 7186] [evidence ISS]; olfactory receptor activity [goid 4984] [evidence ISS]; integral to membrane [goid 16021] [evidence ISS]	GeneID:405995; RGD:1333369; GI:47576333	NM_001001099	Rn.142278	405995
ILMN_60265	313.3	267.2	265.4	253.5	169.7	205.1	378.4	235.9	236.3	177.9	158.7	235.8	232.6	131.2	156.6	166.1	176.3	142.7	262.4	217.3	244.2	265.5	172.8	151.4			XM_340940	LOC360664	580717	62657368	XM_340940.2	S	AGGCTCCACCTACAGAAGAGGCAGCAGCCAATAGGAGACGCCAGCACCTT	PREDICTED: Rattus norvegicus LOC360664 (predicted) (LOC360664), mRNA.
ILMN_51160	159.8	151.4	128.1	103.4	97	91.9	181.6	116	135.9	85.7	100.6	91.3	190.7	133.2	128.9	122.6	117.2	114.4	202.6	153.1	160.2	157.6	77.6	101.3	isg12(b)		XM_238467	isg12(b)	130487	62651186	XM_238467.3	S	CTACCAGGACAGCTCATCATGTGGGGAGAAATGTTGGGCGCTGCTATAGG	putative ISG12(b) protein		GeneID:299269; RGD:1559721; GI:114145411	NM_206846		299269
ILMN_53028	481.6	394.3	333.4	331.1	236.7	233.7	422	320.4	305.5	201.8	183.1	253.1	380.9	438.7	385	374.7	316.2	254.3	361.5	244.4	356.4	387	288.2	217.8	MGC95260	MGC95260	NM_001006959	RGD1359460	6510070	55741503	NM_001006959.1	S	GCACACTGCATCTCCGAGCTTACACACCTGAAGGGACTGCTCTGACTGTC	MMR_HSR1 domain containing protein RGD1359460		GeneID:289562; RGD:1359460; GI:55741504	NM_001006959	Rn.13090	289562
ILMN_48067	-4.7	13.1	5.1	-2.2	0.2	3	15.3	13.8	13.8	10.4	2	11.3	0.7	12.7	11.3	5.1	0	-5.3	0.9	6.2	9	3.5	6.5	7.8	Olr62; ratchr1-160722887-160723849_ORF	Olr62; ratchr1-160722887-160723849_ORF	NM_001000129	Olr62_predicted	450056	47575982	NM_001000129.1	S	CGGGGTGGCCATTACAACCCGAGCTACTCTGTCCCTCTTACCATTGCCTT	olfactory receptor 62 (predicted)	detection of chemical stimulus during sensory perception of smell [goid 50911] [evidence ISS]; G-protein coupled receptor protein signaling pathway [goid 7186] [evidence ISS]; olfactory receptor activity [goid 4984] [evidence ISS]; integral to membrane [goid 16021] [evidence ISS]	GeneID:293201; RGD:1334421; GI:47575983	NM_001000129	Rn.141917	293201
ILMN_64640	48.8	81.7	70.8	34.6	33.6	29.8	47.4	53.7	47.9	34.7	26.5	30.9	68.3	45.6	71.8	50	40.3	42.6	91.4	57.7	53.8	52	21.6	38.6	RGD1305615		XM_217465	Armc9_predicted	3360494	62655347	XM_217465.3	S	TTGCCCGAGGCCCATACCAGTCGCTCAGCCAGATGACTACAAAGAGGGCA	armadillo repeat containing 9 (predicted)		GeneID:301579; RGD:1305615; GI:109486312	XM_001063860	Rn.27285	301579
ILMN_51208	640.7	547	535.3	549.9	406.8	438.1	660.4	543	496.7	335.3	358.9	435.1	613.1	442.8	594.5	538.6	449.3	363.2	664.7	419.7	570.5	626.2	311.6	298	Drip78; MGC93289	Drip78; MGC93289	NM_053690	Dnajc14	1940181	16758509	NM_053690.1	S	TCTTCAGTCAATGTCAGGGAGTCAAAAGGGCTGTGTACAGCGCAGGATGG	DnaJ (Hsp40) homolog, subfamily C, member 14	G-protein-coupled receptor binding [goid 1664] [pmid 11331877] [evidence IDA]; dopamine receptor binding [goid 50780] [pmid 11331877] [evidence IDA]; receptor activity [goid 4872] [evidence IEA]; integral to membrane [goid 16021] [evidence IEA]	GeneID:114481; RGD:620489; GI:16758510	NM_053690	Rn.114340	114481
ILMN_55494	2	3.3	8.1	11.7	6.7	7.2	10.8	7.5	2.8	10.7	4.2	2.2	10.7	16.3	0.2	13.1	7.3	5.3	-2.8	5.3	-3.5	2.1	13.2	3.1			XM_577611	LOC502155	4280121	62664294	XM_577611.1	S	GCTTGCGTGGAGAGAGGCGGTCAATGGAAGGAGCAGGCAGTGCTGAAACT	PREDICTED: Rattus norvegicus similar to hypothetical protein E230025N22 (LOC502155), mRNA.
ILMN_60871	5.6	4.6	-0.5	17.4	-6.4	-1.4	8.7	3.7	5.3	5.8	-10	2.1	-8	-0.4	3.3	11.1	3.2	7.5	9.1	2.8	9	-5	-0.1	-0.8	Fosb		XM_218419	Fosb_predicted	5130324	62639106	XM_218419.2	S	AGCCGAGACGCACCCCCCAACCTGACGGCTTCTCTCTTTACACACAGTGA	FBJ osteosarcoma oncogene B; synonym: fra-2; Rattus norvegicus FBJ osteosarcoma oncogene B (Fosb), mRNA.		GeneID:308411; RGD:1308198; GI:61557094
ILMN_67004	-3.3	-8.6	-10.5	-24.8	-15.4	-4.7	-7.3	-18.2	-5.4	-18.8	-3.8	-5.7	-10.3	-9.8	-9.1	-17.3	-11.9	-8.9	-15.3	1.8	-15.8	-9.8	-11.5	-9.1			XM_579616	Ces3	610113	62664892	XM_579616.1	S	GAGCTCAGGGCCAAGGAGGCAGCAGAGGAACCATCCCACTGGAAACATGT	PREDICTED: Rattus norvegicus carboxylesterase 3 (Ces3), mRNA.
ILMN_52270	-9.7	-14.5	-22.5	-13.4	-21.2	-23.3	-6.3	-15	-10.4	-7.5	-18.9	-10.6	-13.7	-24.4	-10.8	-24.6	-19.4	-23.9	-20.5	-10.1	-22	-27.6	-9.9	-14.6			XM_342076	Dnahc3	870008	62642618	XM_342076.2	S	GTGTGGGATGATCTACATGGAGCCCCACCAGCTAGGCTGGAAGCCCTTGA	PREDICTED: Rattus norvegicus dynein, axonemal, heavy chain 3 (Dnahc3), mRNA.
ILMN_62340	267.4	315.8	298.9	364.2	330.1	266.2	282.3	362.3	281.1	252.9	311.4	391.7	379.1	345.7	284.3	289.6	335.7	322.1	354.2	276.8	338.9	438	393.2	286.1			XM_577140	LOC363701	670520	62657410	XM_577140.1	S	CCTCGGTGAGGAAACAATATCCCTGGAGCCTTTTTATTGGGGAGGAGGGG	PREDICTED: Rattus norvegicus similar to Immunoglobulin superfamily, member 7 (LOC363701), mRNA.
ILMN_69930	922.5	1243	1204.3	1164	837.9	908	1358.6	1184.3	1055.9	694	797.4	1048.1	817.9	1043.5	1049.7	1061.9	931.9	674.6	1187.6	1069.2	1040	1134.7	1018.5	679.8	RGD1311552_predicted		XM_230503	RGD1311552_predicted	6590400	62645668	XM_230503.3	S	TGCCAGGGACAGAGTGGCCAAAGATCAAACACTCCAGGGTCCCCAAGAGG	similar to KIAA0377-like protein (predicted)		GeneID:311355; RGD:1311552; GI:124244050	XM_001076673		311355
ILMN_69150	-3.9	3.9	-4.1	-6.3	-6.2	7.4	5.6	-0.5	-0.2	-3.6	-3.3	-8.6	-0.5	1.8	0.9	1.1	1.9	-1.6	-2.4	-0.6	6.3	-14.2	-4.6	5.4	Cgn_predicted		XM_227472	Cgn_predicted	5340619	62643869	XM_227472.3	S	CAGCGTCTACGACCCCTCATCCATTGCATCACTGCTTACTGAGAGCAACC	cingulin (predicted)		GeneID:310655; RGD:1311992; GI:109465234	XM_001059265	Rn.117014	310655
ILMN_55859	-26.7	-17.5	-20.1	-11.1	-20.7	-8.5	-15.1	-8.1	-21	-24.4	-27.8	-13.9	-6.8	-7.9	-20.6	-13.5	-12.8	-10	-7.4	-11.6	-18.8	-16.9	-18.1	-13			XM_578795	LOC503260	5340064	62655303	XM_578795.1	S	ACAACGGCAGCAGCTGTGAGGATGCTAACCTGCCATGGAAGCCGAAATTG	PREDICTED: Rattus norvegicus similar to Amyotrophic lateral sclerosis 2 chromosome region candidate gene protein 19 homolog (Partitioning-defective 3-like protein) (PAR3-L protein) (LOC503260), mRNA.
ILMN_64563	15.8	42.4	22.6	16.6	23.9	9.8	59.4	54.7	29.7	10.2	11	20.8	47.6	31.6	15.7	15.2	49.5	31.9	67	43.7	31.1	35.4	30.7	24.8	RGD1308120		XM_341237	Htra3_predicted	540100	62660635	XM_341237.2	S	GTCCAGTGCTGAGTCCAAGGCTGGACCTAACCAGGGATCTGGATCTCAGC	HtrA serine peptidase 3 (predicted)		GeneID:360959; RGD:1308120; GI:34878463	XM_001058037	Rn.15228	360959
ILMN_67621	-27.1	-27	-15.1	-19	-22.8	-23.6	-20.3	-24	-16.6	-21.6	-19.3	-12.8	-35.7	-29.2	-16.5	-16.8	-18.4	-20.9	-24	-20.3	-20.3	-22.6	-21.5	-20.1			XM_579969	LOC499472	2680014	62666296	XM_579969.1	S	ACTGTCAAGATGGCAGCAGCGGGAGCAAGGAGGTGATGAACGTGCTGGTC	PREDICTED: Rattus norvegicus LOC499472 (LOC499472), mRNA.
ILMN_68382	100.9	171.2	89.9	115.5	68.2	111.9	156.2	119.7	100.1	57	76.9	112.2	142	119.3	183.4	151.1	96.9	100.7	155.7	101.3	151.9	150.2	84.9	78.8	RGD1564241_predicted		XM_343353	RGD1564241_predicted	2120692	62653291	XM_343353.2	S	GTGGTGAATGCGGGAAAGTCTTCCATGCTTCCTCGTACCTGCGCAGACAC	similar to zinc finger protein 426 (predicted)		GeneID:363022; RGD:1564241; GI:109483118	XM_001070002	Rn.99479	363022
ILMN_61739	-14.5	-26.6	-15.3	-1.8	-20.4	-7.3	-19.8	-15.2	-16.8	-18.6	-7.4	-21.4	-19.4	-10.4	-23.6	-13	-5.1	-16.4	-19.6	-13.2	-15.1	-20.1	-26	-17.9			XM_577918	LOC502437	4070520	62666174	XM_577918.1	S	GTCCTTGGACGATCTGTCTGCTGGACGGAATCCCGGCGCAGGAAGACGGT	PREDICTED: Rattus norvegicus similar to putative homeobox protein (LOC502437), mRNA.
ILMN_56178	20.2	18	9.8	2.8	10.7	13.2	14.8	13.1	-4.6	-8.4	12.2	4.3	74.4	19.1	-6.6	7.4	5.3	11	15	1.4	8.6	27.7	13	9.1	Slpi		NM_053372	Slpi	5570114	16758101	NM_053372.1	S	CGGTTCCGGGTTCCGGTGCTCTGGGGTGCCCAAGCTTTGGACATTTGAAT	secretory leukocyte peptidase inhibitor		GeneID:84386; RGD:621768; GI:16758102	NM_053372	Rn.18560	84386
ILMN_57335	1.5	17.6	2.4	15.3	3.6	3.3	4.9	4.4	9.4	9.6	0.7	9.4	-1.6	7	0.2	-12.8	-2.6	2.4	10.6	11	10.6	2.6	-1.1	2.8	Fbxw17		XM_341501	RGD1566133_predicted	6520162	62663295	XM_341501.2	S	CAGCTTACCCACTTCCTGTTCTTCAATGGAGGCCTGCGACCACCCAGAGG	similar to Fbxw17 protein (predicted)		GeneID:361219; RGD:1566133; GI:126722908	XM_001054815		361219
ILMN_62677	-6.7	-16.1	-2.9	-5.9	-10.4	-11.1	1.8	-2	-9.4	-5.7	-3.4	-9.9	-1.1	-9.7	-12.9	-4.2	-7.6	-12.7	-15.4	-5.1	7.4	-9.6	-5.5	-13.9	RGD1564637_predicted		XM_578468	RGD1564637_predicted	4760019	62649201	XM_578468.1	S	GCCTCGCACTCATAACCTCACACTCCTGGAAAACATGGGTAGATACTCCC	similar to interferon alpha 8/6 precursor; IFNa8/6 (B6) (predicted)		GeneID:502963; RGD:1564637; GI:62649202	XM_001054291		502963
ILMN_51594	5.5	15.9	4.5	4.2	7.5	18.2	34.8	13.8	8.6	3.6	5.4	12.5	15.2	9.1	8.1	12.9	8.6	4.2	10.9	-0.2	9.5	6.1	6.7	8.4	Olr869	Olr869	NM_001000413	Olr869_predicted	5290711	47576568	NM_001000413.1	S	ATCAAGAGGGCATTTCTCAAGGTGATGGGACATGGTAGGGTGGACTGGTG	olfactory receptor 869 (predicted)	detection of chemical stimulus during sensory perception of smell [goid 50911] [evidence ISS]; G-protein coupled receptor protein signaling pathway [goid 7186] [evidence ISS]; olfactory receptor activity [goid 4984] [evidence ISS]; integral to membrane [goid 16021] [evidence ISS]	GeneID:298478; RGD:1332893; GI:47576569	NM_001000413	Rn.143171	298478
ILMN_64891	37	35.9	30	38.4	24.4	32.8	40.2	47.7	36.1	39.1	43.8	30.1	48.2	23.6	35	44.2	44.3	26.9	29.5	18	17	60.9	40	36.8			XM_345610	LOC366512	1230292	62650133	XM_345610.2	S	GGGATAGCTCCACTCGCTTCTCTAACAAGCACCAGGGGGAAACTCAGGGC	PREDICTED: Rattus norvegicus similar to [Ascaris lumbricoides mRNA sequence.], gene product (LOC366512), mRNA.
ILMN_55472	28.5	11.8	8.6	13	19.4	6.1	16.8	21.6	9.7	19.7	19	13.1	12.2	23.1	14.6	15.3	19.1	25.7	17.8	22.7	18	37.4	28.2	9.8	Prss22_predicted		XM_220222	Prss22_predicted	5670059	62655807	XM_220222.3	S	AAGTTTGTACTGGCGGGGAGCTGGTCAGGAAGCCATCACCGAGGACATGC	protease, serine, 22 (predicted)		GeneID:302971; RGD:1310880; GI:109487829	XM_001056913	Rn.137172	302971
ILMN_53816	1469.6	1364.4	1330.4	1188.8	888.4	834	2518.1	1253.8	1046.1	786.6	864.2	934.9	1399.1	988.5	883.1	706.2	708.7	850.1	1518.3	898.6	1035.6	1379.9	758.8	613.1	RGD1311839		XM_218817	Hddc3_predicted	460184	62640779	XM_218817.3	S	GTCTTGGCTCTGTTTGCTGTTTTGCATGGTGGGACCTCTGGCCCCTTAGG	HD domain containing 3 (predicted)		GeneID:308758; RGD:1311839; GI:27677418	XM_001061439	Rn.17508	308758
ILMN_69723	106.1	58.3	49.9	59.2	61.5	34.1	60	72.7	57.4	7.4	38.1	65.8	83.5	41.8	54.4	48.2	36.4	39.2	84.3	42.4	64.6	81	65	46.7	Sult5a1_predicted		XM_214712	Sult5a1_predicted	2680040	62665399	XM_214712.3	S	CCCTGGGGCCAAAGGAAGAGGAGATCATACTGGAACACAGCAGCTTCTCC	sulfotransferase family 5A, member 1 (predicted)		GeneID:292077; RGD:1310002; GI:109508254	XM_001079454	Rn.107747	292077
ILMN_58659	65.1	69.3	71.5	54.4	52.7	41.5	54.1	68.6	32.6	36.1	35.7	40.7	40.7	35.5	41.2	37.5	44.4	32.2	70.5	54.2	50	75	44.1	38.6			XM_580016	LOC499785	2060398	62644979	XM_580016.1	S	GGGAACTGGGGTCAAGTTTGTGGCTTCCTGTTGGCTTCTGTGAGCACGGC	PREDICTED: Rattus norvegicus LOC499785 (LOC499785), mRNA.
ILMN_63179	3540.5	4220.6	4042.1	3655.8	2618.6	2887.2	5026.4	4579.6	3256.6	2471.6	2792.7	3728.8	3376.1	3489.1	3313.2	3463.2	3356.1	2531.4	4428.6	3370.8	4285.5	3977.4	2712	2236	PK; DLK; MUK; Zpk	PK; DLK; MUK; Zpk	NM_013055	Map3k12	2450576	6981715	NM_013055.1	S	GGCTGAAGAACTGGGTGCTGGTTAAGTCCCCGCTGTTATCTGGTGCCTGG	mitogen activated protein kinase kinase kinase 12	protein kinase cascade [goid 7243] [evidence IEA]; protein amino acid phosphorylation [goid 6468] [evidence IEA]; JNK cascade [goid 7254] [evidence IEA]; protein kinase activity [goid 4672] [evidence IEA]; magnesium ion binding [goid 287] [evidence IEA]; kinase activity [goid 16301] [evidence IEA]; protein-tyrosine kinase activity [goid 4713] [evidence IEA]; transferase activity [goid 16740] [evi…	GeneID:25579; RATMAP:41464; RGD:3988; GI:6981716	NM_013055	Rn.146082	25579
ILMN_48927	170.7	126.7	146.2	108.8	84.8	100.9	172.1	135.4	101.6	74	75.6	98.5	145.6	106.2	105.7	100.6	99.8	80.2	136.5	71.3	123.9	121.5	91.4	72.5	PAL31	PAL31	NM_131911	Anp32b	3710097	55926143	NM_131911.2	S	TACAAGCCCCAGGACACCCCCACCCAAAGAGCCAAAGAATAGTTCCCGCG	acidic nuclear phosphoprotein 32 family, member B	regulation of cell proliferation [goid 42127] [pmid 11162633] [evidence IEP]; S phase of mitotic cell cycle [goid 84] [pmid 11162633] [evidence IEP]; nucleus [goid 5634] [evidence IEA]	GeneID:170724; RGD:621285; GI:18777770	NM_131911	Rn.20465	170724
ILMN_66617	-6.8	-3.9	13.2	-10	-9.3	9.7	-11.4	1.5	-5	-3.6	14.9	3.4	1.5	2.4	1.9	-12.7	-3	-3.3	4.6	-2.9	-5.8	-16.8	6.3	-10.3	Epx_predicted		XM_220834	Epx_predicted	540672	62656750	XM_220834.3	S	CAAGACGCCCGACAACATTGACATCTGGGTGGGAGCCATAGCAGAGCCTC	eosinophil peroxidase (predicted)		GeneID:303414; RGD:1311882; GI:109488751	XM_001081178	Rn.17695	303414
ILMN_59062	-5.5	-17	-18.5	-19.4	-4.9	-14.7	-21.2	-12.4	-14.9	-11.5	-11.5	-15.6	-19	-18.6	-20.9	-16.7	-2.4	-22.1	-10.1	-19	-14.2	-20.6	-16	-4.6	Olr1540	Olr1540	NM_001001383	Olr1540_predicted	2060133	47777727	NM_001001383.1	S	GGTTATCAACCACGGTGACACCAAAGATGCTCCTCGCCATCATAGCTAAG	olfactory receptor 1540 (predicted)	detection of chemical stimulus during sensory perception of smell [goid 50911] [evidence ISS]; G-protein coupled receptor protein signaling pathway [goid 7186] [evidence ISS]; olfactory receptor activity [goid 4984] [evidence ISS]; integral to membrane [goid 16021] [evidence ISS]	GeneID:363762; RGD:1332608; GI:47777728	NM_001001383	Rn.142268	363762
ILMN_68040	-18	-12.9	-14.9	6.4	-4.5	-2	-16.3	-16.2	-7.4	-7.6	-8.2	-6.2	-20.9	-19.3	0	-7.7	-1.9	-14.6	-3.2	-7.4	-17.9	-10.4	-3.6	-3.5	Ifnk_predicted		XM_232873	Ifnk_predicted	4570603	62648866	XM_232873.2	S	CGAGAGTGCATGGTAGACGAGGAGAACAAGAACACGGAGGAGGACAGTAC	interferon, kappa (predicted)		GeneID:313152; RGD:1309045; GI:109474799	XM_001065680		313152
ILMN_60469	12.7	-5.6	1.1	2.9	-2.9	-2.7	-1.4	-1.4	-3.2	-4.6	-10	-7.8	-4.6	-0.3	11.5	-6.5	-5.4	-11.2	-4.9	-7.9	6.9	-1.2	-5.2	-7.6	RGD1564676_predicted		XM_344589	RGD1564676_predicted	2850300	34875483	XM_344589.1	S	GACCCGTGTACCTGTGACTGTGAGCACCCGTGTACCTGTGACTGTGAGCA	similar to NF-X1 type zinc finger containing protein (2J511) (predicted)		GeneID:364700; RGD:1564676; GI:34875484	XM_001065194		364700
ILMN_68889	19.1	3.7	2.6	7	4.3	8.8	-2.4	-5.4	12.2	13.3	4.5	9.7	3.1	-10.4	4.4	2.2	-1.5	-3.2	-5.8	1.1	6.6	4.8	-0.1	-0.8	Senp17		XM_579093	Senp17	1400091	62647967	XM_579093.1	S	AGACTGTAGTTGAGAAGTTGGCTGAGGGTGGCAAGTGTCGTAAGCGGCAA	Sumo1/sentrin/Smt3 specific protease 17; sentrin 17; Rattus norvegicus Sumo1/sentrin/Smt3 specific protease 17 (Senp17), mRNA.		GeneID:408216; RGD:1303080; GI:50657406
ILMN_54217	34.3	22.4	11.1	35.2	36.6	15.3	44.6	41.2	15.2	16.6	31.2	25.5	35.5	28.3	25.9	38.4	31.8	24	23.2	8	10.6	40.5	43.2	18.4	Lsm1_predicted		XM_344536	Lsm1_predicted	4760132	62662905	XM_344536.2	S	ACTCTTTCTGAGGGGCGCAGCATCCGACTTGTGAACGTGAAGTGGCCCAG	LSM1 homolog, U6 small nuclear RNA associated (S. cerevisiae) (predicted)		GeneID:364624; RGD:1304967; GI:109503508	XM_001071427	Rn.128606	364624
ILMN_56563	367	385.6	394.2	307	215.8	271.5	446.2	392.8	317.9	215.7	226.9	220.7	465.9	280.3	312.9	281.9	269.1	255.4	320.4	326.6	278.3	336.2	238	208.8	Slc39a13		XM_215779	Slc39a13_predicted	2260338	62645391	XM_215779.3	S	GGCCCCTTGTCCTTTGGGTTAAGTGTAAGACGGGGGTGGTGAAGGCTCCA	solute carrier family 39 (zinc transporter), member 13; synonym: MGC124816; Rattus norvegicus solute carrier family 39 (zinc transporter), member 13 (Slc39a13), mRNA.		GeneID:295928; RGD:1304695; GI:85861168
ILMN_64836	-15.2	-7	-12.9	-8.7	-11.6	-12.2	-17.8	-15	-13.2	-11.2	-3.5	-15.9	-3.9	-12.1	-15.3	-14.8	-17.8	-18.1	-16.8	-8.7	-15.9	-9.2	-7.6	-12.7	RGD1566389_predicted		XM_223136	RGD1566389_predicted	6350364	62660013	XM_223136.3	S	TCCCTACCAGCCAGAGAGACTTAACTCATAGCACATTCTATGGAACCCTT	similar to putative pheromone receptor Go-VN13C (predicted)		GeneID:305112; RGD:1566389; GI:34875812	XR_007702	Rn.202554	305112
ILMN_62952	-21.6	-25.3	-17.1	-24.6	-19.6	-22.7	-18.3	-14.9	-24.4	-19.8	-8.3	-14.9	-23.9	-22.7	-26.6	-16.8	-25.1	-20.9	-31.6	-8.5	-24.3	-32.7	-10.7	-14.2			XM_578684	LOC503160	6450333	62652766	XM_578684.1	S	GCCTTCCAATCTGCCCCAAGAGTCCTCAAATTATTGGGATCCTGGGTATC	PREDICTED: Rattus norvegicus similar to Ly6-C antigen gene (LOC503160), mRNA.
ILMN_63187	6.3	-0.3	-7.7	-1.1	-8.4	0.4	10.1	-9.2	-4	-2.8	-4	0.6	-13.9	3.6	-1.5	-0.4	11.2	-4	-2.1	-4.1	7.2	-14.5	-1.4	8			XM_577817	LOC365303	5390736	62640967	XM_577817.1	S	GCAGGCCAACAATGCAAAGGCAGCAGAGGCCAAAGCTCCACCTAAGGCCC	PREDICTED: Rattus norvegicus similar to ribosomal protein (LOC365303), mRNA.
ILMN_66312	1698.1	1524.7	1541.5	1573.6	1129	1031	2030.9	1696.1	1254.5	994.4	994.8	1241.2	1579	1957.1	1331	1174.9	1348.5	889.3	1530.2	1141.4	1304.4	1442.7	1138.9	909.8	Baz2b_predicted		XM_229225	Baz2b_predicted	3610731	62645136	XM_229225.3	S	GGCGTCTCCCGAATCTTGGTAGTGCCTGCCTTTGAAACAGGGTGTAGGGG	bromodomain adjacent to zinc finger domain, 2B (predicted)		GeneID:317627; RGD:1309801; GI:109468194	XM_001058884	Rn.139712	317627
ILMN_68623	44.6	22.5	32.1	22.4	35	11.4	35.5	42.9	32	24.3	19.6	20.3	45.9	56.6	55.1	35.4	36.4	23.5	44.7	29	38.5	20.4	15.2	24	Cbfa2t2_predicted		XM_215882	Cbfa2t2_predicted	4850168	62646106	XM_215882.2	S	GCCCCATATCCACCCTCAGGTGACACGGATTGGCCTAAAAGAGACTTGGG	core-binding factor, runt domain, alpha subunit 2; translocated to, 2 (predicted)		GeneID:296293; RGD:1309088; GI:109469025	XM_001064983	Rn.92167	296293
ILMN_53697	-0.1	-18.7	-8.1	-24.5	-8.9	-9.4	4.6	-7.9	3.1	-2.8	1.6	-7.3	5.2	-7.2	-3.5	6.3	-6.8	0.3	-3.8	3.5	-12.4	2.4	7.9	-10	Max		NM_022210	Max	940072	11559987	NM_022210.1	S	ACATCGAGGTGGAGAGCGACGAAGAGCAACCGAGGTTTCAATCTGCGGCT	Max protein	regulation of transcription, DNA-dependent [goid 6355] [evidence IEA]; transcription factor activity [goid 3700] [evidence IEA]; DNA binding [goid 3677] [evidence IEA]; nucleus [goid 5634] [evidence IEA]	GeneID:60661; RGD:621101; GI:11559988	NM_022210	Rn.4210	60661
ILMN_54129	-10.6	-22.1	-21.5	-13.6	-18.5	-17	-10.7	-16.1	-4.7	-16.2	-18	-12.8	-11	-3.4	-0.3	-9.2	-8.4	-7.7	-13.7	-9.1	-7.9	-8.4	-16.5	-1.1	Dsp		XM_225259	Dsp	3440484	62663428	XM_225259.3	S	TGAATCGCTCCATGGTGGAAGACATCACTGGGCTGCGCCTTCTGGAAGCC	desmoplakin		GeneID:306871; RGD:1305794; GI:109504778	XM_001058415	Rn.54711	306871
ILMN_62914	851.6	766.6	714.2	645.2	557.2	519	1061.9	689.1	549.8	414.2	490.1	796.1	1129.2	797.9	440.3	463.6	505.3	606	749.9	504	607.5	1074.7	475	471.3	Plm	Plm	NM_031648	Fxyd1	1050315	13928895	NM_031648.1	S	CCGGTGCAAATTCAACCAACAGCAGAGAACTGGGGAACCCGACGAAGAGG	FXYD domain-containing ion transport regulator 1	calcium ion homeostasis [goid 6874] [pmid 12124204] [evidence IDA]; muscle contraction [goid 6936] [pmid 12124204] [evidence IDA]; chloride transport [goid 6821] [evidence IEA]; ion transport [goid 6811] [pmid 10950925] [evidence ISS]; chloride channel activity [goid 5254] [evidence IEA]; ion channel activity [goid 5216] [pmid 10950925] [evidence ISS]; integral to plasma membrane [goid 5887] [evi…	GeneID:58971; RGD:69306; GI:13928896	NM_031648	Rn.3828	58971
ILMN_56379	1353.6	1324.2	1201.7	1162.9	943.7	979.7	1891.6	1211.6	1029.2	745.1	828.5	1131.6	1229	873	832.2	842.8	883.8	646	1208.1	1048.1	1100.5	1370.8	759.2	765.8	RGD1560566_predicted		XM_219337	RGD1560566_predicted	7000594	62641294	XM_219337.3	S	GAGCACGGCTTTGAGGTTGACGGACTGTGCCTTACTCTGCTGTCAGGTAC	RGD1560566 (predicted)		GeneID:308986; RGD:1560566; GI:109459415	XM_001080074	Rn.106269	308986
ILMN_70417	48.1	30.2	25.4	17.4	45	34.3	51.2	35.5	38.8	21.1	39.8	37.2	35.3	35.7	37.7	46.2	30.1	30.2	39	37	28.4	42.4	55.3	31.9			XM_576949	LOC501547	5080010	62666756	XM_576949.1	S	GGGGTTCAGAGCTAAACAAAAAATCACAGCTGAGAAATGCCGAATGGCTG	PREDICTED: Rattus norvegicus similar to Retrovirus-related POL polyprotein (LOC501547), mRNA.
ILMN_57022	15529.1	14689.2	13343	13385	10948.6	11379.1	19618.9	14520.1	12827.2	8224.4	11458.5	11295.9	15515.1	12258	11592	12333.6	12451.8	10153	16564.3	12070	14858	15689.7	10013.9	9285.1	Atp6v1g2; ATP6G	ATP6G	NM_212490	Atp6v1g2	7000332	47059103	NM_212490.1	S	CCCCAAAGCTTGCTGCTTCCTGGAGCTGAAGAGATCTGTGACATTCATGC	ATPase, H+ transporting, V1 subunit G isoform 2		GeneID:368044; RGD:1303186; GI:47059104	NM_212490	Rn.205429	368044
ILMN_57958	24	48.1	52	35.6	32.7	34.2	51.4	24.6	47.7	29.1	42.7	55.3	44.1	52.7	42.9	51.6	39.9	44.1	53.3	57.6	51.5	77.6	27.2	37.6	Top3b_predicted		XM_213564	Top3b_predicted	5570711	62658245	XM_213564.3	S	GAGACCTCCAGGAAAGCCCAACCCCAGGCGGCCAAAAGACAAGATGTCAG	topoisomerase (DNA) III beta (predicted)		GeneID:287930; RGD:1309468; GI:62658246	XM_001067804	Rn.23773	287930
ILMN_60017	9.6	2.4	5.8	7.9	12.8	5.2	9.6	1.9	17.4	5	2.2	4.6	7.4	11.2	10.5	7	5.4	3.4	11.9	-3	-0.5	13.8	3.4	18			XM_577466	LOC502035	6510315	62662073	XM_577466.1	S	CTCTGGTGGCTGTGGAGCGGGGCATCCAGCTCTGGCGTTTCTATAGCTTT	PREDICTED: Rattus norvegicus similar to Hypothetical protein CBG22260 (LOC502035), mRNA.
ILMN_54177	-4.3	0.7	1	-0.9	-2.6	-5.1	7.2	-4.7	-6.1	1.2	-3.7	2.5	-0.9	-1.5	6.3	-1.7	0.4	-7.6	1.5	11.3	7.8	-10.5	-4.3	6.1			XM_575337	LOC499983	380397	62646696	XM_575337.1	S	CTCTATTGTTTGATATTCCTGGAGCCCTGAGGTACTGCCTGCAGCCATGA	PREDICTED: Rattus norvegicus similar to ribosomal protein L19 (LOC499983), mRNA.
ILMN_50397	6.5	11.9	15.3	4.8	10	3.8	14.4	6.4	4.7	3.5	19	11.2	2	2	12.6	7.5	7.5	5.9	11.1	20.3	17.2	12	2.2	12.1	Mypn_predicted		XM_228149	Mypn_predicted	4150014	62665937	XM_228149.3	S	TCAGTGGCACCAGCAAATCCCAACACCTATATCCATCCGGCCCAGCGGCA	myopalladin (predicted)		GeneID:309760; RGD:1308510; GI:109509448	XM_001080508	Rn.3872	309760
ILMN_65270	-7.7	-5.2	7.6	27.7	5.6	7.5	43.8	4.1	-12	-2.6	20.1	-6.1	-11.2	-7.9	-5.8	11	0.7	0.2	8.9	1.9	6.7	-12.5	18	5.3			XM_573844	LOC498570	3360019	62662110	XM_573844.1	S	GTCCCCTGGCAGCTGAAAGCCCAACAGTGCGGTATTCGGAAGATCTGAGA	PREDICTED: Rattus norvegicus similar to LRRGT00004 (LOC498570), mRNA.
ILMN_60581	-6.1	-15.1	-13.3	-13.9	0.2	-13.4	-2.4	-4.8	-7.8	-9.1	-15.3	-7.9	-18.3	-22	-9	-6.1	-3.6	-16.9	-27.2	-17.9	-15.5	-16.1	-13.8	-13.5	Olr200; ratchr1-163138220-163139185_ORF	Olr200; ratchr1-163138220-163139185_ORF	NM_001000189	Olr200_predicted	360072	47576824	NM_001000189.1	S	GGCCCTCAGTACCTGCAGCTCCCACCTCATTCTCATTTTGTTTTACTACC	olfactory receptor 200 (predicted)	detection of chemical stimulus during sensory perception of smell [goid 50911] [evidence ISS]; G-protein coupled receptor protein signaling pathway [goid 7186] [evidence ISS]; olfactory receptor activity [goid 4984] [evidence ISS]; integral to membrane [goid 16021] [evidence ISS]	GeneID:293340; RGD:1334048; GI:47576825	NM_001000189	Rn.141811	293340
ILMN_52435	-5.1	-10.5	-10.7	2.3	-13.2	-6.5	-3.1	-8.1	-13.2	-17.1	-12.7	-2.5	-15.4	-5.7	-7.3	-9.1	-4	-16.1	-6.4	-4.4	-7.4	-14.8	-14.8	-18.3	RGD1561491_predicted		XM_344958	RGD1561491_predicted	2680091	62641218	XM_344958.2	S	ACCTTTGCCAACCCAGATAACACAGAGAGTGGCTATGAGAAAGCAGTGCC	similar to ATP-binding cassette transporter sub-family A member 14 (predicted)		GeneID:365362; RGD:1561491; GI:109459333	XM_001079182	Rn.143840	365362
ILMN_52109	14.4	20.2	25.5	31.5	17.5	23.5	16.1	22.4	18.4	28.9	24.6	21.7	15.5	27.7	14.8	22.6	22	18.1	21.2	23.8	13	0.3	26.6	19.4			XM_578497	LOC502989	3930056	62649877	XM_578497.1	S	GCTGACGTAGGAGTTAGACCTGGCACTCTGGTGTTGGTCACACTGAAGGC	PREDICTED: Rattus norvegicus similar to ribosomal protein L10-like protein (LOC502989), mRNA.
ILMN_67365	0.5	-2	-3.5	-6.8	0.7	-7.8	4.9	6.8	5.7	-7.6	-5.2	9.4	7.2	-1	-1.7	10.3	2.3	-5.4	9.5	-5	5	8.1	9.9	-10.7	Galnt7		NM_022926	Galnt7	1410338	12621079	NM_022926.1	S	ACAGTGTGTGACGGGAACGGAAGAAGCCAACAGTCCACCTGCGGACAAGT	UDP-N-acetyl-alpha-D-galactosamine:polypeptide N-acetylgalactosaminyltransferase 7	protein amino acid O-linked glycosylation [goid 6493] [evidence IEA]; sugar binding [goid 5529] [evidence IEA]; polypeptide N-acetylgalactosaminyltransferase activity [goid 4653] [evidence IEA]; transferase activity, transferring glycosyl groups [goid 16757] [evidence IEA]; manganese ion binding [goid 30145] [evidence IEA]; transferase activity [goid 16740] [evidence IEA]; integral to membrane [g…	GeneID:29750; RGD:620362; GI:12621080	NM_022926	Rn.207200	29750
ILMN_62309	-29.2	-5.5	-8.3	3.5	-8.7	-2.4	-0.7	-1.5	-6.7	-14.5	-9.8	0.3	-24.5	-7.6	-4.6	-19.5	-21.5	-23.1	-12.7	-18.6	-9.9	-23.1	-13.3	-6.2	Slc16a4		XM_215673	LOC295356	2120451	62644161	XM_215673.3	S	CCACTGGCTGAAAGATGGAAACTCAAGCAGTCTGACCTTCTAAGGACTAC	solute carrier family 16 (monocarboxylic acid transporters), member 4; Rattus norvegicus solute carrier family 16 (monocarboxylic acid transporters), member 4 (Slc16a4), mRNA.		GeneID:295356; RGD:1359655; GI:62078557
ILMN_64683	1.2	8.6	-4.3	12.7	3	0.4	11.5	5.2	5.9	8.2	-2.6	-7.9	-1.7	-0.9	1.2	10.8	-1.3	0	-1.1	0	-2.2	-5.7	-1.6	-2.8	Olr1197	Olr1197	NM_001001120	Olr1197_predicted	6200064	47577852	NM_001001120.1	S	TGAGCTGGTAGTCTTCATTGTGGTGGCCATTGATATTGCTGTGCCCATTG	olfactory receptor 1197 (predicted)	detection of chemical stimulus during sensory perception of smell [goid 50911] [evidence ISS]; G-protein coupled receptor protein signaling pathway [goid 7186] [evidence ISS]; olfactory receptor activity [goid 4984] [evidence ISS]; integral to membrane [goid 16021] [evidence ISS]	GeneID:406021; RGD:1332823; GI:47577853	NM_001001120	Rn.143560	406021
ILMN_67972	-14.1	-5.6	-12.2	-9.4	-9.1	3.1	-12.4	-8.6	-2.7	-2.2	-2	-11.2	-12.5	-10.5	1.2	-9.6	-2.6	-4.6	-9	-6.4	-12	-4.2	-8.5	-1.9	Lect2_predicted		XM_341486	Lect2_predicted	3990372	34873620	XM_341486.1	S	CCCCGGCATACCTGTAAGCAGAGACAGAGGCCAGATCTTCTCAAATTCCC	leukocyte cell-derived chemotaxin 2 (predicted)		GeneID:361205; RGD:1305404; GI:109504639	XM_001068117	Rn.23016	361205
ILMN_67976	26.9	23.1	22.8	23.9	35.8	26.2	23.8	13.1	27.2	17.7	14.9	28.8	28.3	9.4	29.6	38.9	38.1	26.6	31.9	24.7	29.8	51.1	33.5	15.9	Irx3_predicted		XM_226322	Irx3_predicted	5910021	62664913	XM_226322.3	S	GAAAAGGACGAAAGGAAGAAATAAAGCCAGTCCCCCCTCGGCCCTCCCCC	Iroquois related homeobox 3 (Drosophila) (predicted)		GeneID:307721; RGD:1307424; GI:62664914	XM_001061997	Rn.22133	307721
ILMN_52630	188.75	191.15	198.35	175.65	129.85	114.75	281.4	208.8	123.15	96.55	120.8	127.6	160.5	110.85	111.25	94.7	128.25	87.7	216.65	151.6	147.1	171.65	94.25	86			XM_576097	Vrk1_predicted	2480035	62651214	XM_576097.1	S	ACGTGCTTTGGGACTTGGGAGCGTGTGCTGGCTCTGGCCGCTCTGCACTT	PREDICTED: Rattus norvegicus vaccinia related kinase 1 (predicted) (Vrk1_predicted), mRNA.
ILMN_55988	-11.5	-8.9	-12.8	-12.8	-13.2	-10.8	-12.6	-10.1	-20.5	-12.5	-9.9	-12.2	-4.1	-10.4	-0.8	-2.3	-18.1	-15.8	-10.6	-5.8	-14	-18.2	-14.8	3.4	Olr473	Olr473	NM_001000302	Olr473_predicted	1690528	47577466	NM_001000302.1	S	GGCGACCCACTGAGGAGTCAGTGGAACAAGGAAAGATGGTGGCTGTGTTC	olfactory receptor 473 (predicted)	detection of chemical stimulus during sensory perception of smell [goid 50911] [evidence ISS]; G-protein coupled receptor protein signaling pathway [goid 7186] [evidence ISS]; olfactory receptor activity [goid 4984] [evidence ISS]; integral to membrane [goid 16021] [evidence ISS]	GeneID:295744; RGD:1332991; GI:47577467	NM_001000302	Rn.142963	295744
ILMN_53689	4208.2	3741.4	3144.7	3752.2	2466.6	2087.7	4679.1	3836.7	2608.8	2065.2	1702.7	2971.6	4228.9	2976.8	3362.1	3259.4	2698.8	2119.5	4259.8	2417.6	3653.9	3505.3	2548.7	1917.1	Ppt		NM_022502	Ppt1	3870168	11968069	NM_022502.1	S	CCCTACGTCCTATTTGCCAGCATGCGTCCAACTGCTACTGACTGGGTTCA	palmitoyl-protein thioesterase 1	protein modification [goid 6464] [evidence IEA]; grooming behavior [goid 7625] [evidence IEA]; visual perception [goid 7601] [evidence IEA]; adult locomotory behavior [goid 8344] [evidence IEA]; regulation of synaptic plasticity [goid 48167] [pmid 12270687] [evidence TAS]; neurogenesis [goid 7399] [evidence IEA]; catalytic activity [goid 3824] [evidence IEA]; palmitoyl-(protein) hydrolase activit…	GeneID:29411; RGD:61994; GI:11968070	NM_022502	Rn.1574	29411
ILMN_56910	22.5	36.8	17	23.2	41.7	24.3	38.3	36	12.2	19.9	23.1	29.2	15.1	33.5	17.8	25.4	11.8	27.7	19.3	24.4	38.8	35.6	24.1	11.2	Fabplg; MGC108756; RATFABPLG	Fabplg; MGC108756; RATFABPLG	NM_012556	Fabp1	3780037	6978824	NM_012556.1	S	CTGGAGACCATGACTGGGGAAAAGGTCAAGGCAGTGGTTAAGATGGAGGG	fatty acid binding protein 1, liver	positive regulation of cell proliferation [goid 8284] [pmid 3478711] [evidence IEP]; mitosis [goid 7067] [pmid 3478711] [evidence TAS]; transport [goid 6810] [pmid 3478711] [evidence IEP]; cell-cell signaling [goid 7267] [evidence IEA]; organ morphogenesis [goid 9887] [evidence IEA]; fatty acid metabolism [goid 6631] [evidence IEA]; lipid transporter activity [goid 5319] [evidence IEA]; fatty aci…	GeneID:24360; RATMAP:33938; RGD:2590; GI:6978825	NM_012556	Rn.36412	24360
ILMN_59947	-10.6	-6.7	-15.9	-14.2	-19.4	-18.7	-10.9	-13.7	-24.2	-17.4	-16.9	-12.7	-11.7	-14.2	-9.8	-24.1	-7.7	-16.5	-14.1	-16	-20.5	-13.5	-16.5	-25.5	Eryf1	Eryf1	NM_012764	Gata1	5690494	6978876	NM_012764.1	S	GGGTTTCACTATGCAGCCGAGGCTGGCTTTGAATTCCCTATGTAGTCCAG	GATA binding protein 1	regulation of transcription, DNA-dependent [goid 6355] [pmid 7957872] [evidence TAS]; regulation of transcription from RNA polymerase II promoter [goid 6357] [evidence IEA]; development [goid 7275] [evidence IEA]; transcription factor activity [goid 3700] [evidence IEA]; DNA binding [goid 3677] [pmid 7957872] [evidence IDA]; ATP binding [goid 5524] [evidence IEA]; protein binding [goid 5515] [evi…	GeneID:25172; RATMAP:39751; RGD:2663; GI:6978877	NM_012764	Rn.10024	25172
ILMN_53293	-4.4	-0.6	-6.4	-10.4	-11.1	-14.6	-17	-1.2	-4.3	-10.7	-5.4	-5.8	1.4	13.4	-2.2	-3.8	-5.1	-11.1	-12.3	3.6	-0.1	-14	-3.9	-6.4			XM_578837	LOC503301	510110	62717876	XM_578837.1	S	TGAGCGGTGGCCCGTCTGAGTCGGCCTGTGACTGCTCTGTTCACCTCTAG	PREDICTED: Rattus norvegicus similar to Ac1147 (LOC503301), mRNA.
ILMN_55299	580.5	478.6	476.6	413.5	342.9	316.7	615.5	472	408.2	322.7	355.1	380.1	458.5	189.5	310.4	285.6	347	228.6	427	391.2	401.4	444.8	296	260			XM_573324	Htf9c_predicted	1850176	62658195	XM_573324.1	S	GAAATCTTCCCGACCTCACTGCACAGGAAACAGAGACTTCCCTCTCACCC	PREDICTED: Rattus norvegicus HpaII tiny fragments locus 9c (predicted) (Htf9c_predicted), mRNA.
ILMN_58472	31.9	14.7	25.1	15.2	26	36.2	42.1	20.5	33.7	33.7	19.6	15.4	35.4	13.4	8.5	22.8	21.6	12.8	24.1	31	27	38.8	14.6	26.9	RGD1564425_predicted		XM_215842	RGD1564425_predicted	6130497	62645904	XM_215842.3	S	TCTCAGGCCATGCTGAATGCTGTGGACCAGGATGCCATGTCCAGTATGGG	similar to Proteasome subunit beta type 3 (Proteasome theta chain) (predicted)		GeneID:296169; RGD:1564425; GI:34859236	XM_001081206		296169
ILMN_51639	-15.6	-2	16.2	4	2.2	2.8	-7.4	-6.8	4.8	-1.6	-5.1	9.7	-1.8	4	7.3	-13.8	-8.5	-12	3.2	1.8	-11	-5.4	-8.6	-1.9			XM_235113	Nav3_predicted	2480138	62652091	XM_235113.3	S	CACGATGTGACAGTGGACGCAGACAGGTAATCCCTCGGCACGGAAGATGC	PREDICTED: Rattus norvegicus neuron navigator 3 (predicted) (Nav3_predicted), mRNA.
ILMN_54979	6.3	-1.7	3.8	3.6	-1.4	2.3	-1.1	-11.7	-4.8	16.3	-2	4.8	3.8	0	0.9	5.9	-4	6.6	-16.2	10.6	-4.1	1.7	10.2	18.9	Ankrd32_predicted		XM_226614	Ankrd32_predicted	2690017	62642661	XM_226614.3	S	GTGTCCAACTTGTATGAAAGGAGCCTGGCCTCTCGTGGAGATGCTCGTCA	ankyrin repeat domain 32 (predicted)		GeneID:294601; RGD:1304857; GI:109464197	XM_001059377	Rn.99144	294601
ILMN_53385	5.1	-6.8	-6.4	-1.8	5.6	0	1.7	154.3	-1.6	38	-1.8	-14.1	-7.9	34.5	-7.4	0.2	-6.8	-8.8	6.6	9.2	6.3	-3.1	-8.3	-8.4			XM_576773	LOC501360	6100097	62718312	XM_576773.1	S	CTCCAAATGCTCTTGTTTCATTCCTGGGTCTGCAAGGTCACCTTCTTATC	PREDICTED: Rattus norvegicus LOC501360 (LOC501360), mRNA.
ILMN_57178	554.1	597.2	464	552.8	401.8	365.8	1000.2	630.7	457.8	255.2	418.1	373.9	763.7	551.7	482.3	476.9	377	385.8	686.8	431.1	469.6	568.9	459	357.8	Hsf2		NM_031694	Hsf2	2370142	55926210	NM_031694.2	S	CAGAAAAGGCAGCGTACACGAGTAATCAGTCACTCTGAAGTGGTACTAGC	heat shock factor 2	protein folding [goid 6457] [evidence IEA]; regulation of transcription [goid 45449] [pmid 11121583] [evidence NAS]; regulation of transcription, DNA-dependent [goid 6355] [evidence IEA]; response to unfolded protein [goid 6986] [evidence IEA]; spermatogenesis [goid 7283] [evidence IEA]; transcription factor activity [goid 3700] [evidence IEA]; DNA binding [goid 3677] [evidence IEA]; cytoplasm [g…	GeneID:64441; RGD:68395; GI:13928966	NM_031694	Rn.163428	64441
ILMN_56091	523.3	313.4	254.7	309.5	300.7	311.9	314.3	303.5	291.8	156.1	264.1	291.9	432.3	156.9	236.4	370.1	289.3	227.1	474.6	241.1	278.8	382.2	329.1	260	CS1; Cas1; Cs-1; RATCATL; RATCAT01	CS1; Cas1; Cs-1; RATCATL; RATCAT01	NM_012520	Cat	6760348	6978606	NM_012520.1	S	GCCTCACCAGTAATCATCGCTGGATGGAGTCTCCCCTGCTGAAGCGCAGA	catalase	hydrogen peroxide catabolism [goid 42744] [evidence IMP]; response to oxidative stress [goid 6979] [evidence IEA]; electron transport [goid 6118] [evidence IEA]; response to reactive oxygen species [goid 302] [evidence IMP]; oxidoreductase activity [goid 16491] [evidence IEA]; peroxidase activity [goid 4601] [evidence IEA]; catalase activity [goid 4096] [pmid 2792765] [evidence TAS]; oxidoreducta…	GeneID:24248; RATMAP:32907; RGD:2279; GI:6978607	NM_012520	Rn.3001	24248
ILMN_60107	140.8	209	174.3	149.3	143.1	131.6	179.7	142.8	107	119.7	108.7	188.5	354.2	411.9	331.6	308.7	295.8	243.4	192.1	186.5	186.3	274.8	169.2	141.8	Ctrl		NM_054009	Ctrl	5700703	16758929	NM_054009.1	S	AGCACCGGCCATGTACACTCGGGTCAGCAAGTTCAACACCTGGATCAACC	chymotrypsin-like	digestion [goid 7586] [evidence IEA]; proteolysis and peptidolysis [goid 6508] [evidence IEA]; peptidase activity [goid 8233] [evidence IEA]; serine-type endopeptidase activity [goid 4252] [evidence IEA]; chymotrypsin activity [goid 4263] [pmid 12409833] [evidence IDA]; serine-type peptidase activity [goid 8236] [pmid 12409833] [evidence IDA]; hydrolase activity [goid 16787] [evidence IEA]; tryps…	GeneID:117184; RGD:621501; GI:16758930	NM_054009	Rn.63352	117184
ILMN_53933	12.7	2.9	-0.9	17.3	7.6	2.5	14.1	10.5	4.5	13.6	4	-6	7.1	-6	11.9	24.6	-10.9	-1.8	29.3	11.9	12.8	-9.9	-0.1	-5.9	Lynx1_predicted		XM_216965	Lynx1_predicted	1690673	34866805	XM_216965.2	S	AGTAGCCAAACTCCACCTTCATAGTGTCAGGACCCTGCCTCAGTCTACCC	Ly6/neurotoxin 1 (predicted)		GeneID:300018; RGD:1312017; GI:27662050	XM_001069286	Rn.41365	300018
ILMN_68119	213.4	255	219.4	197.1	176.2	135.3	298.5	229.7	179.3	128.4	144.8	145.2	213.4	168.8	130	158	139	126.8	201.4	173.6	176.2	208.7	98.3	127.7			XM_578904	LOC503365	780441	62718556	XM_578904.1	S	TGTCACCAGGGACTATGAGGGTCTGGTCATGATGCGCTTGCGCCAGGCTG	PREDICTED: Rattus norvegicus similar to RIKEN cDNA 1700025B16 (LOC503365), mRNA.
ILMN_67188	50.9	46.9	36.1	45	42.6	29.5	50.6	57.4	41.3	47.6	35	36.2	51.3	33.5	27	46.1	50.8	35.9	40.2	39.2	45.2	61.3	36.9	27	Ptger1		XM_579370	Ptger1	6380673	62664896	XM_579370.1	S	GTGCTGCATCCTGTGGGTCCGCAACACTGTCACAGCACTGGGGGGAAAGA	prostaglandin E receptor 1; prostaglandin E receptor EP1 subtype; EP1 prostanoid receptor; PGE receptor, EP1 subtype; Prostaglandin E receptor 1 (subtype EP1); Rattus norvegicus prostaglandin E receptor 1 (Ptger1), mRNA.		GeneID:25637; RATMAP:44374; RGD:3434; GI:6981432
ILMN_65164	10.3	10.9	7.7	21.4	8.7	4.9	17.6	13.7	24.2	26.4	8.9	8.7	15.6	8.1	5.5	11.8	14.3	14.4	10.8	16.9	16.2	4.7	18.4	1.5	Atm		XM_236275	Atm	430465	62653679	XM_236275.3	S	ACTGACCTCCAGTCCACCCCCAGTGCAGACGATCAGGAGTGCAAACGAAG	ataxia telangiectasia mutated homolog (human)		GeneID:300711; RGD:2166; GI:109483441	XM_001068795	Rn.154529	300711
ILMN_48781	8.2	24.9	24.1	4.2	14.6	5.2	-2.3	6.9	14.3	3.7	0.6	8.5	1.2	15.4	10.9	14.4	8.4	25.8	15.5	3.2	12.2	9.4	12.5	11.2			XM_230983	LOC311743	5390044	62645236	XM_230983.3	S	GCTCATGGGCTTTGGGGATGTCTTCTCAATGAACAAAGCAGGAGCTGTGC	PREDICTED: Rattus norvegicus similar to MLTK-beta (LOC311743), mRNA.
ILMN_54258	62.7	52.1	34.4	45.6	60.1	46.1	57.3	22.2	27.2	43.1	33.4	42.1	53.2	29.6	34.1	62.8	44.9	17.7	31.3	28.2	51	55.3	62.1	24.4	LOC310177		XM_226872	LOC310177	2680037	62643102	XM_226872.2	S	GCAGAGGAAGAGAGAATTCTGAGTGGAAACCCTCTCCTGAATCTCACTGG	similar to RIKEN cDNA 0610040D20		GeneID:310177; GI:27688663	XM_001063457	Rn.154606	310177
ILMN_68710	134.9	94.2	76	58.4	51	58.5	103.9	101.8	107.6	40.4	63.4	76.5	80.5	61	68.3	54.9	88.7	64	127.6	83	92.5	112.3	60	48.8	LOC500077		XM_575427	LOC500077	4810035	62647003	XM_575427.1	S	AGCTGCCCACAGTTCCCTGCCATATCCGAGAGCAGGAGGCTCTATCAGAC	similar to RIKEN cDNA 3110062M04; Rattus norvegicus similar to RIKEN cDNA 3110062M04 (LOC500077), mRNA.		GeneID:500077; RGD:1563238; GI:66730276
ILMN_55830	0.1	15.1	-9.8	4	-1.2	-1.5	-8.3	-10.7	-3.7	0.1	-5.9	9.7	-3.1	2.3	-2.2	-7.1	-11	0.5	-9.7	5.6	3.5	-9.4	-7.8	-2.7	Kcnmb3_predicted		XM_227040	Kcnmb3_predicted	3990138	62643608	XM_227040.3	S	AGCCCCAGGTGTGTTTCATCGTCACAGAGGCTTTCCCCGAAGACAGAGGC	potassium large conductance calcium-activated channel, subfamily M beta member 3 (predicted)		GeneID:310303; RGD:1311852; GI:109464721	XM_001066117		310303
ILMN_54397	-17.7	-19.8	-21	-29.1	-24.2	-16.6	-32.2	-18.2	-25.5	-13.5	0.7	-8.1	-0.5	-6.6	-31.2	-16.4	-14.3	-12	-22.3	-11.5	-16.1	-31	-16.4	-14.1	Ngn3; Relax	Ngn3; Relax	NM_021700	Neurog3	1450348	11067438	NM_021700.1	S	GCTTTCTCCAGAGTGACCTAATCCAGTGTTGCGTCTTACCTCACTGGCTC	neurogenin 3	regulation of transcription [goid 45449] [pmid 9130143] [evidence IDA]	GeneID:60329; RGD:631350; GI:11067439	NM_021700	Rn.42927	60329
ILMN_48876	32.7	51.1	23	22.8	20.4	17.6	17.5	31.2	7	16.5	30.7	25.3	37.7	42.6	29.3	31.6	16.8	30.9	37.7	14.6	27.2	30.3	37.9	26	RGD1562236_predicted		XM_235349	RGD1562236_predicted	2850672	62652488	XM_235349.3	S	CCTGCTTTGGGCTCTGAGGAGGAGAATGGAGAGTCGGCGGTGCACTGATA	similar to breast cancer membrane protein 101 (predicted)		GeneID:315019; RGD:1562236; GI:27719075	XM_001065527	Rn.101909	315019
ILMN_59946	-6.8	-13.2	-3	-11.8	-8.4	-13.3	-8.1	-9.6	4.1	3.3	-0.3	-9.3	-3.3	5.3	20.3	-0.1	-5.5	-9.2	-5.4	-10.3	3.1	-8.3	-8.6	-7.5	Slap1	Slap1	NM_178097	Sla	6520164	31342521	NM_178097.2	S	CCTCTACCTGGAGCAAAACTACCTTTATCGGTCCAATGAGACCTTTAGGG	src-like adaptor	intracellular signaling cascade [goid 7242] [evidence IEA]	GeneID:338477; RGD:631373; GI:30017421	NM_178097	Rn.35223	338477
ILMN_63039	19	9.1	13.8	17.8	23.8	15.4	42.8	116.7	28.8	49.2	45.3	13.3	71.4	190.9	82	80.2	5.5	103.4	100.1	87.8	9.4	66.9	72.6	43.9			XM_576199	LOC500812	5360204	62651855	XM_576199.1	S	GAGACACTACAAGGGGATGCCTTTATACAAAGCTCCTGGGCCCCCCTGAG	PREDICTED: Rattus norvegicus similar to envelope (LOC500812), mRNA.
ILMN_49734	33.1	35.7	21.1	18.9	27.7	35.1	33.7	29.8	11.5	22.8	20.4	33.1	34.8	25.5	20.8	20.7	20.1	23.9	12	18.6	24.4	43.9	33.6	27.9			XM_579008	LOC367885	5270458	62667209	XM_579008.1	S	GCAGCCCAGAAACAGCACTCCAATCCATCCAATGAGGTCAAGACACAGCT	PREDICTED: Rattus norvegicus similar to testis-expressed homeobox protein Tex1 (LOC367885), mRNA.
ILMN_51934	-2.6	-9.4	-0.5	-11.4	-19.5	-10.6	-17.3	-6.7	-1.6	-8.4	-13	-0.1	-7.1	-19	-11.3	-10.1	-5.6	-14.2	-14.5	-10.8	-5.2	-19.1	-19.9	-9.2			XM_578716	LOC503193	3840441	62653413	XM_578716.1	S	CTGGAGGACAGCAGGACCGTGGTTGATGCCATGAAATTAGGAGTAAAGGG	PREDICTED: Rattus norvegicus similar to RIKEN cDNA 2210412K09 (LOC503193), mRNA.
ILMN_52895	39.4	33.6	40.1	73.6	18.6	29.9	72.4	22.3	55.5	20.6	21.8	56.2	15.4	60.4	24.2	61.9	35.4	14.2	28.4	30.3	34	50.6	12.6	27.7	MGC108860		NM_001009684	Hsd17b13	2320037	57527355	NM_001009684.1	S	CGTGCAGAGACGTGTGGACGCCAATGACGCGAAGCCAAGTTTAGAGCGGA	hydroxysteroid (17-beta) dehydrogenase 13		GeneID:305150; RGD:1359553; GI:57527356	NM_001009684	Rn.25104	305150
ILMN_65913	42.6	37.3	35.6	35.5	41.2	33.6	38.5	25.6	25.1	26.4	43.9	28.9	56.6	41.1	44.8	42.3	28.8	29.2	39.7	40.4	32.8	41	40.6	37.3	Prp3	Prp3	NM_201419	Clca6	4810180	41386750	NM_201419.1	S	GGCCACACTTGATGGGGAAAAGATCAGTCTAACATGGACGGCACCAGGAG	chloride channel calcium activated 6		GeneID:362053; RGD:1303234; GI:41386751	NM_201419	Rn.44141	362053
ILMN_47788	-16.2	-10.7	-9.9	-4.8	1.1	-7.2	3.8	-3.3	-4.9	9.1	-4.8	4	-2.3	-9.6	-6.8	-6.3	-3.3	-6.5	-2.3	4.3	-2.2	-12.4	-11.3	-10.1	Olr1499; ratchr10-61048706-61047771_ORF	Olr1499; ratchr10-61048706-61047771_ORF	NM_001000031	Olr1499_predicted	430390	47575952	NM_001000031.1	S	GGAGATTGTCATGGCTATGATGTACACGGTGGTGACCCCAATGCTGAACC	olfactory receptor 1499 (predicted)	detection of chemical stimulus during sensory perception of smell [goid 50911] [evidence ISS]; G-protein coupled receptor protein signaling pathway [goid 7186] [evidence ISS]; olfactory receptor activity [goid 4984] [evidence ISS]; integral to membrane [goid 16021] [evidence ISS]	GeneID:287502; RGD:1333585; GI:47575953	NM_001000031	Rn.142084	287502
ILMN_57867	13.5	26.5	22.9	14	3.8	14.6	14	11.7	20.3	12.4	9.7	4.4	12.7	36.9	28.1	24.5	9.4	20.7	29.6	25.8	13.7	19.7	2.9	21.4	Ap4m1		XM_222003	Ap4m1_predicted	5220154	62658576	XM_222003.3	S	TTCACTGGGACCTGCCCCGGGTACAAGGAGGTTCTCAACTCTCTGGCCTT	adaptor-related protein complex AP-4, mu 1; synonym: MGC156474; Rattus norvegicus adaptor-related protein complex AP-4, mu 1 (Ap4m1), mRNA.		GeneID:304344; RGD:1310233; GI:83816933
ILMN_50611	31.3	21.1	16.1	28.2	30.7	31.2	34.8	26.3	35.8	32.1	25	12.1	37.2	24.9	23.1	19.3	21.6	16.7	44.2	14.6	28.1	27.7	24.2	23.5			XM_345413	LOC366146	7000128	62645741	XM_345413.2	S	ATGGCATTCCTACTCCAACACCCCCACCAACAGCACCAGTACGGAACAAG	PREDICTED: Rattus norvegicus similar to hypothetical protein FLJ25059 (LOC366146), mRNA.
ILMN_60480	-4.6	-6.6	-10	-9.1	-18	-12.7	-3.6	-16.6	-7.5	-7.4	-13.1	-15.4	-4.9	-16.1	-3.5	-5.5	-18.6	-17.3	-14.8	-13.3	-13	-13.1	-16	-0.5	Gucy2e		NM_024380	Gucy2e	6180056	13242282	NM_024380.1	S	CACAGAGCTGAAGGGCAAGGGTGTTGAGGACACGTACTGGCTTGTGGGCA	guanylate cyclase 2e	cGMP biosynthesis [goid 6182] [evidence IEA]; protein amino acid phosphorylation [goid 6468] [evidence IEA]; visual perception [goid 7601] [evidence IEA]; intracellular signaling cascade [goid 7242] [evidence IEA]; protein kinase activity [goid 4672] [evidence IEA]; lyase activity [goid 16829] [evidence IEA]; receptor activity [goid 4872] [evidence IEA]; protein-tyrosine kinase activity [goid 471…	GeneID:79222; RGD:620438; GI:13242283	NM_024380	Rn.10060	79222
ILMN_56658	-13.6	-12.2	-15.8	-14.4	-14.5	-24.1	-13.5	-20.8	-20.2	-9.4	-12.1	-18.1	-21.1	-20.2	-19.2	-7.9	-18	-13.1	-14.1	-13.1	-6	-21	-16.9	-23.5	LOC501456		XM_576866	LOC501456	5890685	62718728	XM_576866.1	S	GTACTGGCCCTGGGAAAGCTCCAAGAGTACTCCAAGGCATGAGTATCCAC	similar to GTPase activating protein testicular GAP1		GeneID:501456; GI:62718729	XM_576866		501456
ILMN_54736	-15.1	-14.3	-0.3	-13.9	-21	-0.2	-3.6	-2.4	4.3	-4.3	-4.5	-19.1	-8.9	-0.8	-15.4	-7	-15.9	-7.7	-5.9	-5.3	-10.4	-7.2	-14.3	-9.1	RGD1560033_predicted		XM_220919	RGD1560033_predicted	2120546	62656915	XM_220919.3	S	TTCCCCCCGGAAGGTGTGGGAGAACAAGAACCTTTGGAACCTGAGCCTGG	similar to GPR158-like 1 (predicted)		GeneID:287657; RGD:1560033; GI:62656916	XM_001081370		287657
ILMN_70041	319	343.1	349.9	358.2	382.5	312.8	324.3	389.8	346.7	307.3	294.2	379.9	380.1	356.3	352.5	277.8	352.1	302.7	431.8	291.8	401.3	422.4	428.8	279.1	Csprs_predicted		XM_237360	Csprs_predicted	3940053	62655447	XM_237360.3	S	ACACGTGATACCCACCCTGATCTTTGTAGGTTTGGGAAAACGGTGCGGGG	component of Sp100-rs (predicted)		GeneID:316579; RGD:1310830; GI:62655448	XM_001062967		316579
ILMN_65056	-20.2	-5.8	-9.5	-10.3	-8.1	-12.2	-18.3	-9	-16.4	-9.2	-11.4	-15.3	-11.3	-17.1	-10.9	-11.4	-10.4	-8.3	-16.8	-9.4	-12	-22.6	-9.8	-3.7			XM_342706	LOC362382	6400280	62647398	XM_342706.2	S	CAAGCCATAACAAAAACCCCCATGGGAAGCAGAAACCAGATGTTGGGCTG	PREDICTED: Rattus norvegicus similar to immunoglobulin 4G6 light chain variable region (LOC362382), mRNA.
ILMN_68156	-2.2	-9.7	-2.9	-6.3	-7.1	-6.9	-9.4	-12.4	-14.3	-11.4	-5.6	-11	-14.7	-12.8	-17.4	-2.1	-13.9	-7.1	-12	-0.4	-11.1	-24.3	-12.4	-8	Akr1c21		XM_225537	Akr1c21_predicted	610372	62663778	XM_225537.3	S	CAGGGAAGATGTCTCCCGAAAGACCTATGGTTGGAACACTGCTCAGCTGC	aldo-keto reductase family 1, member C21; Rattus norvegicus aldo-keto reductase family 1, member C21 (Akr1c21), mRNA.		GeneID:291283; RGD:1311841; GI:61556820
ILMN_64567	727	654.9	589.25	595.35	406.6	419.4	900.45	583.3	536.35	347	372.2	482.15	616.1	496.2	517.35	527.75	392.3	366.9	646.7	481.95	517.45	607.15	464.65	336.3			XM_573904	Fbxo8_predicted	1940068	62662601	XM_573904.1	S	TTAGACCTGACCCTACAAACCATACCAGCTTCCCATTTCTCTGAACTTGG	PREDICTED: Rattus norvegicus F-box only protein 8 (predicted) (Fbxo8_predicted), mRNA.
ILMN_63197	193.7	257.8	262.5	244.1	220.1	210.1	281.7	274.4	247.3	200.3	174.1	212.8	287.4	357.9	249.6	237.2	151.1	163.8	323.4	222.9	362.4	265.3	280.2	144.1			XM_343130	LOC362803	6940563	62645072	XM_343130.2	S	CACACACATCTCGGACGCCAGAGGTCCATCTGGAACCCTGGTGCACTGAA	PREDICTED: Rattus norvegicus similar to putative RNA binding protein 1 (LOC362803), mRNA.
ILMN_54618	-11.2	-22.3	-10	-8.7	-11.9	-18.1	-11.6	-15.4	-3.6	-8.4	-16.3	-10.9	-21.6	-10	-10.4	-10	-20.9	-14.6	-11.6	-5.4	-7.8	-15.6	-15.1	-6.9	Pi3		XM_579283	Pi3	520364	62646295	XM_579283.1	S	GAGGCTGCAGTGGCTCCCTAAAGTGTTGCTTCTACTACTGTCAGATGCGC	protease inhibitor 3, skin-derived; synonyms: Skalp, Wfdc14, Serpina1c; elafin; WAP-type four-disulfide core 14; Rattus norvegicus protease inhibitor 3, skin-derived (Pi3), mRNA.		GeneID:408230; RGD:1303042; GI:57163997
ILMN_60442	25.3	24.1	21.4	33.6	9.9	20.6	22.1	22.8	20.6	12.4	18.8	8.9	47	18.5	19	26.6	35.7	19.2	30.6	12.5	28.5	22.2	22	11	Plek2_predicted		XM_234329	Plek2_predicted	2470112	62650908	XM_234329.2	S	GCGTCCTTGGGGACCATAGTACCACCTCTCAATTGGAACACTAACTCTGG	pleckstrin 2 (predicted)		GeneID:314260; RGD:1305786; GI:109478387	XM_001080879	Rn.22995	314260
ILMN_66326	47	40.2	33.6	25.9	20.7	12.1	37.3	23.6	26.7	10.4	20	21.6	39.3	10.9	17.9	22.8	12.1	14.2	24	25.7	32	26.6	25.8	21.6	RGD1311445		XM_345654	Dus4l_predicted	2370014	62650570	XM_345654.2	S	GGGTATGAAGAAACCCCACTGAAATGTGTCTGGGACTGGGTTGACATCGC	dihydrouridine synthase 4-like (S. cerevisiae) (predicted)		GeneID:366593; RGD:1311445; GI:109478119	XM_001076117	Rn.41975	366593
ILMN_63932	1045.2	834.4	775	681.5	613.4	579.6	1075.4	802.6	689.7	443.6	520.2	601.2	968.3	798.3	744.9	728.3	591.9	466.4	855.1	549	768.7	867.8	623.7	367.3	RGD1564938_predicted		XM_573038	RGD1564938_predicted	2350500	62655637	XM_573038.1	S	ACACGGAGAGCTGAGGTGGCAAACGGACTCATGCTTAGGCTTTTCCCGTC	similar to MYLE protein (Dexamethasone-induced protein) (predicted)		GeneID:497857; RGD:1564938; GI:109487729	XM_001078444	Rn.15447	497857
ILMN_60429	260.6	288.8	158.1	198.1	155.6	167.4	228.8	213.8	225.5	177	129.3	194.3	350.9	265.9	233.1	255.8	149.9	191.8	334.1	186.8	294.2	262.6	234.8	144.6			XM_575289	LOC499945	4120022	62646403	XM_575289.1	S	CTCCGCCATAGCTGTGTGGTGGCCCTTAGAATAGATGGGGAGGCTTCAGG	PREDICTED: Rattus norvegicus similar to ubiquitin-conjugating enzyme E2 variant 1 (LOC499945), mRNA.
ILMN_54680	7.9	9.6	-4.3	-0.3	-3.5	-3.2	3	3	-5.5	-14.5	3.8	8.5	2.4	15	-1	10.9	8.5	13.6	12.1	-6.7	2.8	-1.2	11.5	16.3	Olr1196; ratchr8-39053504-39054436_ORF	Olr1196; ratchr8-39053504-39054436_ORF	NM_001000435	Olr1196_predicted	6040164	47577850	NM_001000435.1	S	ATTTACTCCTTTTACTAGGCGTCTATGTGATGGGTTTCTCTGGGGCCATG	olfactory receptor 1196 (predicted)	detection of chemical stimulus during sensory perception of smell [goid 50911] [evidence ISS]; G-protein coupled receptor protein signaling pathway [goid 7186] [evidence ISS]; olfactory receptor activity [goid 4984] [evidence ISS]; integral to membrane [goid 16021] [evidence ISS]	GeneID:300524; RGD:1334306; GI:47577851	NM_001000435	Rn.143561	300524
ILMN_64422	69.2	73.4	66.4	58.8	44.9	68.3	101.4	56.7	90	23.5	30.6	40.7	104.6	71.5	66.7	86.4	51	43.6	77.8	81	76.4	77.5	75.8	53.9	Ptpn11		NM_013088	Ptpn11	380682	6981443	NM_013088.1	S	TGCGGAAATGCGGGAGGACAGCGCTCGAGTCTATGAGAACGTGGGCCTCA	protein tyrosine phosphatase, non-receptor type 11	DNA damage checkpoint [goid 77] [evidence IEA]; sensory perception of sound [goid 7605] [evidence IEA]; axonogenesis [goid 7409] [evidence IEA]; signal transduction [goid 7165] [evidence IEA]; regulation of protein export from nucleus [goid 46825] [evidence IEA]; protein amino acid dephosphorylation [goid 6470] [evidence IEA]; intracellular signaling cascade [goid 7242] [evidence IEA]; activation…	GeneID:25622; RATMAP:44359; RGD:3447; GI:6981444	NM_013088	Rn.98209	25622
ILMN_65368	-23.2	-24.4	-18.6	-20.7	-24.3	-19.9	-31.2	-26	-14.6	-19.5	-15	-14.1	-24.6	-18.1	-11.6	-24	-24.5	-23.2	-16.7	-6	-18.5	-16.1	-26.3	-16.8			XM_577646	LOC502188	2030161	62664861	XM_577646.1	S	TTTGCCCGTCACCCATTGCAGATAATCGGGCCATCGACAGACAGCAGCGC	PREDICTED: Rattus norvegicus similar to protein-tyrosine-phosphatase (EC 3.1.3.48) isoenzyme AcP2 - rat (LOC502188), mRNA.
ILMN_54548	-4	-9.2	-10.6	-9.3	-10.2	-10.8	-8.5	-9.4	-7.4	-20	-13	-13.3	-9.6	-7.1	-10	-17.7	-13.5	-4.8	-25	-9	-18.2	-22.6	-7.6	-9.6	LOC301334		XM_237049	LOC301334	540408	62654837	XM_237049.3	S	ACGGAGGCGGAGGCGGGAAGTGGAGCCTCTGGTTTGTTGCACTTACCTCA	similar to Rho guanine nucleotide exchange factor 4 isoform a		GeneID:301334; GI:109485930	XM_001055650	Rn.45542	301334
ILMN_49480	32.5	62.6	31.1	38.2	38.9	25.1	66.7	57.8	28.1	49.4	24.7	25.3	77.8	88	66.9	87.7	29.2	54.2	64.8	29.1	34.9	60.9	57.7	31.5	rIpk1; C9orf12; RGD1311271	rIpk1; C9orf12	NM_001008556	Ippk	870450	56676357	NM_001008556.1	S	CAAAGGTGCAGCAGTACCGAGTAGCCATGACCGCCAAGGACTGTTCCATC	inositol 1,3,4,5,6-pentakisphosphate 2-kinase	kinase activity [goid 16301] [evidence IEA]	GeneID:306808; RGD:1311271; GI:56676358	NM_001008556	Rn.211702	306808
ILMN_65175	13	5.1	9	1.9	10.6	17.8	19.1	3.2	18.6	4.2	12.7	-1.8	20.2	3.8	11.3	5.4	13.7	9.6	8.7	18.1	12.5	21.4	1.1	7.9	RGD1563425_predicted		XM_573340	RGD1563425_predicted	520576	62658327	XM_573340.1	S	ACCTTCGAGGCCCCCAGATCCCTATGTACCCTTGCCGGAGCCAGGAATAA	similar to FLJ35784 protein (predicted)		GeneID:498129; RGD:1563425; GI:109495005	XM_001063679	Rn.131472	498129
ILMN_53722	13012.5	12457	10062	10818.9	9056.7	8787.4	16324.1	11704	9727.3	7152.4	8424.3	8530.8	14043.4	10685	10815.6	11053.4	9977.8	8170.7	14127.7	8734.8	10973.3	12148.9	12451.7	7424.6	Gad67	Gad67	NM_017007	Gad1	6660048	8393405	NM_017007.1	S	TCCCCCCTCAGGCTGTACGTCAGGTGTTCTCAAAGCTTTTCTAGTAACTG	glutamic acid decarboxylase 1	synaptic transmission [goid 7268] [evidence IEA]; neurotransmitter biosynthesis [goid 42136] [evidence IEA]; glutamate decarboxylation to succinate [goid 6540] [evidence IEA]; amino acid metabolism [goid 6520] [evidence IEA]; protein-pyridoxal-5-phosphate linkage [goid 18352] [evidence IEA]; lyase activity [goid 16829] [evidence IEA]; glutamate decarboxylase activity [goid 4351] [pmid 1924335] [e…	GeneID:24379; RATMAP:33958; RGD:2652; GI:8393406	NM_017007	Rn.91245	24379
ILMN_65597	13.1	-1.4	1.3	4.3	5.1	5.8	11.6	-1.1	-7.3	6.8	2	-3.6	1.5	-6.2	-3.2	-11.1	-6.6	-5.2	-7.5	-2.4	-3.2	-2.2	4	-5	LOC246295		XM_575968	LOC246295	840292	62650141	XM_575968.1	S	GCACAATGAACCTGCGCAAGACACACATTCTCTGCAAGGCTCCAGCCCCG	glycine-, glutamate-, thienylcyclohexylpiperidine-binding protein		GeneID:246295; RGD:708505; GI:109475893	XM_001076921	Rn.25735	246295
ILMN_56401	683.9	623.4	424.1	457.3	360.6	346.4	765.8	353.7	344.1	320.8	306.3	280.4	529.2	431.1	408.7	300.1	285.9	302.4	542.4	382.5	392.9	468.2	289.6	328.7			XM_575897	LOC500536	2570670	62649525	XM_575897.1	S	CCACTGGCAGGTCATGGATGGGAATCTGACTGGAAACATCAGGGAGTTCC	PREDICTED: Rattus norvegicus similar to novel protein (HT036) (LOC500536), mRNA.
ILMN_60979	7.9	11	9.6	1	-6	-1.1	17.2	1.7	-2.2	-2.7	-4.5	-4.5	9.2	6	10.3	6.3	-0.1	4.9	18.5	-5.9	16.1	8.6	-7.1	13			XM_578349	LOC502849	6510593	62647798	XM_578349.1	S	GCCCTTCAGTCAGCATAAGAAACTGCTGCACAAGCCCAGGCATCAGAAGG	PREDICTED: Rattus norvegicus similar to ribosomal protein L6 (LOC502849), mRNA.
ILMN_60851	4018.7	5153.5	4783.2	3321.6	3256.2	2958.3	6132.1	4896.8	4238.8	2683.3	3104.9	2919	4807.9	3882.3	4135.6	3851.3	3182.3	3129	5111.7	4519.3	4153.3	3759	2499.4	2709.8	MGC105590; RGD1306020	MGC105590	NM_001009716	Asphd2	6450541	57528389	NM_001009716.1	S	GCATGAATGGCTTCCTGTCACTGCGGGGCATCTTTCCTTTGGTTACTGGG	aspartate beta-hydroxylase domain containing 2		GeneID:364948; RGD:1306020; GI:57528390	NM_001009716	Rn.51374	364948
ILMN_65895	143.4	138.7	96.7	111.8	82.6	82.5	205.7	125.8	68.4	46.2	65.6	74.3	125.9	90.7	116.5	110.3	59.2	46.8	89.8	63	84.1	88.9	131.3	19.6	RGD1562632_predicted		XM_346281	RGD1562632_predicted	2470707	62666662	XM_346281.2	S	GAGAAAGCACACCAGAACTTCGGTGCTCTGTCGTCTTTATAGCTAATACA	similar to leucine-rich repeats and calponin homology (CH) domain containing 2 (predicted)		GeneID:367754; RGD:1562632; GI:109510544	XM_001059866	Rn.214764	367754
ILMN_55493	45.1	30.7	40.4	53.9	35.1	28.7	44.4	33.5	36.7	35.7	51.2	31.5	44.2	42	40	30.3	41.1	48.2	43.3	28.5	27.8	53.8	41.4	52.2			XM_574010	LOC498734	4010053	62663451	XM_574010.1	S	GAATGCTTCACTCCTTCTTTAAAAGGGGAATATGAATACCTGTGGCAGGG	PREDICTED: Rattus norvegicus similar to ORF2 consensus sequence encoding endonuclease and reverse transcriptase minus RNaseH (LOC498734), mRNA.
ILMN_69931	1223.7	1273.2	1173.3	1064.4	766.1	677.8	1515.3	1185.6	943.7	644.4	643.1	959.1	1134	1280.2	1302.1	1110.3	854.7	754.1	1220.3	944.5	1135.3	1084.7	970.3	773.7			XM_215831	LOC296126	2680239	62646136	XM_215831.3	S	GTGGTGCTGGTGCAACTAGAGCGAGAGGAGGAAGTCACCGGCCCTGTTAT	PREDICTED: Rattus norvegicus similar to U5 snRNP-specific protein, 200 kDa (LOC296126), mRNA.
ILMN_52398	-3.4	-7.1	-2.3	-12.7	-11.2	-11.6	3	2.1	-17	-12.6	-1	-12.9	-3.7	-16.4	-7.6	-10.5	-14.2	1.1	-15.3	-12.4	-9.8	-12.5	7.4	-4.1	LRRGT00086		XM_224872	F11	3360484	62662684	XM_224872.3	S	GGATATAAGGAAGGAGGGAAGGATACGTGTAAGGGAGATTCTGGAGGGCC	coagulation factor XI		GeneID:290757; RGD:1309364; GI:114145441	NM_001047848		290757
ILMN_58907	-17.1	-6.9	-13.7	-13.4	-17.6	-14.6	-3.2	-13.3	-16.3	-16.5	-10.1	-21.2	-22.8	-10.3	-3.7	-11.7	-17.8	-22.2	-7.9	-9.4	-14.6	-24.8	-13.4	-17.8	RGD1561706_predicted		XM_344825	RGD1561706_predicted	2320021	62638624	XM_344825.2	S	GGAGGAAGAAGGTCCACTGTGGCTTGTCGTCTCAGGCCACTACCAATGAC	similar to putative protein kinase (predicted)		GeneID:365122; RGD:1561706; GI:109457823	XM_344825		365122
ILMN_52131	-3.1	3.5	-1.8	-4.6	-1	2.3	5.7	9.1	-5.1	-0.6	-9.6	-10.2	1.7	-5.1	0.6	-1.5	-2	-11.8	-8.2	1	2	0.9	-11.5	5.5			XM_577310	LOC364111	6040154	62660183	XM_577310.1	S	TGGCACCACAGCAATGGGCGGAAGACGGCCAAAGGCGCATTAGCAGATGA	PREDICTED: Rattus norvegicus similar to 40S ribosomal protein SA (p40) (34/67 kDa laminin receptor) (LOC364111), mRNA.
ILMN_50318	30140.9	26275.6	22955.9	22113	17952	18047.3	33938.3	25393	20598.5	17464.5	18859.5	20541.8	28436.5	24531	20612.6	20701.2	20279.5	15795.9	25657.4	19280	23079.5	23750.2	16013.8	15216.5	Rps15a		NM_053982	Rps15a	1690369	16758881	NM_053982.1	S	GGGCAAACGCCAGGTCCTCATCAGGCCGTGTTCCAAAGTCATCGTTCGGT	ribosomal protein S15a	protein biosynthesis [goid 6412] [evidence IEA]; structural constituent of ribosome [goid 3735] [evidence IEA]; RNA binding [goid 3723] [evidence IEA]; ribosome [goid 5840] [evidence IEA]; cytosolic small ribosomal subunit (sensu Eukaryota) [goid 5843] [evidence IEA]; intracellular [goid 5622] [evidence IEA]	GeneID:117053; RGD:619939; GI:16758882	NM_053982	Rn.2890	117053
ILMN_62718	1056.7	1224.7	1473.9	1208	824.5	875.7	1409.9	1355.6	1105.5	999.7	972.6	884	1532.1	1646.5	1430.4	1175.7	1203	959.8	1356.8	1144.7	1108.1	1311	1030.8	930.3	Kv4.1		XM_217601	Kcnd1	2640167	34933430	XM_217601.2	S	CCAGCAAGAGCTGGCGTGGGCTGGTTTCATATTCTTGGGCAGAAATCCAG	potassium voltage-gated channel, Shal-related family, member 1		GeneID:116695; RGD:621364; GI:34933431	XM_001063865	Rn.9458	116695
ILMN_64270	250	184.7	121.5	230.9	175	116.8	234.2	399	185.1	177.4	124.6	131.8	129.8	219.6	147.1	118.3	160.8	101.9	192.3	113.4	197.7	158.3	133.5	111.3			XM_576892	LOC501486	2510180	62718814	XM_576892.1	S	CATCCTGAACGAAAACAGCACTTGAGAGACAACTTGGGGGACTGCCTTTT	PREDICTED: Rattus norvegicus hypothetical gene supported by BC082068 (LOC501486), mRNA.
ILMN_49892	2	-9.5	-11.9	-10.2	-12.9	-13.1	1.6	-8.2	-11	2.5	-16.7	-13.9	-9.2	-11.5	-14.2	-15.9	-30.8	-18.9	-14.3	-4	-11.7	-13.5	-4.3	-3.2			NM_001007644	MGC72627	5910332	56090480	NM_001007644.1	S	AGTCTGTGTGCAGAAAAAATCGAAAAGCAGCCATGTTTTGTAGAGCCTGC	Rattus norvegicus similar to RIKEN cDNA A330021E22 (MGC72627), mRNA.
ILMN_64165	31.6	39.2	55.3	29.4	21	21.6	52.4	24	30.4	28	12.1	23	22	1.7	3	14.6	16.3	-2.7	38	34.2	8.8	28	0.1	10.5	Pola2		NM_053480	Pola2	2060035	16758233	NM_053480.1	S	CGGCTGTGTCTGTATGAATCCTGGACGGCTCACCAAAGGACAAGTGGGCG	polymerase (DNA directed), alpha 2	DNA replication [goid 6260] [pmid 11536367] [evidence TAS]; alpha DNA polymerase activity [goid 3889] [pmid 11536367] [evidence IMP]; alpha DNA polymerase:primase complex [goid 5658] [pmid 11536367] [evidence TAS]; nucleus [goid 5634] [evidence IEA]	GeneID:85242; RGD:621817; GI:67514566	NM_053480	Rn.205002	85242
ILMN_59232	-14.7	-21.1	-17.4	-23.3	-13	-8.4	-13.5	-14.1	-20.9	-7.2	-13.8	-15.1	-20.3	-13.4	-8.6	-6.6	-6.4	-5.6	-13	-4.8	-11.5	-16.3	-19.2	-21.2	Plpb; Prlpb		XM_341525	Prl6a1	1410092	62663508	XM_341525.2	S	CCCTATGTGGAATGAACTGGCATACTTGCGGTCACCTGATGAAGAACGTC	prolactin family 6, subfamily a, member 1		GeneID:24657; RATMAP:34301; RGD:3405; GI:110625593	NM_022176		24657
ILMN_58636	-4.3	8.2	7.2	-1.9	-1.3	12.6	16.3	12.5	5.9	7.4	9	13.3	8.8	12.7	12.6	12.6	0.7	4.6	1.3	7.9	6	4.2	9.6	-3.1	Ivl		NM_022195	Ivl	520438	11559965	NM_022195.1	S	GCAAGTGGAAAAGAAACAGCATGAGAAGTCCCCAGAGCCAGAACTGCACC	involucrin	keratinocyte differentiation [goid 30216] [evidence IEA]; cornified envelope [goid 1533] [evidence IEA]	GeneID:60583; RGD:620141; GI:11559966	NM_022195	Rn.142591	60583
ILMN_68775	-0.9	-8.3	-1.1	-1.4	-0.3	-5.3	14	11.9	3.4	11.2	-13.5	2.1	-0.3	12.9	-9.2	-7.5	-8.1	-2.2	3.8	10	-3.3	-11.6	-2.4	-12	Hmgic	Hmgic	NM_032070	Hmga2	50288	14091755	NM_032070.1	S	CCCAGAGGAAGACCCAAAGGCAGCAAGAACAAGAGCCCCTCGAAAGCAGC	high mobility group AT-hook 2		GeneID:84017; RGD:620617; GI:14091756	NM_032070	Rn.29981	84017
ILMN_51282	13.2	6.2	2.3	12.6	19.5	5	7.6	9.2	3	8.4	10.7	-3.9	15	14.4	20.2	13.8	6	13.8	15.3	9.6	10.3	-1.6	8	7.3			XM_577464	LOC502032	5290136	62662022	XM_577464.1	S	CCCAGATCCGCACACACAGCCTGAAAATCCAGCGTACAAGGAGAAGAGGC	PREDICTED: Rattus norvegicus similar to ribosomal protein L21 (LOC502032), mRNA.
ILMN_58608	8.8	15.1	13.8	18.4	2.3	10	0.8	9.5	25.3	13.6	13.7	17.6	17.5	7.7	6	20.4	9	2.3	12.3	8	3.5	24.8	-0.5	25.3	Sertad2		XM_573672	LOC498423	7040129	62660850	XM_573672.1	S	GATCTGACACCCAAATTTCACAAGCACCAGCCCCTGGCAAGGTCACCCGC	SERTA domain containing 2; Rattus norvegicus SERTA domain containing 2 (Sertad2), mRNA.		GeneID:498423; RGD:1564049; GI:67846082
ILMN_57989	29.9	37.1	35.9	21.2	19.4	18.2	18.2	30.2	35.5	29.9	20.3	14.7	25.3	20.9	22.8	10.6	19.1	21.2	18	33.2	38.4	30.8	30.9	19.7	Rnase6		NM_206815	Rnase6	6290168	45544638	NM_206815.1	S	TGTGGCTGCTACCTGCGGTTTGCCCAACATCACATGCAAGAACGGTCGGA	ribonuclease, RNase A family, 6		GeneID:305842; RGD:1303020; GI:45544639	NM_206815	Rn.21017	305842
ILMN_67804	12947.4	13000	12278.2	10652	9491.1	8644.1	16335.2	12274.1	10743.9	7877	8997.5	9357.6	13724.6	10397	10284.9	9307.4	10229.3	7904.7	13412.5	11172	12248.2	11197.9	7510.7	7770.7	Ap17	Ap17	NM_022952	Ap2s1	4850333	56961623	NM_022952.2	S	AACTGTGCCATTATTGTGTGATGCTGTGAGTGTGCGTGTGTGCAGCCCCC	adaptor-related protein complex 2, sigma 1 subunit	transport [goid 6810] [evidence IEA]; clathrin cage assembly [goid 48268] [evidence IEA]; intracellular protein transport [goid 6886] [evidence IEA]; regulation of endocytosis [goid 30100] [evidence IEA]; protein transporter activity [goid 8565] [evidence IEA]; plasma membrane [goid 5886] [pmid 2040623] [evidence TAS]; clathrin vesicle coat [goid 30125] [evidence IEA]; coated pit [goid 5905] [evi…	GeneID:65046; RGD:620188; GI:56961624	NM_022952	Rn.37866	65046
ILMN_51399	7.1	15.6	1.3	14.2	-5	4.6	8	2.1	-3.1	-4.7	-6.5	-8.6	15.6	16.9	2.1	17.3	-15.3	5.5	10.1	14.8	-1.5	5.1	5.5	0.9	Sec61a	Sec61a	NM_199256	Sec61a1	5700520	40538881	NM_199256.1	S	ACCAGGGTGAGGGCACAGGCTCCAGAACTGCCCCGGAAGGTGCTCTTACT	Sec61 alpha 1 subunit (S. cerevisiae)	transport [goid 6810] [evidence IEA]; protein transport [goid 15031] [evidence IEA]; protein targeting [goid 6605] [evidence IEA]; protein secretion [goid 9306] [evidence IEA]; protein translocase activity [goid 15450] [evidence IEA]; endoplasmic reticulum [goid 5783] [evidence IEA]; integral to membrane [goid 16021] [evidence IEA]; membrane [goid 16020] [evidence IEA]	GeneID:80843; RGD:68321; GI:40538882	NM_199256	Rn.47029	80843
ILMN_61109	-14.1	-6.5	11.5	-0.4	-6.7	3	-10	-2.7	-7.5	-2.5	-11.2	-6.6	4.9	-16.1	-1.5	-6.2	2.9	-11.3	-7.8	-0.9	-14.8	-13.9	-4.9	-6.6			XM_574048	LOC498762	4810288	62663651	XM_574048.1	S	AGATCCTCATGCGGAGAAGGAACTCGGGCCCTTAGTGCATGACTGCAATA	PREDICTED: Rattus norvegicus similar to ribosomal protein S19 (LOC498762), mRNA.
ILMN_57939	-17	-17.5	-19.1	-10.2	-26	-9.4	-20.6	-26.2	-22	-16.5	-13.2	-21.1	-0.9	-1.8	-4.4	-23.7	-12.5	-24	-11.7	-21	-14.6	-17.9	-13	-21.5	Tle1_predicted		XM_342851	Tle1_predicted	780136	62649114	XM_342851.2	S	GCTGGTAGCAATCTTCTTGTCTCAGCTTGGACTACAAGTGTGGGCCACCG	transducin-like enhancer of split 1, homolog of Drosophila E(spl) (predicted)		GeneID:362533; RGD:1309237; GI:62649115	XM_001066887	Rn.6875	362533
ILMN_48779	-1.2	0.9	-6	0.2	2	7.6	13.7	11.3	6.9	-4.4	1.6	7.3	1.8	-4.7	5.8	1.4	3.8	3.2	6.5	-3.4	-4.3	6.1	-7.1	5.8	RGD1309110_predicted		XM_227568	RGD1309110_predicted	2260717	62644346	XM_227568.2	S	CCCATTTCCCCTGACCTCCACCTTGAAGAACGCCCTCAAAGTGCACAGTG	similar to Hypothetical protein MGC58999 (predicted)		GeneID:295352; RGD:1309110; GI:109465412	XM_001069894		295352
ILMN_55741	1699.1	1264.1	1246.3	1403.3	1084.2	1036.7	2512.3	1481.4	1071.2	743.9	958	1284.7	1575.6	921.7	1031.3	1101.6	1150.4	859.7	1682.7	956.7	1174.8	1678.8	766.1	582.8	MGC95161	MGC95161	NM_001005539	Smpdl3a	450086	53850607	NM_001005539.1	S	GCAGTCACATCATTGGTGCTCCTGTGATCAGCTTGTGGAATACTGAGGGC	sphingomyelin phosphodiesterase, acid-like 3A		GeneID:294422; RGD:1359277; GI:53850608	NM_001005539	Rn.8142	294422
ILMN_62123	135.7	188.9	168.6	176.1	106.5	140.3	158.4	158.9	140.5	110.4	137.5	132.5	172.8	225.7	192.2	182.3	204	153.5	211.8	142.7	153.7	204	176.1	141.5			XM_341885	LOC361607	670707	62640943	XM_341885.2	S	TGCTGTTGGCCCTCCCCTAACGACCAGAAAAGTGGAAGCAGCAGGAGTGC	PREDICTED: Rattus norvegicus similar to EMSY protein (predicted) (LOC361607), mRNA.
ILMN_63751	-11.6	-7.5	-5.1	-0.9	-10.2	-6.2	-14.8	-13.9	-7	-5.9	-7.2	-12.2	-6.7	-14	-9.6	-15.9	-19.4	-7.8	-17.5	-7.5	-18.8	-18.5	-13.8	-17.6			XM_344000	LOC363729	5720239	62657707	XM_344000.2	S	GGCCTCCTCCAGATGCGAACACAGTGTGAGTATGGGAATGTGGAGTCCTG	PREDICTED: Rattus norvegicus similar to OTTHUMP00000017090 (LOC363729), mRNA.
ILMN_51232	16.4	24.1	20.4	25.9	15.2	19.2	15.9	11.8	10	13.5	19.1	22.6	9.2	17.6	20.1	24.6	6.3	26	24.4	28.2	37.6	23.2	35.2	15.2			XM_574475	LOC499182	7100484	62640722	XM_574475.1	S	GCGAGAGGCAAGCGCAGGAACACAAGCAACAGAAACCAAGACTACTAGGA	PREDICTED: Rattus norvegicus similar to LRRGT00176 (LOC499182), mRNA.
ILMN_50761	1.8	-4.7	1.1	-4.5	2.2	-5.5	-4	3.4	8.2	0	1	12	3.4	5.2	0.5	2.6	-1	1.5	-2.9	5.6	3	8.5	2.1	-6.5	Olr1163	Olr1163	NM_001000869	Olr1163_predicted	610102	47577890	NM_001000869.1	S	CCCACTTAACTACACAGTCATCATGAACCCTCGAATCTGTGGCCTTCTGG	olfactory receptor 1163 (predicted)	detection of chemical stimulus during sensory perception of smell [goid 50911] [evidence ISS]; G-protein coupled receptor protein signaling pathway [goid 7186] [evidence ISS]; olfactory receptor activity [goid 4984] [evidence ISS]; integral to membrane [goid 16021] [evidence ISS]	GeneID:405166; RGD:1334266; GI:47577891	NM_001000869	Rn.143586	405166
ILMN_52690	-15.1	-22.5	-17.6	-17.2	-10.1	-18.7	-20.7	-9.9	-7.2	-24.2	-22.6	-18.8	-16.3	-24.4	-13.5	-13.2	-17.9	-13	-21.4	-18.7	-21.8	-29.2	-18.9	-19	RGD1308541_predicted		XM_218829	RGD1308541_predicted	840035	62640753	XM_218829.3	S	GATTCCCCGAGCGAGGATCCCCAAGCTAGTGAGCATAAAGAGTGCTCTCC	hypothetical LOC308768 (predicted)		GeneID:308768; RGD:1308541; GI:109458945	XM_001065296	Rn.210348	308768
ILMN_54514	12.1	18.7	16.8	22.3	16.3	16.6	22.3	31	14.3	11.5	24.3	15.5	27.3	15.5	17.9	17	18.3	18.6	16.6	16.9	18.2	25.5	28.2	13.3	RGD1563793_predicted		XM_577755	RGD1563793_predicted	2510403	62638997	XM_577755.1	S	ATGCAACCAGTGTGGGGAATCGTACGTGAACAGGTCCAGCCTCATACGTC	similar to AJ18 protein (predicted)		GeneID:502292; RGD:1563793; GI:109458063	XM_001067642	Rn.215034	502292
ILMN_52717	224.2	196.3	204.6	216.1	131.3	151.4	276.8	194.2	179.4	120.9	180.7	166.8	226.1	173.8	235.8	243.8	161.4	124.6	235.8	136.3	234	229	195.7	95.8	RGD1306287		XM_235146	Psrc2	1170148	62652114	XM_235146.3	S	CCCTGGAACGGTTCTGCTCTGTTATGCCAGCAAACTCTCGACTTGCACTG	proline/serine-rich coiled-coil 2		GeneID:314836; RGD:1306287; GI:109480570	XM_001078674	Rn.19449	314836
ILMN_56536	3085.2	2858.8	2503.8	2923.3	1967.3	1603.1	4276.8	2702.5	2100.9	1620.8	1425.8	2202.3	2692.8	2257	2694.9	2282.6	1970.9	1597.4	2851.1	1911.2	2279.8	2968.2	2218.6	1271.6	Lmbrd1		NM_139189	Lmbrd1	2350338	51036676	NM_139189.2	S	GCCGCGTATTGCTTGTGGATAAGCGGAACTCTCATGGCAGCTTGCTTTCA	LMBR1 domain containing 1		GeneID:246046; RGD:708471; GI:51036677	NM_139189	Rn.216270	246046
ILMN_70157	4.9	14.5	-2.1	16.1	7.7	13.8	15.5	6.5	15.6	17.2	2	6.9	34.6	21.7	10.5	9.7	3.8	4.8	21.7	3.7	19.1	18.8	21.8	18.5			XM_345121	LOC365599	6900451	62666349	XM_345121.2	S	CTACCGGACATCTCGGGAACTGCGTCCTCTGAGCCTGGTCCTGTTTCTGA	PREDICTED: Rattus norvegicus similar to ribosomal protein L31 (LOC365599), mRNA.
ILMN_54692	7534.5	6702.1	6289.6	7162.6	5702.9	4111.4	9563	6998.4	5338.9	4579.9	4614.6	6068.1	7187.3	6338.3	5137.7	5189.5	5581.6	4799.2	6054.7	5344.4	5897.3	7138.2	5714.9	4319.3	RGD1562402_predicted		XM_574425	RGD1562402_predicted	4780646	62639429	XM_574425.1	S	TGGCATAAGGCATTACCACTTGAAGAGGAACCAGAGCTTCTGCCCAACTG	similar to 60S ribosomal protein L27a (predicted)		GeneID:499133; RGD:1562402; GI:62639430	XM_001079874	Rn.195494	499133
ILMN_49400	319.6	435.8	386	316.3	201.9	244.7	401.9	325.7	274.9	180.6	203.9	236.2	453.2	309.6	291.1	218.1	230.2	229.5	438	332	340	324.8	211	214.4	Eif2b3		NM_133609	Eif2b3	3780148	48675859	NM_133609.2	S	GTGGTCGAGGCGGGCGCGGAGATCAGGGACTGTTTAATTGGAAGTGGTCA	eukaryotic translation initiation factor 2B, subunit 3 gamma	translational initiation [goid 6413] [pmid 8809057] [evidence ISS]; protein biosynthesis [goid 6412] [evidence IEA]; biosynthesis [goid 9058] [evidence IEA]; guanyl nucleotide binding [goid 19001] [pmid 8809057] [evidence ISS]; translation initiation factor activity [goid 3743] [pmid 8809057] [evidence ISS]; guanyl-nucleotide exchange factor activity [goid 5085] [pmid 8809057] [evidence ISS]; nuc…	GeneID:171145; RGD:620821; GI:48675860	NM_133609	Rn.10577	171145
ILMN_60075	145.1	132.6	103.6	123.7	114.9	100.3	182.1	95.2	140.4	110.3	108.1	126.6	132.8	117.1	106	134.5	137.4	98.6	159	92.4	147.2	174.4	134.9	109	RGD1563375_predicted		XM_345546	RGD1563375_predicted	1190270	34869033	XM_345546.1	S	ACGCGTGTGCCACTTGCTGGTGCTGCAGATACAATGTTTGTTCATTCATC	similar to small nuclear ribonucleoparticle-associated protein (predicted)		GeneID:366392; RGD:1563375; GI:109475044	XM_001068469		366392
ILMN_67745	25.7	4.3	15.7	21.2	8.8	11.1	26.4	6.1	20.5	18.5	14.1	10	21.6	18.7	2.5	19.2	12.1	7.3	24.3	22.4	5.7	7.9	-0.4	9.4	RGD1306056_predicted		XM_230961	RGD1306056_predicted	3290435	62646536	XM_230961.3	S	TCGAACATGCCCCAGAAGTGATATGGACCAGCGGCCAACCAAGAGCTGGC	similar to Peroxisomal proliferator-activated receptor A interacting complex 285 kDa protein (PPAR-alpha interacting complex protein 285) (predicted)		GeneID:296474; RGD:1306056; GI:109469346	XM_001057758	Rn.47450	296474
ILMN_55853	26.5	51.8	23.7	28.3	21.4	27	36.9	21.9	46	7.9	21.4	55.7	41.3	52.2	53.8	29	45.7	49.8	47.7	32.1	55.1	61.4	41.4	35.7	RGD1308916_predicted		XM_235661	RGD1308916_predicted	2680022	62653077	XM_235661.2	S	GCCCTTCAGACTCCGCTGCTCTCTGTAAACCAGAAGTGGGGAAAGCACCC	similar to TGF-beta induced apoptosis protein 12 (predicted)		GeneID:315308; RGD:1308916; GI:27664994	XM_001064728	Rn.24286	315308
ILMN_68901	46.3	43.5	45.1	68.3	34.7	18.8	75.8	55.2	69	37.1	28.7	42.2	63.8	36.5	42.4	62.7	34.3	18.6	48.7	37.8	66	46.3	41.8	31.6	Angptl6_predicted		XM_216613	Angptl6_predicted	5270142	62653302	XM_216613.3	S	GCACGCGCCCACTATGACAGCTTCTCCTTGGAACCCGAGAGTGACCACTA	angiopoietin-like 6 (predicted)		GeneID:298698; RGD:1311141; GI:109483156	XM_001077150	Rn.162982	298698
[truncated: 21,311 more rows]
