# Supplementary material for: Methamphetamine Induces Dopamine D1 Receptor-Dependent Endoplasmic Reticulum Stress-Related Molecular Events in the Rat Striatum
Source: PLoS One. 2009 Jun 30;4(6):e6092. doi: 10.1371/journal.pone.0006092 (PMC2699544; doi:10.1371/journal.pone.0006092)
Supplement: Table S3 — List of 173 SCH23390-sensitive METH-responsive genes in the rat striatum. (0.07 MB XLS) [file pone.0006092.s003.xls]

## Sheet: Sheet1
Table S3. SCH23390-sensitive METH-responsive genes in the rat striatum (173 genes).
					2h			4h
Gene Symbol	Accession No.	Gene Name	S / C	M / C	M + S / C	M + S / M		S / C	M / C	M + S / C	M + S / M
Apoptosis
Il1a	NM_017019	interleukin 1 alpha	4.19486	191.075	3.79364	-50.3673		6.52957	5.23369	13.6017	2.59887
Siah2	NM_134457	seven in absentia 2	-1.08666	2.50809	1.30394	-1.92347		-1.08243	1.29452	1.11296	-1.16314
P4ha1	NM_172062	procollagen-proline 4-hydroxylase alpha polypeptide I	1.25365	2.22972	2.19375	-1.01639		1.05949	2.68652	1.19298	-2.25194
Map3k7	XM_232855	mitogen activated protein kinase kinase kinase 7	1.54627	2.09078	1.13837	-1.83665		1.23371	2.97195	-1.27476	-3.78851
Fblim1	NM_001007554	filamin binding LIM protein 1	-1.13596	2.08377	1.21734	-1.71175		1.36131	1.35386	-1.15188	-1.55949
Stip1	NM_138911	stress-induced phosphoprotein 1	-1.03128	1.67504	1.52639	-1.09739		-1.02145	1.87643	-1.08812	-2.04178
P4ha2	XM_340798	procollagen-proline 4-hydroxylase alpha polypeptide II	1.81436	1.48744	2.00328	1.34679		-1.17974	2.30364	1.15327	-1.99748
Timp1	NM_053819	tissue inhibitor of metallopeptidase 1	1.00303	1.17301	1.18274	1.0083		-1.154	2.003	1.07024	-1.87155
Cell Adhesion
Cyr61	NM_031327	cysteine rich protein 61	-1.31784	21.1476	2.52769	-8.36638		1.26871	2.03291	1.32438	-1.53499
Hes1	NM_024360	hairy and enhancer of split 1 (Drosophila)	1.55505	4.47624	1.47402	-3.03675		-1.02957	2.07135	1.58328	-1.30826
Kif15	NM_181635	kinesin family member 15	-2.73962	-9.69353	-8.12266	1.19339		1.19167	-39.4846	-1.92909	20.468
Cell Cycle
Snf1lk	NM_021693	SNF1-like kinase	-1.00371	5.45031	2.02925	-2.68587		-1.10369	2.23541	1.30374	-1.71462
Dusp1	NM_053769	dual specificity phosphatase 1	-1.0327	5.44954	2.20206	-2.47474		-1.50568	1.3326	1.13995	-1.16899
Plagl1	NM_012760	pleiomorphic adenoma gene-like 1	1.06294	2.13673	1.77614	-1.20302		1.03297	3.82729	1.5706	-2.43683
Mcm8	XM_215825	minichromosome maintenance deficient 8	-6.17197	-1.69766	-3.44838	-2.03125		-5.11707	-78.0274	-2.32962	33.4937
Cell Development or Differentiation
Jmjd3	XM_343919	jumonji domain containing 3	-1.25857	2.63115	1.13818	-2.31172		-1.35326	1.43806	1.00532	-1.43045
Creld2	XM_343308	cysteine-rich with EGF-like domains 2	1.06279	-1.23884	1.2359	1.53108		-1.04196	2.15909	1.02296	-2.11062
Cell Differentiation
Myd116	NM_133546	myeloid differentiation primary response gene 116	-1.25898	4.69152	1.64083	-2.85924		-1.20992	-1.01121	-1.03139	-1.01996
Sec24a	XM_213299	SEC24 related gene family, member A (S. cerevisiae)	1.3481	3.07694	1.6536	-1.86075		-1.10262	1.49673	1.06711	-1.40261
Pten	NM_031606	phosphatase and tensin homolog	1.46478	1.8421	1.56733	-1.17531		-1.09631	3.12839	-1.04215	-3.26024
Cellular Transport
Slc25a25	NM_145677	solute carrier family 25, member 25	-1.50219	3.31523	1.1311	-2.93097		-1.26333	1.14342	-1.01593	-1.16163
Add2	NM_012491	adducin 2 (beta)	-1.1782	3.0319	1.12981	-2.68356		-1.03817	1.60996	-1.07165	-1.72531
Vps37b	XM_213769	vacuolar protein sorting 37B (yeast)	-1.42588	2.17995	-1.00091	-2.18193		-1.06308	1.1964	1.02066	-1.17218
Chrne	NM_017194	cholinergic receptor, nicotinic, epsilon polypeptide	1.72085	2.06605	2.22963	1.07918		-1.37867	3.21619	1.28731	-2.49838
Syt2	NM_012665	synaptotagmin II	1.859	-1.38855	1.93475	2.68649		-1.63355	-32.9177	-2.19664	14.9855
DNA Repair
Mus81	XM_215180	MUS81 endonuclease homolog (yeast)	-1.49428	-2.27077	-2.08174	1.0908		1.09368	-2.10742	-1.1611	1.81502
ER Stress
Atf3	NM_012912	activating transcription factor 3	-3.58586	166.534	7.13058	-23.3549		-1.86343	2.32467	1.18651	-1.95925
Hspb1 (HSP27)	NM_031970	heat shock 27kDa protein 1	1.52847	27.0162	5.72002	-4.7231		1.0219	9.65864	1.27734	-7.56152
Hmox1	NM_012580	heme oxygenase (decycling) 1	-1.01211	19.9561	3.03151	-6.58287		1.09231	3.1728	1.15825	-2.73932
Dnajb1	XM_341663	DnaJ (Hsp40) homolog, subfamily B, member 1	1.33317	8.45845	3.31467	-2.55182		-1.00591	2.59695	1.21275	-2.14138
Dnaja1 (HSP40)	NM_022934	DnaJ (Hsp40) homolog, subfamily A, member 1	1.15479	2.97459	1.79312	-1.65889		-1.09958	2.26159	1.10224	-2.0518
Ddit3 (CHOP, Gadd153)	NM_024134	DNA-damage inducible transcript 3	1.08451	2.55684	1.90859	-1.33965		-1.02715	2.30085	-1.07913	-2.48291
Ahsa2	XM_223680	activator of heat shock protein ATPase homolog 2 (yeast)	1.05491	2.54264	2.3485	-1.08267		1.04317	2.99713	1.20474	-2.48777
Hspb8 (HSP22)	NM_053612	heat shock 22kDa protein 8	1.10303	2.37836	1.42361	-1.67066		-1.03297	1.88946	1.1038	-1.71178
Cryab	NM_012935	crystallin, alpha B	1.8103	2.29533	3.05409	1.33057		-1.1599	1.80636	1.0526	-1.71609
Dnajb5	XM_233767	DnaJ (Hsp40) homolog, subfamily B, member 5	-1.20808	2.00332	1.16841	-1.71457		-1.2728	2.01572	-1.01655	-2.04908
St13	NM_031122	suppression of tumorigenicity 13	1.11094	1.55048	1.43119	-1.08335		-1.04296	1.76727	-1.00298	-1.77254
Hspa5 (BIP, GRP78)	NM_013083	heat shock 70kDa protein 5 (glucose-regulated protein)	1.40779	1.31403	1.71323	1.30379		-1.06182	2.56269	1.25518	-2.0417
Herpud1	NM_053523	homocysteine-inducible ER stress-inducible ubiquitin-like domain1	1.32004	1.30369	1.73615	1.33172		-1.07365	2.055	1.06434	-1.93078
Armet	XM_236614	arginine-rich, mutated in early stage tumors	1.20202	1.06148	1.48236	1.3965		-1.10769	2.0627	1.09605	-1.88194
Pdia4	NM_053849	protein disulfide isomerase associated 4	1.13391	-1.14107	1.27957	1.46007		-1.01412	1.78129	1.00929	-1.76489
Hormone Response
Ccl4	NM_053858	chemokine (C-C motif) ligand 4	-1.69858	60.6074	-1.69858	-102.946		1.27117	1	1.58264	1.58264
C1ql1	XM_343971	complement component 1, q subcomponent-like 1	-1.33157	-1.67878	-1.69244	-1.00814		-1.24276	-2.99048	-1.56221	1.91426
Immune Response
Nfil3	NM_053727	nuclear factor, interleukin 3 regulated	1.17526	4.54591	1.71005	-2.65835		-1.39729	2.37253	1.09836	-2.16007
Col4a3bp	XM_345143	procollagen, type IV, alpha 3 binding protein	1.4637	2.07206	1.58959	-1.30352		1.09517	2.32779	1.19506	-1.94784
Metabolism
Arl5b	XM_344635	ADP-ribosylation factor-like 5B	5.19291	459.568	2.94711	-155.938		1	2.04313	1	-2.04313
Tiparp	XM_227217	TCDD-inducible poly(ADP-ribose) polymerase	1.05907	5.25705	2.01093	-2.61424		-1.11749	1.2517	1.18733	-1.05421
Pdxk	NM_031769	pyridoxal (pyridoxine, vitamin B6) kinase	-1.21572	1.62444	1.06509	-1.52517		-1.17163	2.32827	-1.03806	-2.41688
Abcd4	XM_216760	ATP-binding cassette, sub-family D (ALD), member 4	-1.005	-1.09807	-1.79976	-1.63903		1.24515	-1.93094	1.01689	1.96356
Metal Binding
Chordc1	XM_235878	cysteine and hist-rich domain containing zinc-binding protein 1	1.48797	2.70545	2.47943	-1.09116		-1.04601	3.08015	1.21897	-2.52685
Mitochondria
Ns5atp9	NM_201418	NS5A (hepatitis C virus) transactivated protein 9	-1.53012	-3.72014	-2.12489	1.75075		-1.25171	-1.672	1.02416	1.71239
Nucleotide Binding
Ampd1	NM_138876	adenosine monophosphate deaminase 1 (isoform M)	1	30.4085	1	-30.4085		1	5.69788	1	-5.69788
Hist1h2ao	XM_344599	histone cluster 1, H2ao	-1.08638	1.49209	1.29786	-1.14966		-1.09963	2.51047	1.11369	-2.25419
Kntc1	XM_222157	kinetochore associated 1	-1.43489	-1.74899	-1.52867	1.14413		-1.02527	-2.43439	-1.42468	1.70872
Rbm3	XM_343773	RNA binding motif protein 3	-1.4338	-1.91699	-1.96062	-1.02276		-1.06117	-2.3878	-1.35605	1.76085
Transcription
Smad3	NM_013095	MAD homolog 3 (Drosophila)	2.90107	95.321	8.58997	-11.0968		6.44727	3.61819	6.97135	1.92675
Npas4	NM_153626	neuronal PAS domain protein 4	-1.51347	39.0785	4.03965	-9.67374		1.67587	5.57328	8.51018	1.52696
Fos	XM_234422	FBJ murine osteosarcoma viral oncogene homolog	-1.5536	32.4812	6.67745	-4.86432		-1.82783	3.26831	1.99376	-1.63927
Uble1b (Uba2)	XM_218502	ubiquitin-like 1 (sentrin) activating enzyme E1B	2.24558	15.0306	8.21268	-1.83017		-1.20226	1.39017	-1.1879	-1.65138
Nr4a3	NM_031628	nuclear receptor subfamily 4, group A, member 3	-1.22883	9.07698	2.65152	-3.42331		-1.23644	4.43615	3.33736	-1.32924
Arc	NM_019361	activity regulated cytoskeletal-associated protein	-1.47217	7.66644	1.42724	-5.37152		-1.723	1.91996	1.04444	-1.83826
Egr4	NM_019137	early growth response 4	-1.80494	7.32698	1.98733	-3.68685		-1.35118	2.52892	1.33774	-1.89045
Egr2	NM_053633	early growth response 2	-1.9623	7.00275	1.4685	-4.76863		-1.24294	1.08135	-1.10509	-1.19498
Jun	NM_021835	Jun oncogene	-1.16709	6.30333	1.49901	-4.20499		-1.05552	1.8484	1.07535	-1.71888
JunB	NM_021836	Jun-B oncogene	-1.49799	5.9924	1.78282	-3.36118		-1.29392	-1.04815	1.14632	1.20151
Rel	XM_223688	reticuloendotheliosis oncogene	-1.22991	5.70237	2.49321	-2.28716		-1.13738	1.65554	-1.23357	-2.04223
Btg2	NM_017259	B-cell translocation gene 2, anti-proliferative	-1.43665	4.49803	1.52917	-2.94148		-1.53776	-1.00718	1.07158	1.07928
Cebpb	NM_024125	CCAAT/enhancer binding protein (C/EBP), beta	1.50111	4.13563	2.49237	-1.65932		-1.1423	2.67246	1.15645	-2.31091
Icer	NM_017334	Inducible cAMP early repressor	1.15286	3.39299	2.75755	-1.23044		-1.13812	2.54011	1.3112	-1.93723
Egr1	NM_012551	early growth response 1	-1.6901	3.36201	1.20333	-2.79392		-1.30517	1.09702	-1.14046	-1.25111
Gatad2b	XM_227388	GATA zinc finger domain containing 2B	-1.01861	3.17649	1.63981	-1.93711		-1.09338	1.75283	-1.08395	-1.89998
Crem	NM_013086	cAMP responsive element modulator	1.0705	3.10277	2.24374	-1.38286		-1.01861	2.60054	1.3479	-1.92932
Baz1a	XM_234156	bromodomain adjacent to zinc finger domain, 1A	1.09738	2.8181	1.22811	-2.29468		-1.2401	3.36025	1.37758	-2.43925
Klf5	NM_053394	Kruppel-like factor 5	-1.76725	2.74476	1.01919	-2.69308		-2.08929	-1.10589	-1.04402	1.05926
Rem2	NM_022685	rad and gem related GTP binding protein 2	1.02736	2.68171	1.2955	-2.07002		-1.03019	2.59704	1.38123	-1.88024
Klf6	NM_031642	Kruppel-like factor 6	-1.01793	2.45713	1.33335	-1.84282		1.05286	1.30933	1.09429	-1.19651
Cited2	NM_053698	Cbp/p300-interacting transactivator,Glu/Asp-rich domain, 2	1.14318	2.28547	1.21219	-1.8854		-1.1366	1.31029	1.1882	-1.10276
Myc	NM_012603	myelocytomatosis viral oncogene homolog (avian)	-1.38991	2.17001	-1.11148	-2.41192		-1.46781	-1.09311	-1.25301	-1.14629
Fosl1 (Fra1)	NM_012953	fos-like antigen 1	-1.07075	1.99518	1.4134	-1.41161		-1.24336	1.70042	-1.07146	-1.82194
Per2	NM_031678	period homolog 2 (Drosophila)	1.19916	1.94248	1.19701	-1.62278		-1.42133	1.74735	-1.22228	-2.13576
Ybx1	XM_575899	Y box protein 1	1.29335	1.87389	-1.21685	-2.28026		5.6044	73.0353	3.21635	-22.7076
Klf10	NM_031135	Kruppel-like factor 10	-1.23681	1.64369	1.20752	-1.36121		-1.04569	3.29622	1.58494	-2.07971
Rnf31	XM_344409	ring finger protein 31	-1.20492	-1.52285	-1.58977	-1.04394		-1.06165	-2.30895	-1.35216	1.7076
Hes5	NM_024383	hairy and enhancer of split 5 (Drosophila)	-1.52988	-2.86139	-2.07084	1.38176		1.19155	-2.56911	1.07847	2.77071
Cited4	NM_053699	Cbp/p300-interacting transactivator,Glu/Asp-rich domain, 4	1.57709	-4.00873	-2.13157	1.88065		1.36547	-3.31156	-1.17792	2.81137
Six4	XM_234292	sine oculis-related homeobox 4 homolog (Drosophila)	-3.14677	-36.1061	-1.91539	18.8505		-1.33838	1.38735	-1.60162	-2.22201
Signal Transduction
Gdf15	NM_019216	growth differentiation factor 15	1.50047	42.5693	-1.65549	-70.4732		1	6.47266	2.40779	-2.68821
Prok2	NM_138852	prokineticin 2	3.50068	35.2019	9.90694	-3.55325		-1.63915	25.217	2.06078	-12.2366
Prkx	XM_347142	protein kinase, X-linked	4.90681	29.2668	1.11982	-26.1352		1	1	1	1
Dusp14	XM_340861	dual specificity phosphatase 14	2.93015	20.3834	3.77196	-5.40392		1	218.725	1	-218.725
Pcsk1	NM_017091	proprotein convertase subtilisin/kexin type 1	4.42599	12.8892	-1.19897	-15.4538		-10.381	4.28776	-2.9991	-12.8594
Sv2c	NM_031593	synaptic vesicle glycoprotein 2c	3.23581	8.29143	3.36947	-2.46075		1.37225	3.43427	1.22554	-2.80226
Dok3	XM_225170	docking protein 3	2.67507	6.74945	3.58503	-1.88268		1.21204	4.57402	1.7922	-2.55219
Gadd45g	XM_237999	growth arrest and DNA-damage-inducible 45 gamma	-1.30526	5.3292	2.81078	-1.89598		-1.17063	1.94607	1.18853	-1.63738
Gem	XM_232788	GTP binding protein (gene overexpressed in skeletal muscle)	-1.84726	4.88025	1.82831	-2.66927		-1.09737	-1.16636	-2.13071	-1.82681
Ier2	NM_001009541	immediate early response 2	1.23695	3.4834	1.69039	-2.06071		-1.02229	1.355	1.26645	-1.06992
Plk3	XM_342888	polo-like kinase 3 (Drosophila)	-1.09783	3.15643	1.24475	-2.53579		-1.09539	1.83336	1.17576	-1.5593
Rims2	NM_145881	regulating synaptic membrane exocytosis 2	2.46068	2.77773	2.05216	-1.35357		2.1929	33.8588	1.49419	-22.6603
Rhod	XM_215193	ras homolog gene family, member D	1.22297	2.42473	-14.0745	-34.1267		-1.00984	51.0358	2.43279	-20.9783
Rasl11a	NM_001002829	RAS-like family 11 member A	-1.28168	2.37489	-3.69593	-8.77743		-1.02491	1.73046	1.15069	-1.50384
Chrnb1	NM_012528	cholinergic receptor, nicotinic, beta polypeptide 1 (muscle)	1.22727	2.36004	-1.1483	-2.71003		-2.37042	1.63191	-1.00548	-1.64086
Spag9	XM_340879	sperm associated antigen 9	1.45679	1.84749	1.40048	-1.31919		1.00903	1.77602	-1.00273	-1.78087
Ctrl	NM_054009	chymotrypsin-like	1.13653	1.77815	1.35125	-1.31593		-1.11438	1.99935	1.1514	-1.73644
Scg2	NM_022669	secretogranin 2	1.2605	1.71121	1.3854	-1.23518		-1.27383	2.2296	1.04966	-2.12411
Ppm2c	NM_019372	protein phosphatase 2C, magnesium dependent, catalytic subunit	-1.20544	1.70241	1.26747	-1.34315		-1.16191	2.58773	1.09754	-2.35776
Stra6	NM_001029924	stimulated by retinoic acid gene 6 homolog (mouse)	2.09536	1.67695	1.07223	-1.56398		-8.11459	-26.5443	-1.26169	21.0388
Sstr2	NM_019348	somatostatin receptor 2	1.3536	1.67397	1.18097	-1.41746		-1.21878	2.84898	1.32557	-2.14925
Tmepai	XM_230899	transmembrane, prostate androgen induced RNA	1.18491	1.55618	1.29098	-1.20543		1.0092	1.89414	1.08166	-1.75114
Nts	XM_216884	neurotensin	-1.02266	1.43087	1.17103	-1.22188		-1.13966	5.66833	1.56798	-3.61506
Nmu	NM_022239	neuromedin U	1.21676	1.40852	1.20282	-1.17101		-1.13381	4.51392	1.01407	-4.45128
Efcbp1	NM_022302	EF hand calcium binding protein 1	1.32007	1.4085	1.06093	-1.32761		1.00886	3.17039	1.26331	-2.5096
Vgf	NM_030997	VGF nerve growth factor inducible	-1.55984	1.3674	-1.43253	-1.95883		-1.31451	2.26139	-1.22134	-2.76193
Olr1708	NM_001000276	olfactory receptor 1708	2.61272	1.34668	1.21522	-1.10818		-1.62227	-27.8763	-2.55755	10.8996
Sorcs3	XM_219998	sortilin-related VPS10 domain containing receptor 3	1.38783	1.2381	1.33357	1.07711		-1.00143	2.03267	1.07517	-1.89056
Syt10	NM_031666	synaptotagmin X	-1.14006	1.02699	-1.18765	-1.2197		-1.2332	1.80491	-1.04935	-1.89397
Mastl	XM_225629	microtubule associated serine/threonine kinase-like	1.73673	-1.27099	3.03871	3.86218		-2.04488	-29.7142	-2.50853	11.8453
Tmem18	NM_001007748	transmembrane protein 18	-1.00773	-1.7396	-2.10473	-1.20989		-2.58277	-21.7354	1.00949	21.9418
Rtp1	XM_221329	receptor transporter protein 1	-1.75842	-3.04808	-2.16584	1.40734		2.60077	46.6531	-1.17084	-54.6232
Gfra4	NM_023967	glial cell line derived neurotrophic factor family receptor alpha 4	-1.49852	-16.4568	-2.37593	6.92646		1.06773	-2.98553	-1.29123	2.31216
Srtructural
Klhl15	XM_234162	kelch-like 15 (Drosophila)	3.59898	39.1461	1.96848	-19.8864		1.63709	3.51645	1	-3.51645
Cdc42ep3	XM_233815	CDC42 effector protein (Rho GTPase binding) 3	-1.0885	2.05804	1.16631	-1.76457		-1.02466	1.31482	1.37582	1.0464
Gas8	XM_341716	growth arrest specific 8	-3.1917	-2.37963	-1.88433	1.26285		-1.52191	-3.15548	-1.20465	2.61942
Synapticlasticity
Nptx2	XM_221901	neuronal pentraxin II	1.28896	1.51124	1.76479	1.16778		1.17312	3.74115	1.77864	-2.10338
Ubiquitin
Usp38	XM_226362	ubiquitin specific protease 38	1.98933	3.4414	1.153	-2.98473		1.86997	2.12527	2.14136	1.00757
Cacybp	NM_001004208	calcyclin binding protein	-1.02246	2.07978	1.57363	-1.32164		-1.11185	2.01661	1.02746	-1.96271
Neurl2	XM_230848	neuralized-like 2 (Drosophila)	-2.33361	-1.36179	-2.71425	-1.99315		-1.00023	-4.41071	-1.23951	3.55842
Oma1	XM_216446	OMA1 homolog, zinc metallopeptidase (S. cerevisiae)	-1.16791	-1.534	-1.16547	1.31621		1.00163	-2.77923	-1.04567	2.65785
Zinc Finger
Zfand2a	NM_001008363	zinc finger, AN1-type domain 2A	-1.16937	5.47967	1.58171	-3.46439		-1.04314	1.58478	1.08784	-1.45682
Zfp36	NM_133290	zinc finger protein 36	-1.11756	2.30786	2.11164	-1.09292		-1.1744	1.9543	1.00354	-1.9474
Zmynd12	XM_233458	zinc finger, MYND domain containing 12	-1.49544	-1.71484	-1.62155	1.05754		-1.1283	-1.92194	-1.11643	1.7215
Znf324	XM_344862	zinc finger protein 324	-1.39192	-2.26942	-2.57337	-1.13393		-1.22289	-2.52333	-1.37908	1.82972
Miscellaneous
Prkd2	XM_214834	protein kinase D2	1.04725	2.76061	1.67843	-1.64476		1.02576	1.91211	1.08736	-1.7585
Ccdc116	XM_237828	coiled-coil domain containing 116	1.20124	-1.15673	1.18623	1.37215		1.08873	2.75096	1.48572	-1.8516
Angel1	XM_343091	angel homolog 1 (Drosophila)	-1.1853	-1.58555	-1.61896	-1.02107		-1.02739	-2.43682	-1.34027	1.81815
LOC 's
LOC499736	XM_575070	sim_Dual specificity protein phosphatase 14	1.08428	27.664	1.14334	-24.1959		-1.42099	17.1907	1.31396	-13.0832
LOC498404	XM_573647	sim_cDNA sequence BC018601	1.32803	3.76822	2.70349	-1.39384		-1.03907	2.32468	1.30759	-1.77784
LOC501377	XM_576790	hypothetical gene supported by BC059164	1.05761	3.2173	-1.02595	-3.30078		1.08641	-1.23377	-1.3597	-1.10207
LOC309362	XM_219860	dynamin binding protein	1.31564	2.95444	1.31993	-2.23834		-1.03408	1.05731	1.00665	-1.05032
LOC315883	XM_236508		-1.25228	2.10426	-1.25427	-2.63931		-1.14433	1.77696	-1.31818	-2.34236
LOC317380	XM_228769	sim_Lmo6 protein	1.2087	2.07333	1.38418	-1.49788		1.11246	1.98911	1.07988	-1.84197
LOC304138	XM_221702		-1.12126	-1.57524	-3.14532	-1.99673		1.1641	-1.98141	-2.4283	-1.22554
LOC501339	XM_576750	sim_spermatogenesis associated glutamate (E)-rich protein 4d	1.46961	-3.22178	-3.22178	1		-1.05293	-19.9479	-1.58794	12.5621
RGD's
RGD1306484	XM_343890	sim_growth and transformation-dependent protein	1.63338	60.8513	15.9786	-3.80829		-1.3926	25.5683	5.57129	-4.5893
RGD1565640	XM_578754	sim_IQ motif containing F1	3.52851	34.7013	3.96231	-8.75787		1.61707	3.9307	6.37378	1.62154
RGD1565451	XM_233279	sim_ring finger protein 127	11.4005	21.1855	6.89121	-3.07428		3.5159	74.281	33.2997	-2.23068
RGD1561074	XM_236463	sim_tripartite motif-containing 43	3.87857	16.7831	4.29854	-3.90438		-1.39087	2.60859	-1.3235	-3.45247
RGD1311381	XM_217218	sim_hyp_ protein FLJ20037	1.41546	4.641	2.10645	-2.20323		-1.19563	2.19169	1.5439	-1.41958
RGD1565879	XM_574729	sim_heat shock transcription factor 2 binding protein	-1.21558	3.86279	-1.38036	-5.33203		-5.38084	102.474	-6.1866	-633.965
RGD1564664	XM_575179	sim_LOC387763 protein	-1.27979	3.4268	1.19724	-2.86224		-1.34476	1.77668	-1.02572	-1.82239
RGD1560408	XM_218731	sim_Mannoside acetylglucosaminyltransferase 4, isoenzyme A	-1.78815	3.34172	2.20035	-1.51872		1.31077	3.775	-1.54645	-5.83785
RGD1304601	XM_220243	sim_RIKEN cDNA 5730457F11	-1.41307	-1.78219	-1.56443	1.1392		-1.0276	-2.51433	-1.42861	1.75999
RGD1561628	XM_224824	sim_Chain A, T13s Mutant Of Bovine 70 KDa Heat Shock Protein	1.42154	2.54864	1.75263	-1.45418		-1.07927	2.20534	1.10077	-2.00346
RGD1564130	XM_347206	sim_TBP-associated factor 172 (TAF-172) (TAF(II)170)	1.2206	2.45513	1.34743	-1.82208		-1.03785	1.60778	1.06253	-1.51316
RGD1306801	XM_341738	sim_hyp_ protein MGC34646	1.04799	2.37607	1.76003	-1.35002		-3.39251	2.70599	1.12357	-2.40839
RGD1305797	XM_238399	sim_hyp_ protein FLJ33868	-1.26451	2.12749	-1.09464	-2.32883		-1.44832	1.56574	1.20293	-1.3016
RGD735112	NM_199391	sim_RIKEN cDNA 5830404H04	-1.30252	2.06814	1.14085	-1.8128		-1.08504	1.71362	1.01738	-1.68435
RGD1304646	XM_224449	sim_mitotic control protein dis3 homolog	-1.04116	1.95989	1.25098	-1.56669		1.01967	1.97962	-1.2315	-2.4379
RGD1564796	XM_345455	sim_Transcriptional repressor scratch 2	-1.12819	1.95862	1.01016	-1.93892		-1.09201	1.90449	-1.10106	-2.09696
RGD1562344	XM_215660	sim_Gm566 protein	1.1083	1.85067	1.94781	1.05249		-1.07556	2.30467	1.05497	-2.1846
RGD1308276	NM_001008306	sim_RIKEN cDNA 2810048G17 gene	1.38249	1.83806	1.3333	-1.37858		1.04861	2.21377	1.13863	-1.94423
RGD1564567	XM_240008	sim_CG14998-PC, isoform C	1.43051	1.55129	1.4511	-1.06904		-1.18601	31.3342	3.12899	-10.0142
RGD1561521	XM_341835	sim_1110014F24Rik protein	-1.73627	-1.38612	-1.23405	1.12323		1.0733	1.88985	-1.08009	-2.04121
RGD1560164	XM_220624	sim_hyp_ protein	1.11508	-1.86744	-1.05046	1.77774		1.81304	-1.35859	1.18059	1.60394
RGD1563290	XM_225891	sim_hyp_ protein C630049M13	-1.20552	-2.0798	-1.2045	1.72669		-1.10997	-1.25202	-1.31072	-1.04688
RGD1561909	XM_577764	sim_chromosome 6 open reading frame 148	-3.12162	-3.04372	1.08305	3.29649		-2.03402	4.68343	2.55604	-1.8323
RGD1562890	XM_238219	RGD1562890	-1.36929	-3.0854	-2.36901	1.3024		-1.20497	-2.32981	-1.23519	1.8862
RGD1306073	XM_343599	sim_sallimus CG1915-PC	-1.6877	-3.17483	-3.17483	1		1.01221	-60.5016	1.15104	69.6398
RGD1311900	XM_223533	sim_tetracycline transporter-like protein	-1.30691	-3.79573	-2.03886	1.86169		-1.07469	1.26272	-1.13552	-1.43385
RGD1561893	XM_237153	sim_hyp_ protein DKFZp434D2328	-4.34006	-4.18835	-3.58945	1.16685		-5.96184	-32.2264	-1.96017	16.4406
RGD1562272	XM_220843	sim_TAF11 RNA polymerase II,	-2.46518	-14.6564	-34.4348	-2.34947		1.43568	-56.2743	-1.12464	50.0375
RGD1563261	XM_573118	sim_novel protein	-1.06397	-18.7129	1.12194	20.9947		-1.48817	-5.88937	-2.46927	2.38507
RGD1307316	XM_230849	sim_KIAA0681 protein	2.17832	-39.6023	-28.902	1.37023		-1.01999	-5.51411	-2.23002	2.47267
RGD1310320	XM_222563	sim_hyp_ protein MGC10993	1.0447	-2.30137	-1.28297	1.79379		1.00282	-1.37382	-1.08711	1.26374
The data in this table were generated from the overlap between the METH vs control groups and the METH vs SCH23390 + METH comparisons shown in.
Figure 1E. The genes are grouped according to their functional classifications.
