# Supplementary material for: Methamphetamine Induces Dopamine D1 Receptor-Dependent Endoplasmic Reticulum Stress-Related Molecular Events in the Rat Striatum
Source: PLoS One. 2009 Jun 30;4(6):e6092. doi: 10.1371/journal.pone.0006092 (PMC2699544; doi:10.1371/journal.pone.0006092)
Supplement: Table S5 — List of primer sequences used for quantitative RT-PCR. (0.02 MB XLS) [file pone.0006092.s005.xls]

## Sheet: Sheet1
	Table S5. List of primer sequences used for quantitative RT-PCR.
	Forward	Reverse
Atf3	TGG AGT CAG TCA CCA TCA A	CAT TCA CAC TCT CCA GTT
Atf4	TCG GCC CAA ACC TTA TGA	TAG CTC CTT ACA CTC GC
Atf6	AAG TGA AGA ACC ATT ACT TTA TAT C	TTT CTG CTG GCT ATT TGT
BiP/Grp78/Hspa5	TAC TCG AAT TCC AAA GAT TCA G	TCA AGC AGA ACC AGG TC
CHOP/Gadd153/Ddit3	GGA AGT GCA TCT TCA TAC ACC ACC	TGA CTG GAA TCT GGA GAG CGA GGG C
Dad1	GGC TTC ATC TCT TGT GT	ACG AAG TTC ATG ACG AC
Dnaja1/HSP40	TTG GAC CAG GAA TGG TT	CTT CAC CGT GGA ATG TTA
Dnajc3/p58IPK	GAG CCC GAC AAT GTA AA	AAT AAT CCC GCT TCT GTG
EDEM1	TAC ACG CCT TCT ACT ACG	GAA GGG ATT CTT GGT CG
Gadd34	TGA ATG TTG AGA GAA GAA CC	TTG TTT AGA AGT CGC TCT G
Herp/Herpud1	TCT GGT GGA AGA AGA TGA T	GCA GGT ACA TGA CTA CG
Hspb1/HSP27	GAA GAA AGG CAG GAT GAA C	GAT TGT GTG ACT GCT TTG
Hmox1	GTA CCA TAT CTA CAC GGC	GGA GAC GCT TTA CAT AGT
Pdia4/Erp72	CAT CAG CCA TTA AGG ACT AT	GAG TAG CAG TTC TGT AAT CAA
Nrf2	ATT CGA GAT ATA CGC AGG	TGG AGG TTT CTG TCG TT
VEGFα	GAT AGA GTA TAT CTT CAA GCC G	AGC TCA TCT CTC CTA TGT
XBP1	CCA GAA ACT CCA GCT AGA	CAG CCT TAC TCC ATT CC
XBP1 spliced	AGA GTA GCA GCT CAG ACT GCC AG	GGA ACT GGG TCC TTC TGG GTA
